# Supplementary material for: MSR-UNet: enhancing multi-scale and long-range dependencies in medical image segmentation
Source: PeerJ Comput Sci. 2024 Dec 3;10:e2563. doi: 10.7717/peerj-cs.2563 (PMC11623095; doi:10.7717/peerj-cs.2563)
Supplement: Supplemental Information 1 [file peerj-cs-10-2563-s001.zip]

Archive with 36 entries (25 files):
- MSR-UNet-main/
- MSR-UNet-main/README.md
- MSR-UNet-main/__pycache__/
- MSR-UNet-main/__pycache__/trainer.cpython-36.pyc
- MSR-UNet-main/__pycache__/trainer.cpython-37.pyc
- MSR-UNet-main/__pycache__/utils.cpython-36.pyc
- MSR-UNet-main/__pycache__/utils.cpython-37.pyc
- MSR-UNet-main/datasets/
- MSR-UNet-main/datasets/README.md
- MSR-UNet-main/datasets/__pycache__/
- MSR-UNet-main/datasets/__pycache__/dataset_synapse.cpython-36.pyc
- MSR-UNet-main/datasets/__pycache__/dataset_synapse.cpython-37.pyc
- MSR-UNet-main/datasets/dataset_synapse.py
- MSR-UNet-main/lists/
- MSR-UNet-main/lists/lists_Synapse/
- MSR-UNet-main/lists/lists_Synapse/all.lst
- MSR-UNet-main/lists/lists_Synapse/test_vol.txt
- MSR-UNet-main/lists/lists_Synapse/train.txt
- MSR-UNet-main/model_out/
- MSR-UNet-main/model_out/log.txt
- MSR-UNet-main/networks/
- MSR-UNet-main/networks/MISSFormer.py
- MSR-UNet-main/networks/MSR.py
- MSR-UNet-main/networks/__pycache__/
- MSR-UNet-main/networks/__pycache__/MISSFormer.cpython-36.pyc
- MSR-UNet-main/networks/__pycache__/MISSFormer.cpython-37.pyc
- MSR-UNet-main/networks/__pycache__/segformer.cpython-36.pyc
- MSR-UNet-main/networks/__pycache__/segformer.cpython-37.pyc
- MSR-UNet-main/networks/segformer.py
- MSR-UNet-main/test.py
- MSR-UNet-main/test_log/
- MSR-UNet-main/test_log/test_log_/
- MSR-UNet-main/test_log/test_log_/epoch_399.pth.txt
- MSR-UNet-main/train.py
- MSR-UNet-main/trainer.py
- MSR-UNet-main/utils.py
