# Supplementary material for: MSR-UNet: enhancing multi-scale and long-range dependencies in medical image segmentation
Source: PeerJ Comput Sci. 2024 Dec 3;10:e2563. doi: 10.7717/peerj-cs.2563 (PMC11623095; doi:10.7717/peerj-cs.2563)
Supplement: Supplemental Information 1 [file peerj-cs-10-2563-s001.zip › MSR-UNet-main/README.md]

# MSR-UNet
CODE for MSR-UNet: An Effective Model for Multiscale Information and Long-Range Dependency in Medical Image Segmentation

>This code is mainly based on the MISSFormer, at the following link: https://arxiv.org/abs/2109.07162

## 1. Environment

- Please prepare an environment with Ubuntu 20.04, with Python 3.6.13, PyTorch 1.8.0, and CUDA 11.1.1.

## 2. Train/Test

- Train

```bash
python train.py --dataset Synapse --root_path your DATA_DIR --max_epochs 400 --output_dir your OUT_DIR  --img_size 224 --base_lr 0.05 --batch_size 24
```

- Test 

```bash
python test.py --dataset Synapse --is_savenii --volume_path your DATA_DIR --output_dir your OUT_DIR --max_epoch 400 --base_lr 0.05 --img_size 224 --batch_size 24
```

## References
* [TransUnet](https://github.com/Beckschen/TransUNet)
* [Swin-Unet](https://github.com/HuCaoFighting/Swin-Unet)
* [MISSFormer](https://github.com/ZhifangDeng/MISSFormer)

---
## Possible errors and solutions

If can not run, please try make a new folder under model_out, and named as predictions.
or download the model from [baidu disk](https://pan.baidu.com/s/1aiibREu0DtNr97a66eIJdQ),
PIN: MSRU
