# Supplementary material for: MSR-UNet: enhancing multi-scale and long-range dependencies in medical image segmentation
Source: PeerJ Comput Sci. 2024 Dec 3;10:e2563. doi: 10.7717/peerj-cs.2563 (PMC11623095; doi:10.7717/peerj-cs.2563)
Supplement: Supplemental Information 1 [file peerj-cs-10-2563-s001.zip › MSR-UNet-main/datasets/dataset_synapse.py]

import os
import random
import h5py
import numpy as np
import torch
from scipy import ndimage
from scipy.ndimage.interpolation import zoom
from torch.utils.data import Dataset
import imgaug as ia
import imgaug.augmenters as iaa  #  import iaa


def mask_to_onehot(mask, ):
    """
    Converts a segmentation mask (H, W, C) to (H, W, K) where the last dim is a one
    hot encoding vector, C is usually 1 or 3, and K is the number of class.
    """
    semantic_map = []
    mask = np.expand_dims(mask,-1)
    for colour in range (9):
        equality = np.equal(mask, colour)
        class_map = np.all(equality, axis=-1)
        semantic_map.append(class_map)
    semantic_map = np.stack(semantic_map, axis=-1).astype(np.int32)
    return semantic_map

def augment_seg(img_aug, img, seg ):
    seg = mask_to_onehot(seg)
    aug_det = img_aug.to_deterministic() 
    image_aug = aug_det.augment_image( img )

    segmap = ia.SegmentationMapOnImage( seg , nb_classes=np.max(seg)+1 , shape=img.shape )
    segmap_aug = aug_det.augment_segmentation_maps( segmap )
    segmap_aug = segmap_aug.get_arr_int()
    segmap_aug = np.argmax(segmap_aug, axis=-1).astype(np.float32)
    return image_aug , segmap_aug

def random_rot_flip(image, label):
    k = np.random.randint(0, 4)
    image = np.rot90(image, k)
    label = np.rot90(label, k)
    axis = np.random.randint(0, 2)
    image = np.flip(image, axis=axis).copy()
    label = np.flip(label, axis=axis).copy()
    return image, label

def random_rotate(image, label):
    angle = np.random.randint(-20, 20)
    image = ndimage.rotate(image, angle, order=0, reshape=False)
    label = ndimage.rotate(label, angle, order=0, reshape=False)
    return image, label


class RandomGenerator(object):
    def __init__(self, output_size):
        self.output_size = output_size

    def __call__(self, sample):
        image, label = sample['image'], sample['label']

        if random.random() > 0.5:
            image, label = random_rot_flip(image, label)
        elif random.random() > 0.5:
            image, label = random_rotate(image, label)
        x, y = image.shape
        if x != self.output_size[0] or y != self.output_size[1]:
            image = zoom(image, (self.output_size[0] / x, self.output_size[1] / y), order=3)  # why not 3?
            label = zoom(label, (self.output_size[0] / x, self.output_size[1] / y), order=0)
        image = torch.from_numpy(image.astype(np.float32)).unsqueeze(0)
        label = torch.from_numpy(label.astype(np.float32))
        sample = {'image': image, 'label': label.long()}
        return sample


class Synapse_dataset(Dataset):
    def __init__(self, base_dir, list_dir, split, img_size, norm_x_transform=None, norm_y_transform=None):
        self.norm_x_transform = norm_x_transform
        self.norm_y_transform = norm_y_transform
        self.split = split
        self.sample_list = open(os.path.join(list_dir, self.split+'.txt')).readlines()
        self.data_dir = base_dir
        self.img_size = img_size

        self.img_aug = iaa.SomeOf((0,4),[
            iaa.Flipud(0.5, name="Flipud"),
            iaa.Fliplr(0.5, name="Fliplr"),
            iaa.AdditiveGaussianNoise(scale=0.005 * 255),
            iaa.GaussianBlur(sigma=(1.0)),
            iaa.LinearContrast((0.5, 1.5), per_channel=0.5),
            iaa.Affine(scale={"x": (0.5, 2), "y": (0.5, 2)}),
            iaa.Affine(rotate=(-40, 40)),
            iaa.Affine(shear=(-16, 16)),
            iaa.PiecewiseAffine(scale=(0.008, 0.03)),
            iaa.Affine(translate_percent={"x": (-0.2, 0.2), "y": (-0.2, 0.2)})
        ], random_order=True)

        

    def __len__(self):
        return len(self.sample_list)

    def __getitem__(self, idx):
        if self.split == "train":
            slice_name = self.sample_list[idx].strip('\n')
            data_path = os.path.join(self.data_dir, slice_name+'.npz')
            data = np.load(data_path)
            image, label = data['image'], data['label']
            image,label = augment_seg(self.img_aug, image, label)
            x, y = image.shape
            if x != self.img_size or y != self.img_size:
                image = zoom(image, (self.img_size / x, self.img_size / y), order=3)  # why not 3?
                label = zoom(label, (self.img_size / x, self.img_size / y), order=0)

        else:
            vol_name = self.sample_list[idx].strip('\n')
            filepath = self.data_dir + "/{}.npy.h5".format(vol_name)
            data = h5py.File(filepath)
            image, label = data['image'][:], data['label'][:]
        
        

        sample = {'image': image, 'label': label}
        if self.norm_x_transform is not None:
            sample['image'] = self.norm_x_transform(sample['image'].copy())
        if self.norm_y_transform is not None:
            sample['label'] = self.norm_y_transform(sample['label'].copy())
        sample['case_name'] = self.sample_list[idx].strip('\n')
        return sample
