# Supplementary material for: MSR-UNet: enhancing multi-scale and long-range dependencies in medical image segmentation
Source: PeerJ Comput Sci. 2024 Dec 3;10:e2563. doi: 10.7717/peerj-cs.2563 (PMC11623095; doi:10.7717/peerj-cs.2563)
Supplement: Supplemental Information 1 [file peerj-cs-10-2563-s001.zip › MSR-UNet-main/lists/lists_Synapse/all.lst]

case0031.npy.h5
case0007.npy.h5
case0009.npy.h5
case0005.npy.h5
case0026.npy.h5
case0039.npy.h5
case0024.npy.h5
case0034.npy.h5
case0033.npy.h5
case0030.npy.h5
case0023.npy.h5
case0040.npy.h5
case0010.npy.h5
case0021.npy.h5
case0006.npy.h5
case0027.npy.h5
case0028.npy.h5
case0037.npy.h5
case0008.npy.h5
case0022.npy.h5
case0038.npy.h5
case0036.npy.h5
case0032.npy.h5
case0002.npy.h5
case0029.npy.h5
case0003.npy.h5
case0001.npy.h5
case0004.npy.h5
case0025.npy.h5
case0035.npy.h5
