# Supplementary material for: MSR-UNet: enhancing multi-scale and long-range dependencies in medical image segmentation
Source: PeerJ Comput Sci. 2024 Dec 3;10:e2563. doi: 10.7717/peerj-cs.2563 (PMC11623095; doi:10.7717/peerj-cs.2563)
Supplement: Supplemental Information 1 [file peerj-cs-10-2563-s001.zip › MSR-UNet-main/lists/lists_Synapse/test_vol.txt]

case0008
case0022
case0038
case0036
case0032
case0002
case0029
case0003
case0001
case0004
case0025
case0035
