# Supplementary material for: MSR-UNet: enhancing multi-scale and long-range dependencies in medical image segmentation
Source: PeerJ Comput Sci. 2024 Dec 3;10:e2563. doi: 10.7717/peerj-cs.2563 (PMC11623095; doi:10.7717/peerj-cs.2563)
Supplement: Supplemental Information 1 [file peerj-cs-10-2563-s001.zip › MSR-UNet-main/lists/lists_Synapse/train.txt]

case0031_slice000
case0031_slice001
case0031_slice002
case0031_slice003
case0031_slice004
case0031_slice005
case0031_slice006
case0031_slice007
case0031_slice008
case0031_slice009
case0031_slice010
case0031_slice011
case0031_slice012
case0031_slice013
case0031_slice014
case0031_slice015
case0031_slice016
case0031_slice017
case0031_slice018
case0031_slice019
case0031_slice020
case0031_slice021
case0031_slice022
case0031_slice023
case0031_slice024
case0031_slice025
case0031_slice026
case0031_slice027
case0031_slice028
case0031_slice029
case0031_slice030
case0031_slice031
case0031_slice032
case0031_slice033
case0031_slice034
case0031_slice035
case0031_slice036
case0031_slice037
case0031_slice038
case0031_slice039
case0031_slice040
case0031_slice041
case0031_slice042
case0031_slice043
case0031_slice044
case0031_slice045
case0031_slice046
case0031_slice047
case0031_slice048
case0031_slice049
case0031_slice050
case0031_slice051
case0031_slice052
case0031_slice053
case0031_slice054
case0031_slice055
case0031_slice056
case0031_slice057
case0031_slice058
case0031_slice059
case0031_slice060
case0031_slice061
case0031_slice062
case0031_slice063
case0031_slice064
case0031_slice065
case0031_slice066
case0031_slice067
case0031_slice068
case0031_slice069
case0031_slice070
case0031_slice071
case0031_slice072
case0031_slice073
case0031_slice074
case0031_slice075
case0031_slice076
case0031_slice077
case0031_slice078
case0031_slice079
case0031_slice080
case0031_slice081
case0031_slice082
case0031_slice083
case0031_slice084
case0031_slice085
case0031_slice086
case0031_slice087
case0031_slice088
case0031_slice089
case0031_slice090
case0031_slice091
case0031_slice092
case0007_slice000
case0007_slice001
case0007_slice002
case0007_slice003
case0007_slice004
case0007_slice005
case0007_slice006
case0007_slice007
case0007_slice008
case0007_slice009
case0007_slice010
case0007_slice011
case0007_slice012
case0007_slice013
case0007_slice014
case0007_slice015
case0007_slice016
case0007_slice017
case0007_slice018
case0007_slice019
case0007_slice020
case0007_slice021
case0007_slice022
case0007_slice023
case0007_slice024
case0007_slice025
case0007_slice026
case0007_slice027
case0007_slice028
case0007_slice029
case0007_slice030
case0007_slice031
case0007_slice032
case0007_slice033
case0007_slice034
case0007_slice035
case0007_slice036
case0007_slice037
case0007_slice038
case0007_slice039
case0007_slice040
case0007_slice041
case0007_slice042
case0007_slice043
case0007_slice044
case0007_slice045
case0007_slice046
case0007_slice047
case0007_slice048
case0007_slice049
case0007_slice050
case0007_slice051
case0007_slice052
case0007_slice053
case0007_slice054
case0007_slice055
case0007_slice056
case0007_slice057
case0007_slice058
case0007_slice059
case0007_slice060
case0007_slice061
case0007_slice062
case0007_slice063
case0007_slice064
case0007_slice065
case0007_slice066
case0007_slice067
case0007_slice068
case0007_slice069
case0007_slice070
case0007_slice071
case0007_slice072
case0007_slice073
case0007_slice074
case0007_slice075
case0007_slice076
case0007_slice077
case0007_slice078
case0007_slice079
case0007_slice080
case0007_slice081
case0007_slice082
case0007_slice083
case0007_slice084
case0007_slice085
case0007_slice086
case0007_slice087
case0007_slice088
case0007_slice089
case0007_slice090
case0007_slice091
case0007_slice092
case0007_slice093
case0007_slice094
case0007_slice095
case0007_slice096
case0007_slice097
case0007_slice098
case0007_slice099
case0007_slice100
case0007_slice101
case0007_slice102
case0007_slice103
case0007_slice104
case0007_slice105
case0007_slice106
case0007_slice107
case0007_slice108
case0007_slice109
case0007_slice110
case0007_slice111
case0007_slice112
case0007_slice113
case0007_slice114
case0007_slice115
case0007_slice116
case0007_slice117
case0007_slice118
case0007_slice119
case0007_slice120
case0007_slice121
case0007_slice122
case0007_slice123
case0007_slice124
case0007_slice125
case0007_slice126
case0007_slice127
case0007_slice128
case0007_slice129
case0007_slice130
case0007_slice131
case0007_slice132
case0007_slice133
case0007_slice134
case0007_slice135
case0007_slice136
case0007_slice137
case0007_slice138
case0007_slice139
case0007_slice140
case0007_slice141
case0007_slice142
case0007_slice143
case0007_slice144
case0007_slice145
case0007_slice146
case0007_slice147
case0007_slice148
case0007_slice149
case0007_slice150
case0007_slice151
case0007_slice152
case0007_slice153
case0007_slice154
case0007_slice155
case0007_slice156
case0007_slice157
case0007_slice158
case0007_slice159
case0007_slice160
case0007_slice161
case0007_slice162
case0009_slice000
case0009_slice001
case0009_slice002
case0009_slice003
case0009_slice004
case0009_slice005
case0009_slice006
case0009_slice007
case0009_slice008
case0009_slice009
case0009_slice010
case0009_slice011
case0009_slice012
case0009_slice013
case0009_slice014
case0009_slice015
case0009_slice016
case0009_slice017
case0009_slice018
case0009_slice019
case0009_slice020
case0009_slice021
case0009_slice022
case0009_slice023
case0009_slice024
case0009_slice025
case0009_slice026
case0009_slice027
case0009_slice028
case0009_slice029
case0009_slice030
case0009_slice031
case0009_slice032
case0009_slice033
case0009_slice034
case0009_slice035
case0009_slice036
case0009_slice037
case0009_slice038
case0009_slice039
case0009_slice040
case0009_slice041
case0009_slice042
case0009_slice043
case0009_slice044
case0009_slice045
case0009_slice046
case0009_slice047
case0009_slice048
case0009_slice049
case0009_slice050
case0009_slice051
case0009_slice052
case0009_slice053
case0009_slice054
case0009_slice055
case0009_slice056
case0009_slice057
case0009_slice058
case0009_slice059
case0009_slice060
case0009_slice061
case0009_slice062
case0009_slice063
case0009_slice064
case0009_slice065
case0009_slice066
case0009_slice067
case0009_slice068
case0009_slice069
case0009_slice070
case0009_slice071
case0009_slice072
case0009_slice073
case0009_slice074
case0009_slice075
case0009_slice076
case0009_slice077
case0009_slice078
case0009_slice079
case0009_slice080
case0009_slice081
case0009_slice082
case0009_slice083
case0009_slice084
case0009_slice085
case0009_slice086
case0009_slice087
case0009_slice088
case0009_slice089
case0009_slice090
case0009_slice091
case0009_slice092
case0009_slice093
case0009_slice094
case0009_slice095
case0009_slice096
case0009_slice097
case0009_slice098
case0009_slice099
case0009_slice100
case0009_slice101
case0009_slice102
case0009_slice103
case0009_slice104
case0009_slice105
case0009_slice106
case0009_slice107
case0009_slice108
case0009_slice109
case0009_slice110
case0009_slice111
case0009_slice112
case0009_slice113
case0009_slice114
case0009_slice115
case0009_slice116
case0009_slice117
case0009_slice118
case0009_slice119
case0009_slice120
case0009_slice121
case0009_slice122
case0009_slice123
case0009_slice124
case0009_slice125
case0009_slice126
case0009_slice127
case0009_slice128
case0009_slice129
case0009_slice130
case0009_slice131
case0009_slice132
case0009_slice133
case0009_slice134
case0009_slice135
case0009_slice136
case0009_slice137
case0009_slice138
case0009_slice139
case0009_slice140
case0009_slice141
case0009_slice142
case0009_slice143
case0009_slice144
case0009_slice145
case0009_slice146
case0009_slice147
case0009_slice148
case0005_slice000
case0005_slice001
case0005_slice002
case0005_slice003
case0005_slice004
case0005_slice005
case0005_slice006
case0005_slice007
case0005_slice008
case0005_slice009
case0005_slice010
case0005_slice011
case0005_slice012
case0005_slice013
case0005_slice014
case0005_slice015
case0005_slice016
case0005_slice017
case0005_slice018
case0005_slice019
case0005_slice020
case0005_slice021
case0005_slice022
case0005_slice023
case0005_slice024
case0005_slice025
case0005_slice026
case0005_slice027
case0005_slice028
case0005_slice029
case0005_slice030
case0005_slice031
case0005_slice032
case0005_slice033
case0005_slice034
case0005_slice035
case0005_slice036
case0005_slice037
case0005_slice038
case0005_slice039
case0005_slice040
case0005_slice041
case0005_slice042
case0005_slice043
case0005_slice044
case0005_slice045
case0005_slice046
case0005_slice047
case0005_slice048
case0005_slice049
case0005_slice050
case0005_slice051
case0005_slice052
case0005_slice053
case0005_slice054
case0005_slice055
case0005_slice056
case0005_slice057
case0005_slice058
case0005_slice059
case0005_slice060
case0005_slice061
case0005_slice062
case0005_slice063
case0005_slice064
case0005_slice065
case0005_slice066
case0005_slice067
case0005_slice068
case0005_slice069
case0005_slice070
case0005_slice071
case0005_slice072
case0005_slice073
case0005_slice074
case0005_slice075
case0005_slice076
case0005_slice077
case0005_slice078
case0005_slice079
case0005_slice080
case0005_slice081
case0005_slice082
case0005_slice083
case0005_slice084
case0005_slice085
case0005_slice086
case0005_slice087
case0005_slice088
case0005_slice089
case0005_slice090
case0005_slice091
case0005_slice092
case0005_slice093
case0005_slice094
case0005_slice095
case0005_slice096
case0005_slice097
case0005_slice098
case0005_slice099
case0005_slice100
case0005_slice101
case0005_slice102
case0005_slice103
case0005_slice104
case0005_slice105
case0005_slice106
case0005_slice107
case0005_slice108
case0005_slice109
case0005_slice110
case0005_slice111
case0005_slice112
case0005_slice113
case0005_slice114
case0005_slice115
case0005_slice116
case0026_slice000
case0026_slice001
case0026_slice002
case0026_slice003
case0026_slice004
case0026_slice005
case0026_slice006
case0026_slice007
case0026_slice008
case0026_slice009
case0026_slice010
case0026_slice011
case0026_slice012
case0026_slice013
case0026_slice014
case0026_slice015
case0026_slice016
case0026_slice017
case0026_slice018
case0026_slice019
case0026_slice020
case0026_slice021
case0026_slice022
case0026_slice023
case0026_slice024
case0026_slice025
case0026_slice026
case0026_slice027
case0026_slice028
case0026_slice029
case0026_slice030
case0026_slice031
case0026_slice032
case0026_slice033
case0026_slice034
case0026_slice035
case0026_slice036
case0026_slice037
case0026_slice038
case0026_slice039
case0026_slice040
case0026_slice041
case0026_slice042
case0026_slice043
case0026_slice044
case0026_slice045
case0026_slice046
case0026_slice047
case0026_slice048
case0026_slice049
case0026_slice050
case0026_slice051
case0026_slice052
case0026_slice053
case0026_slice054
case0026_slice055
case0026_slice056
case0026_slice057
case0026_slice058
case0026_slice059
case0026_slice060
case0026_slice061
case0026_slice062
case0026_slice063
case0026_slice064
case0026_slice065
case0026_slice066
case0026_slice067
case0026_slice068
case0026_slice069
case0026_slice070
case0026_slice071
case0026_slice072
case0026_slice073
case0026_slice074
case0026_slice075
case0026_slice076
case0026_slice077
case0026_slice078
case0026_slice079
case0026_slice080
case0026_slice081
case0026_slice082
case0026_slice083
case0026_slice084
case0026_slice085
case0026_slice086
case0026_slice087
case0026_slice088
case0026_slice089
case0026_slice090
case0026_slice091
case0026_slice092
case0026_slice093
case0026_slice094
case0026_slice095
case0026_slice096
case0026_slice097
case0026_slice098
case0026_slice099
case0026_slice100
case0026_slice101
case0026_slice102
case0026_slice103
case0026_slice104
case0026_slice105
case0026_slice106
case0026_slice107
case0026_slice108
case0026_slice109
case0026_slice110
case0026_slice111
case0026_slice112
case0026_slice113
case0026_slice114
case0026_slice115
case0026_slice116
case0026_slice117
case0026_slice118
case0026_slice119
case0026_slice120
case0026_slice121
case0026_slice122
case0026_slice123
case0026_slice124
case0026_slice125
case0026_slice126
case0026_slice127
case0026_slice128
case0026_slice129
case0026_slice130
case0039_slice000
case0039_slice001
case0039_slice002
case0039_slice003
case0039_slice004
case0039_slice005
case0039_slice006
case0039_slice007
case0039_slice008
case0039_slice009
case0039_slice010
case0039_slice011
case0039_slice012
case0039_slice013
case0039_slice014
case0039_slice015
case0039_slice016
case0039_slice017
case0039_slice018
case0039_slice019
case0039_slice020
case0039_slice021
case0039_slice022
case0039_slice023
case0039_slice024
case0039_slice025
case0039_slice026
case0039_slice027
case0039_slice028
case0039_slice029
case0039_slice030
case0039_slice031
case0039_slice032
case0039_slice033
case0039_slice034
case0039_slice035
case0039_slice036
case0039_slice037
case0039_slice038
case0039_slice039
case0039_slice040
case0039_slice041
case0039_slice042
case0039_slice043
case0039_slice044
case0039_slice045
case0039_slice046
case0039_slice047
case0039_slice048
case0039_slice049
case0039_slice050
case0039_slice051
case0039_slice052
case0039_slice053
case0039_slice054
case0039_slice055
case0039_slice056
case0039_slice057
case0039_slice058
case0039_slice059
case0039_slice060
case0039_slice061
case0039_slice062
case0039_slice063
case0039_slice064
case0039_slice065
case0039_slice066
case0039_slice067
case0039_slice068
case0039_slice069
case0039_slice070
case0039_slice071
case0039_slice072
case0039_slice073
case0039_slice074
case0039_slice075
case0039_slice076
case0039_slice077
case0039_slice078
case0039_slice079
case0039_slice080
case0039_slice081
case0039_slice082
case0039_slice083
case0039_slice084
case0039_slice085
case0039_slice086
case0039_slice087
case0039_slice088
case0039_slice089
case0024_slice000
case0024_slice001
case0024_slice002
case0024_slice003
case0024_slice004
case0024_slice005
case0024_slice006
case0024_slice007
case0024_slice008
case0024_slice009
case0024_slice010
case0024_slice011
case0024_slice012
case0024_slice013
case0024_slice014
case0024_slice015
case0024_slice016
case0024_slice017
case0024_slice018
case0024_slice019
case0024_slice020
case0024_slice021
case0024_slice022
case0024_slice023
case0024_slice024
case0024_slice025
case0024_slice026
case0024_slice027
case0024_slice028
case0024_slice029
case0024_slice030
case0024_slice031
case0024_slice032
case0024_slice033
case0024_slice034
case0024_slice035
case0024_slice036
case0024_slice037
case0024_slice038
case0024_slice039
case0024_slice040
case0024_slice041
case0024_slice042
case0024_slice043
case0024_slice044
case0024_slice045
case0024_slice046
case0024_slice047
case0024_slice048
case0024_slice049
case0024_slice050
case0024_slice051
case0024_slice052
case0024_slice053
case0024_slice054
case0024_slice055
case0024_slice056
case0024_slice057
case0024_slice058
case0024_slice059
case0024_slice060
case0024_slice061
case0024_slice062
case0024_slice063
case0024_slice064
case0024_slice065
case0024_slice066
case0024_slice067
case0024_slice068
case0024_slice069
case0024_slice070
case0024_slice071
case0024_slice072
case0024_slice073
case0024_slice074
case0024_slice075
case0024_slice076
case0024_slice077
case0024_slice078
case0024_slice079
case0024_slice080
case0024_slice081
case0024_slice082
case0024_slice083
case0024_slice084
case0024_slice085
case0024_slice086
case0024_slice087
case0024_slice088
case0024_slice089
case0024_slice090
case0024_slice091
case0024_slice092
case0024_slice093
case0024_slice094
case0024_slice095
case0024_slice096
case0024_slice097
case0024_slice098
case0024_slice099
case0024_slice100
case0024_slice101
case0024_slice102
case0024_slice103
case0024_slice104
case0024_slice105
case0024_slice106
case0024_slice107
case0024_slice108
case0024_slice109
case0024_slice110
case0024_slice111
case0024_slice112
case0024_slice113
case0024_slice114
case0024_slice115
case0024_slice116
case0024_slice117
case0024_slice118
case0024_slice119
case0024_slice120
case0024_slice121
case0024_slice122
case0024_slice123
case0034_slice000
case0034_slice001
case0034_slice002
case0034_slice003
case0034_slice004
case0034_slice005
case0034_slice006
case0034_slice007
case0034_slice008
case0034_slice009
case0034_slice010
case0034_slice011
case0034_slice012
case0034_slice013
case0034_slice014
case0034_slice015
case0034_slice016
case0034_slice017
case0034_slice018
case0034_slice019
case0034_slice020
case0034_slice021
case0034_slice022
case0034_slice023
case0034_slice024
case0034_slice025
case0034_slice026
case0034_slice027
case0034_slice028
case0034_slice029
case0034_slice030
case0034_slice031
case0034_slice032
case0034_slice033
case0034_slice034
case0034_slice035
case0034_slice036
case0034_slice037
case0034_slice038
case0034_slice039
case0034_slice040
case0034_slice041
case0034_slice042
case0034_slice043
case0034_slice044
case0034_slice045
case0034_slice046
case0034_slice047
case0034_slice048
case0034_slice049
case0034_slice050
case0034_slice051
case0034_slice052
case0034_slice053
case0034_slice054
case0034_slice055
case0034_slice056
case0034_slice057
case0034_slice058
case0034_slice059
case0034_slice060
case0034_slice061
case0034_slice062
case0034_slice063
case0034_slice064
case0034_slice065
case0034_slice066
case0034_slice067
case0034_slice068
case0034_slice069
case0034_slice070
case0034_slice071
case0034_slice072
case0034_slice073
case0034_slice074
case0034_slice075
case0034_slice076
case0034_slice077
case0034_slice078
case0034_slice079
case0034_slice080
case0034_slice081
case0034_slice082
case0034_slice083
case0034_slice084
case0034_slice085
case0034_slice086
case0034_slice087
case0034_slice088
case0034_slice089
case0034_slice090
case0034_slice091
case0034_slice092
case0034_slice093
case0034_slice094
case0034_slice095
case0034_slice096
case0034_slice097
case0033_slice000
case0033_slice001
case0033_slice002
case0033_slice003
case0033_slice004
case0033_slice005
case0033_slice006
case0033_slice007
case0033_slice008
case0033_slice009
case0033_slice010
case0033_slice011
case0033_slice012
case0033_slice013
case0033_slice014
case0033_slice015
case0033_slice016
case0033_slice017
case0033_slice018
case0033_slice019
case0033_slice020
case0033_slice021
case0033_slice022
case0033_slice023
case0033_slice024
case0033_slice025
case0033_slice026
case0033_slice027
case0033_slice028
case0033_slice029
case0033_slice030
case0033_slice031
case0033_slice032
case0033_slice033
case0033_slice034
case0033_slice035
case0033_slice036
case0033_slice037
case0033_slice038
case0033_slice039
case0033_slice040
case0033_slice041
case0033_slice042
case0033_slice043
case0033_slice044
case0033_slice045
case0033_slice046
case0033_slice047
case0033_slice048
case0033_slice049
case0033_slice050
case0033_slice051
case0033_slice052
case0033_slice053
case0033_slice054
case0033_slice055
case0033_slice056
case0033_slice057
case0033_slice058
case0033_slice059
case0033_slice060
case0033_slice061
case0033_slice062
case0033_slice063
case0033_slice064
case0033_slice065
case0033_slice066
case0033_slice067
case0033_slice068
case0033_slice069
case0033_slice070
case0033_slice071
case0033_slice072
case0033_slice073
case0033_slice074
case0033_slice075
case0033_slice076
case0033_slice077
case0033_slice078
case0033_slice079
case0033_slice080
case0033_slice081
case0033_slice082
case0033_slice083
case0033_slice084
case0033_slice085
case0033_slice086
case0033_slice087
case0033_slice088
case0033_slice089
case0033_slice090
case0033_slice091
case0033_slice092
case0033_slice093
case0033_slice094
case0033_slice095
case0033_slice096
case0033_slice097
case0033_slice098
case0033_slice099
case0033_slice100
case0033_slice101
case0033_slice102
case0033_slice103
case0030_slice000
case0030_slice001
case0030_slice002
case0030_slice003
case0030_slice004
case0030_slice005
case0030_slice006
case0030_slice007
case0030_slice008
case0030_slice009
case0030_slice010
case0030_slice011
case0030_slice012
case0030_slice013
case0030_slice014
case0030_slice015
case0030_slice016
case0030_slice017
case0030_slice018
case0030_slice019
case0030_slice020
case0030_slice021
case0030_slice022
case0030_slice023
case0030_slice024
case0030_slice025
case0030_slice026
case0030_slice027
case0030_slice028
case0030_slice029
case0030_slice030
case0030_slice031
case0030_slice032
case0030_slice033
case0030_slice034
case0030_slice035
case0030_slice036
case0030_slice037
case0030_slice038
case0030_slice039
case0030_slice040
case0030_slice041
case0030_slice042
case0030_slice043
case0030_slice044
case0030_slice045
case0030_slice046
case0030_slice047
case0030_slice048
case0030_slice049
case0030_slice050
case0030_slice051
case0030_slice052
case0030_slice053
case0030_slice054
case0030_slice055
case0030_slice056
case0030_slice057
case0030_slice058
case0030_slice059
case0030_slice060
case0030_slice061
case0030_slice062
case0030_slice063
case0030_slice064
case0030_slice065
case0030_slice066
case0030_slice067
case0030_slice068
case0030_slice069
case0030_slice070
case0030_slice071
case0030_slice072
case0030_slice073
case0030_slice074
case0030_slice075
case0030_slice076
case0030_slice077
case0030_slice078
case0030_slice079
case0030_slice080
case0030_slice081
case0030_slice082
case0030_slice083
case0030_slice084
case0030_slice085
case0030_slice086
case0030_slice087
case0030_slice088
case0030_slice089
case0030_slice090
case0030_slice091
case0030_slice092
case0030_slice093
case0030_slice094
case0030_slice095
case0030_slice096
case0030_slice097
case0030_slice098
case0030_slice099
case0030_slice100
case0030_slice101
case0030_slice102
case0030_slice103
case0030_slice104
case0030_slice105
case0030_slice106
case0030_slice107
case0030_slice108
case0030_slice109
case0030_slice110
case0030_slice111
case0030_slice112
case0030_slice113
case0030_slice114
case0030_slice115
case0030_slice116
case0030_slice117
case0030_slice118
case0030_slice119
case0030_slice120
case0030_slice121
case0030_slice122
case0030_slice123
case0030_slice124
case0030_slice125
case0030_slice126
case0030_slice127
case0030_slice128
case0030_slice129
case0030_slice130
case0030_slice131
case0030_slice132
case0030_slice133
case0030_slice134
case0030_slice135
case0030_slice136
case0030_slice137
case0030_slice138
case0030_slice139
case0030_slice140
case0030_slice141
case0030_slice142
case0030_slice143
case0030_slice144
case0030_slice145
case0030_slice146
case0030_slice147
case0030_slice148
case0030_slice149
case0030_slice150
case0030_slice151
case0030_slice152
case0023_slice000
case0023_slice001
case0023_slice002
case0023_slice003
case0023_slice004
case0023_slice005
case0023_slice006
case0023_slice007
case0023_slice008
case0023_slice009
case0023_slice010
case0023_slice011
case0023_slice012
case0023_slice013
case0023_slice014
case0023_slice015
case0023_slice016
case0023_slice017
case0023_slice018
case0023_slice019
case0023_slice020
case0023_slice021
case0023_slice022
case0023_slice023
case0023_slice024
case0023_slice025
case0023_slice026
case0023_slice027
case0023_slice028
case0023_slice029
case0023_slice030
case0023_slice031
case0023_slice032
case0023_slice033
case0023_slice034
case0023_slice035
case0023_slice036
case0023_slice037
case0023_slice038
case0023_slice039
case0023_slice040
case0023_slice041
case0023_slice042
case0023_slice043
case0023_slice044
case0023_slice045
case0023_slice046
case0023_slice047
case0023_slice048
case0023_slice049
case0023_slice050
case0023_slice051
case0023_slice052
case0023_slice053
case0023_slice054
case0023_slice055
case0023_slice056
case0023_slice057
case0023_slice058
case0023_slice059
case0023_slice060
case0023_slice061
case0023_slice062
case0023_slice063
case0023_slice064
case0023_slice065
case0023_slice066
case0023_slice067
case0023_slice068
case0023_slice069
case0023_slice070
case0023_slice071
case0023_slice072
case0023_slice073
case0023_slice074
case0023_slice075
case0023_slice076
case0023_slice077
case0023_slice078
case0023_slice079
case0023_slice080
case0023_slice081
case0023_slice082
case0023_slice083
case0023_slice084
case0023_slice085
case0023_slice086
case0023_slice087
case0023_slice088
case0023_slice089
case0023_slice090
case0023_slice091
case0023_slice092
case0023_slice093
case0023_slice094
case0023_slice095
case0040_slice000
case0040_slice001
case0040_slice002
case0040_slice003
case0040_slice004
case0040_slice005
case0040_slice006
case0040_slice007
case0040_slice008
case0040_slice009
case0040_slice010
case0040_slice011
case0040_slice012
case0040_slice013
case0040_slice014
case0040_slice015
case0040_slice016
case0040_slice017
case0040_slice018
case0040_slice019
case0040_slice020
case0040_slice021
case0040_slice022
case0040_slice023
case0040_slice024
case0040_slice025
case0040_slice026
case0040_slice027
case0040_slice028
case0040_slice029
case0040_slice030
case0040_slice031
case0040_slice032
case0040_slice033
case0040_slice034
case0040_slice035
case0040_slice036
case0040_slice037
case0040_slice038
case0040_slice039
case0040_slice040
case0040_slice041
case0040_slice042
case0040_slice043
case0040_slice044
case0040_slice045
case0040_slice046
case0040_slice047
case0040_slice048
case0040_slice049
case0040_slice050
case0040_slice051
case0040_slice052
case0040_slice053
case0040_slice054
case0040_slice055
case0040_slice056
case0040_slice057
case0040_slice058
case0040_slice059
case0040_slice060
case0040_slice061
case0040_slice062
case0040_slice063
case0040_slice064
case0040_slice065
case0040_slice066
case0040_slice067
case0040_slice068
case0040_slice069
case0040_slice070
case0040_slice071
case0040_slice072
case0040_slice073
case0040_slice074
case0040_slice075
case0040_slice076
case0040_slice077
case0040_slice078
case0040_slice079
case0040_slice080
case0040_slice081
case0040_slice082
case0040_slice083
case0040_slice084
case0040_slice085
case0040_slice086
case0040_slice087
case0040_slice088
case0040_slice089
case0040_slice090
case0040_slice091
case0040_slice092
case0040_slice093
case0040_slice094
case0040_slice095
case0040_slice096
case0040_slice097
case0040_slice098
case0040_slice099
case0040_slice100
case0040_slice101
case0040_slice102
case0040_slice103
case0040_slice104
case0040_slice105
case0040_slice106
case0040_slice107
case0040_slice108
case0040_slice109
case0040_slice110
case0040_slice111
case0040_slice112
case0040_slice113
case0040_slice114
case0040_slice115
case0040_slice116
case0040_slice117
case0040_slice118
case0040_slice119
case0040_slice120
case0040_slice121
case0040_slice122
case0040_slice123
case0040_slice124
case0040_slice125
case0040_slice126
case0040_slice127
case0040_slice128
case0040_slice129
case0040_slice130
case0040_slice131
case0040_slice132
case0040_slice133
case0040_slice134
case0040_slice135
case0040_slice136
case0040_slice137
case0040_slice138
case0040_slice139
case0040_slice140
case0040_slice141
case0040_slice142
case0040_slice143
case0040_slice144
case0040_slice145
case0040_slice146
case0040_slice147
case0040_slice148
case0040_slice149
case0040_slice150
case0040_slice151
case0040_slice152
case0040_slice153
case0040_slice154
case0040_slice155
case0040_slice156
case0040_slice157
case0040_slice158
case0040_slice159
case0040_slice160
case0040_slice161
case0040_slice162
case0040_slice163
case0040_slice164
case0040_slice165
case0040_slice166
case0040_slice167
case0040_slice168
case0040_slice169
case0040_slice170
case0040_slice171
case0040_slice172
case0040_slice173
case0040_slice174
case0040_slice175
case0040_slice176
case0040_slice177
case0040_slice178
case0040_slice179
case0040_slice180
case0040_slice181
case0040_slice182
case0040_slice183
case0040_slice184
case0040_slice185
case0040_slice186
case0040_slice187
case0040_slice188
case0040_slice189
case0040_slice190
case0040_slice191
case0040_slice192
case0040_slice193
case0040_slice194
case0010_slice000
case0010_slice001
case0010_slice002
case0010_slice003
case0010_slice004
case0010_slice005
case0010_slice006
case0010_slice007
case0010_slice008
case0010_slice009
case0010_slice010
case0010_slice011
case0010_slice012
case0010_slice013
case0010_slice014
case0010_slice015
case0010_slice016
case0010_slice017
case0010_slice018
case0010_slice019
case0010_slice020
case0010_slice021
case0010_slice022
case0010_slice023
case0010_slice024
case0010_slice025
case0010_slice026
case0010_slice027
case0010_slice028
case0010_slice029
case0010_slice030
case0010_slice031
case0010_slice032
case0010_slice033
case0010_slice034
case0010_slice035
case0010_slice036
case0010_slice037
case0010_slice038
case0010_slice039
case0010_slice040
case0010_slice041
case0010_slice042
case0010_slice043
case0010_slice044
case0010_slice045
case0010_slice046
case0010_slice047
case0010_slice048
case0010_slice049
case0010_slice050
case0010_slice051
case0010_slice052
case0010_slice053
case0010_slice054
case0010_slice055
case0010_slice056
case0010_slice057
case0010_slice058
case0010_slice059
case0010_slice060
case0010_slice061
case0010_slice062
case0010_slice063
case0010_slice064
case0010_slice065
case0010_slice066
case0010_slice067
case0010_slice068
case0010_slice069
case0010_slice070
case0010_slice071
case0010_slice072
case0010_slice073
case0010_slice074
case0010_slice075
case0010_slice076
case0010_slice077
case0010_slice078
case0010_slice079
case0010_slice080
case0010_slice081
case0010_slice082
case0010_slice083
case0010_slice084
case0010_slice085
case0010_slice086
case0010_slice087
case0010_slice088
case0010_slice089
case0010_slice090
case0010_slice091
case0010_slice092
case0010_slice093
case0010_slice094
case0010_slice095
case0010_slice096
case0010_slice097
case0010_slice098
case0010_slice099
case0010_slice100
case0010_slice101
case0010_slice102
case0010_slice103
case0010_slice104
case0010_slice105
case0010_slice106
case0010_slice107
case0010_slice108
case0010_slice109
case0010_slice110
case0010_slice111
case0010_slice112
case0010_slice113
case0010_slice114
case0010_slice115
case0010_slice116
case0010_slice117
case0010_slice118
case0010_slice119
case0010_slice120
case0010_slice121
case0010_slice122
case0010_slice123
case0010_slice124
case0010_slice125
case0010_slice126
case0010_slice127
case0010_slice128
case0010_slice129
case0010_slice130
case0010_slice131
case0010_slice132
case0010_slice133
case0010_slice134
case0010_slice135
case0010_slice136
case0010_slice137
case0010_slice138
case0010_slice139
case0010_slice140
case0010_slice141
case0010_slice142
case0010_slice143
case0010_slice144
case0010_slice145
case0010_slice146
case0010_slice147
case0021_slice000
case0021_slice001
case0021_slice002
case0021_slice003
case0021_slice004
case0021_slice005
case0021_slice006
case0021_slice007
case0021_slice008
case0021_slice009
case0021_slice010
case0021_slice011
case0021_slice012
case0021_slice013
case0021_slice014
case0021_slice015
case0021_slice016
case0021_slice017
case0021_slice018
case0021_slice019
case0021_slice020
case0021_slice021
case0021_slice022
case0021_slice023
case0021_slice024
case0021_slice025
case0021_slice026
case0021_slice027
case0021_slice028
case0021_slice029
case0021_slice030
case0021_slice031
case0021_slice032
case0021_slice033
case0021_slice034
case0021_slice035
case0021_slice036
case0021_slice037
case0021_slice038
case0021_slice039
case0021_slice040
case0021_slice041
case0021_slice042
case0021_slice043
case0021_slice044
case0021_slice045
case0021_slice046
case0021_slice047
case0021_slice048
case0021_slice049
case0021_slice050
case0021_slice051
case0021_slice052
case0021_slice053
case0021_slice054
case0021_slice055
case0021_slice056
case0021_slice057
case0021_slice058
case0021_slice059
case0021_slice060
case0021_slice061
case0021_slice062
case0021_slice063
case0021_slice064
case0021_slice065
case0021_slice066
case0021_slice067
case0021_slice068
case0021_slice069
case0021_slice070
case0021_slice071
case0021_slice072
case0021_slice073
case0021_slice074
case0021_slice075
case0021_slice076
case0021_slice077
case0021_slice078
case0021_slice079
case0021_slice080
case0021_slice081
case0021_slice082
case0021_slice083
case0021_slice084
case0021_slice085
case0021_slice086
case0021_slice087
case0021_slice088
case0021_slice089
case0021_slice090
case0021_slice091
case0021_slice092
case0021_slice093
case0021_slice094
case0021_slice095
case0021_slice096
case0021_slice097
case0021_slice098
case0021_slice099
case0021_slice100
case0021_slice101
case0021_slice102
case0021_slice103
case0021_slice104
case0021_slice105
case0021_slice106
case0021_slice107
case0021_slice108
case0021_slice109
case0021_slice110
case0021_slice111
case0021_slice112
case0021_slice113
case0021_slice114
case0021_slice115
case0021_slice116
case0021_slice117
case0021_slice118
case0021_slice119
case0021_slice120
case0021_slice121
case0021_slice122
case0021_slice123
case0021_slice124
case0021_slice125
case0021_slice126
case0021_slice127
case0021_slice128
case0021_slice129
case0021_slice130
case0021_slice131
case0021_slice132
case0021_slice133
case0021_slice134
case0021_slice135
case0021_slice136
case0021_slice137
case0021_slice138
case0021_slice139
case0021_slice140
case0021_slice141
case0021_slice142
case0006_slice000
case0006_slice001
case0006_slice002
case0006_slice003
case0006_slice004
case0006_slice005
case0006_slice006
case0006_slice007
case0006_slice008
case0006_slice009
case0006_slice010
case0006_slice011
case0006_slice012
case0006_slice013
case0006_slice014
case0006_slice015
case0006_slice016
case0006_slice017
case0006_slice018
case0006_slice019
case0006_slice020
case0006_slice021
case0006_slice022
case0006_slice023
case0006_slice024
case0006_slice025
case0006_slice026
case0006_slice027
case0006_slice028
case0006_slice029
case0006_slice030
case0006_slice031
case0006_slice032
case0006_slice033
case0006_slice034
case0006_slice035
case0006_slice036
case0006_slice037
case0006_slice038
case0006_slice039
case0006_slice040
case0006_slice041
case0006_slice042
case0006_slice043
case0006_slice044
case0006_slice045
case0006_slice046
case0006_slice047
case0006_slice048
case0006_slice049
case0006_slice050
case0006_slice051
case0006_slice052
case0006_slice053
case0006_slice054
case0006_slice055
case0006_slice056
case0006_slice057
case0006_slice058
case0006_slice059
case0006_slice060
case0006_slice061
case0006_slice062
case0006_slice063
case0006_slice064
case0006_slice065
case0006_slice066
case0006_slice067
case0006_slice068
case0006_slice069
case0006_slice070
case0006_slice071
case0006_slice072
case0006_slice073
case0006_slice074
case0006_slice075
case0006_slice076
case0006_slice077
case0006_slice078
case0006_slice079
case0006_slice080
case0006_slice081
case0006_slice082
case0006_slice083
case0006_slice084
case0006_slice085
case0006_slice086
case0006_slice087
case0006_slice088
case0006_slice089
case0006_slice090
case0006_slice091
case0006_slice092
case0006_slice093
case0006_slice094
case0006_slice095
case0006_slice096
case0006_slice097
case0006_slice098
case0006_slice099
case0006_slice100
case0006_slice101
case0006_slice102
case0006_slice103
case0006_slice104
case0006_slice105
case0006_slice106
case0006_slice107
case0006_slice108
case0006_slice109
case0006_slice110
case0006_slice111
case0006_slice112
case0006_slice113
case0006_slice114
case0006_slice115
case0006_slice116
case0006_slice117
case0006_slice118
case0006_slice119
case0006_slice120
case0006_slice121
case0006_slice122
case0006_slice123
case0006_slice124
case0006_slice125
case0006_slice126
case0006_slice127
case0006_slice128
case0006_slice129
case0006_slice130
case0027_slice000
case0027_slice001
case0027_slice002
case0027_slice003
case0027_slice004
case0027_slice005
case0027_slice006
case0027_slice007
case0027_slice008
case0027_slice009
case0027_slice010
case0027_slice011
case0027_slice012
case0027_slice013
case0027_slice014
case0027_slice015
case0027_slice016
case0027_slice017
case0027_slice018
case0027_slice019
case0027_slice020
case0027_slice021
case0027_slice022
case0027_slice023
case0027_slice024
case0027_slice025
case0027_slice026
case0027_slice027
case0027_slice028
case0027_slice029
case0027_slice030
case0027_slice031
case0027_slice032
case0027_slice033
case0027_slice034
case0027_slice035
case0027_slice036
case0027_slice037
case0027_slice038
case0027_slice039
case0027_slice040
case0027_slice041
case0027_slice042
case0027_slice043
case0027_slice044
case0027_slice045
case0027_slice046
case0027_slice047
case0027_slice048
case0027_slice049
case0027_slice050
case0027_slice051
case0027_slice052
case0027_slice053
case0027_slice054
case0027_slice055
case0027_slice056
case0027_slice057
case0027_slice058
case0027_slice059
case0027_slice060
case0027_slice061
case0027_slice062
case0027_slice063
case0027_slice064
case0027_slice065
case0027_slice066
case0027_slice067
case0027_slice068
case0027_slice069
case0027_slice070
case0027_slice071
case0027_slice072
case0027_slice073
case0027_slice074
case0027_slice075
case0027_slice076
case0027_slice077
case0027_slice078
case0027_slice079
case0027_slice080
case0027_slice081
case0027_slice082
case0027_slice083
case0027_slice084
case0027_slice085
case0027_slice086
case0027_slice087
case0028_slice000
case0028_slice001
case0028_slice002
case0028_slice003
case0028_slice004
case0028_slice005
case0028_slice006
case0028_slice007
case0028_slice008
case0028_slice009
case0028_slice010
case0028_slice011
case0028_slice012
case0028_slice013
case0028_slice014
case0028_slice015
case0028_slice016
case0028_slice017
case0028_slice018
case0028_slice019
case0028_slice020
case0028_slice021
case0028_slice022
case0028_slice023
case0028_slice024
case0028_slice025
case0028_slice026
case0028_slice027
case0028_slice028
case0028_slice029
case0028_slice030
case0028_slice031
case0028_slice032
case0028_slice033
case0028_slice034
case0028_slice035
case0028_slice036
case0028_slice037
case0028_slice038
case0028_slice039
case0028_slice040
case0028_slice041
case0028_slice042
case0028_slice043
case0028_slice044
case0028_slice045
case0028_slice046
case0028_slice047
case0028_slice048
case0028_slice049
case0028_slice050
case0028_slice051
case0028_slice052
case0028_slice053
case0028_slice054
case0028_slice055
case0028_slice056
case0028_slice057
case0028_slice058
case0028_slice059
case0028_slice060
case0028_slice061
case0028_slice062
case0028_slice063
case0028_slice064
case0028_slice065
case0028_slice066
case0028_slice067
case0028_slice068
case0028_slice069
case0028_slice070
case0028_slice071
case0028_slice072
case0028_slice073
case0028_slice074
case0028_slice075
case0028_slice076
case0028_slice077
case0028_slice078
case0028_slice079
case0028_slice080
case0028_slice081
case0028_slice082
case0028_slice083
case0028_slice084
case0028_slice085
case0028_slice086
case0028_slice087
case0028_slice088
case0037_slice000
case0037_slice001
case0037_slice002
case0037_slice003
case0037_slice004
case0037_slice005
case0037_slice006
case0037_slice007
case0037_slice008
case0037_slice009
case0037_slice010
case0037_slice011
case0037_slice012
case0037_slice013
case0037_slice014
case0037_slice015
case0037_slice016
case0037_slice017
case0037_slice018
case0037_slice019
case0037_slice020
case0037_slice021
case0037_slice022
case0037_slice023
case0037_slice024
case0037_slice025
case0037_slice026
case0037_slice027
case0037_slice028
case0037_slice029
case0037_slice030
case0037_slice031
case0037_slice032
case0037_slice033
case0037_slice034
case0037_slice035
case0037_slice036
case0037_slice037
case0037_slice038
case0037_slice039
case0037_slice040
case0037_slice041
case0037_slice042
case0037_slice043
case0037_slice044
case0037_slice045
case0037_slice046
case0037_slice047
case0037_slice048
case0037_slice049
case0037_slice050
case0037_slice051
case0037_slice052
case0037_slice053
case0037_slice054
case0037_slice055
case0037_slice056
case0037_slice057
case0037_slice058
case0037_slice059
case0037_slice060
case0037_slice061
case0037_slice062
case0037_slice063
case0037_slice064
case0037_slice065
case0037_slice066
case0037_slice067
case0037_slice068
case0037_slice069
case0037_slice070
case0037_slice071
case0037_slice072
case0037_slice073
case0037_slice074
case0037_slice075
case0037_slice076
case0037_slice077
case0037_slice078
case0037_slice079
case0037_slice080
case0037_slice081
case0037_slice082
case0037_slice083
case0037_slice084
case0037_slice085
case0037_slice086
case0037_slice087
case0037_slice088
case0037_slice089
case0037_slice090
case0037_slice091
case0037_slice092
case0037_slice093
case0037_slice094
case0037_slice095
case0037_slice096
case0037_slice097
case0037_slice098
