# Supplementary material for: MSR-UNet: enhancing multi-scale and long-range dependencies in medical image segmentation
Source: PeerJ Comput Sci. 2024 Dec 3;10:e2563. doi: 10.7717/peerj-cs.2563 (PMC11623095; doi:10.7717/peerj-cs.2563)
Supplement: Supplemental Information 1 [file peerj-cs-10-2563-s001.zip › MSR-UNet-main/model_out/log.txt]

[13:33:02.166] Namespace(accumulation_steps=None, amp_opt_level='O1', base_lr=0.05, batch_size=24, cache_mode='part', dataset='Synapse', deterministic=1, eval=False, img_size=224, list_dir='./lists/lists_Synapse', max_epochs=400, max_iterations=90000, n_gpu=1, num_classes=9, opts=None, output_dir='./model_out', resume=None, root_path='./data/Synapse/train_npz', seed=1234, tag=None, throughput=False, use_checkpoint=False, zip=False)
[13:33:02.192] 93 iterations per epoch. 37200 max iterations 
[13:33:39.811] iteration 1 : loss : 1.708659, loss_ce: 2.844689
[13:33:40.147] iteration 2 : loss : 1.247896, loss_ce: 1.755924
[13:33:40.476] iteration 3 : loss : 0.891267, loss_ce: 0.927360
[13:33:40.911] iteration 4 : loss : 0.723964, loss_ce: 0.556598
[13:33:41.307] iteration 5 : loss : 0.595715, loss_ce: 0.212768
[13:33:41.766] iteration 6 : loss : 0.614623, loss_ce: 0.230132
[13:33:42.350] iteration 7 : loss : 0.700226, loss_ce: 0.423662
[13:33:42.838] iteration 8 : loss : 0.692400, loss_ce: 0.402027
[13:47:15.255] Namespace(accumulation_steps=None, amp_opt_level='O1', base_lr=0.05, batch_size=24, cache_mode='part', dataset='Synapse', deterministic=1, eval=False, img_size=224, list_dir='./lists/lists_Synapse', max_epochs=400, max_iterations=90000, n_gpu=1, num_classes=9, opts=None, output_dir='./model_out', resume=None, root_path='./data/Synapse/train_npz', seed=1234, tag=None, throughput=False, use_checkpoint=False, zip=False)
[13:47:15.259] 93 iterations per epoch. 37200 max iterations 
[13:47:33.783] iteration 1 : loss : 1.708659, loss_ce: 2.844689
[13:47:35.707] iteration 2 : loss : 1.247896, loss_ce: 1.755924
[13:47:37.225] iteration 3 : loss : 0.891267, loss_ce: 0.927360
[13:47:38.192] iteration 4 : loss : 0.723964, loss_ce: 0.556598
[13:47:39.473] iteration 5 : loss : 0.595715, loss_ce: 0.212768
[13:47:40.057] iteration 6 : loss : 0.614623, loss_ce: 0.230132
[13:47:40.428] iteration 7 : loss : 0.700226, loss_ce: 0.423662
[13:47:40.769] iteration 8 : loss : 0.692400, loss_ce: 0.402027
[13:47:41.123] iteration 9 : loss : 0.661189, loss_ce: 0.332885
[13:47:42.113] iteration 10 : loss : 0.614952, loss_ce: 0.227535
[13:47:42.609] iteration 11 : loss : 0.666371, loss_ce: 0.362118
[13:47:42.954] iteration 12 : loss : 0.593057, loss_ce: 0.192873
[13:47:43.344] iteration 13 : loss : 0.657700, loss_ce: 0.333906
[13:47:43.967] iteration 14 : loss : 0.680752, loss_ce: 0.411166
[13:47:44.460] iteration 15 : loss : 0.648218, loss_ce: 0.356229
[13:47:45.458] iteration 16 : loss : 0.696241, loss_ce: 0.488140
[13:47:46.136] iteration 17 : loss : 0.660355, loss_ce: 0.383778
[13:47:46.760] iteration 18 : loss : 0.607839, loss_ce: 0.265867
[13:47:47.430] iteration 19 : loss : 0.606075, loss_ce: 0.242588
[13:47:48.005] iteration 20 : loss : 0.615220, loss_ce: 0.234149
[13:47:48.436] iteration 21 : loss : 0.652412, loss_ce: 0.340160
[13:47:48.833] iteration 22 : loss : 0.607819, loss_ce: 0.251045
[13:47:49.343] iteration 23 : loss : 0.600435, loss_ce: 0.235889
[13:47:49.740] iteration 24 : loss : 0.566693, loss_ce: 0.176183
[13:47:50.588] iteration 25 : loss : 0.616270, loss_ce: 0.257909
[13:47:51.537] iteration 26 : loss : 0.605471, loss_ce: 0.252959
[13:47:52.912] iteration 27 : loss : 0.596795, loss_ce: 0.234490
[13:47:53.843] iteration 28 : loss : 0.562745, loss_ce: 0.143586
[13:47:54.225] iteration 29 : loss : 0.601870, loss_ce: 0.206383
[13:47:55.031] iteration 30 : loss : 0.596927, loss_ce: 0.222387
[13:47:55.574] iteration 31 : loss : 0.575743, loss_ce: 0.181069
[13:47:56.442] iteration 32 : loss : 0.604298, loss_ce: 0.258764
[13:47:56.776] iteration 33 : loss : 0.593717, loss_ce: 0.253861
[13:47:57.669] iteration 34 : loss : 0.580244, loss_ce: 0.217963
[13:47:58.073] iteration 35 : loss : 0.601398, loss_ce: 0.259500
[13:47:58.432] iteration 36 : loss : 0.591298, loss_ce: 0.207571
[13:47:59.254] iteration 37 : loss : 0.602485, loss_ce: 0.237855
[13:48:00.662] iteration 38 : loss : 0.595295, loss_ce: 0.237007
[13:48:01.465] iteration 39 : loss : 0.590528, loss_ce: 0.231542
[13:48:02.363] iteration 40 : loss : 0.614444, loss_ce: 0.302440
[13:48:03.270] iteration 41 : loss : 0.581358, loss_ce: 0.214141
[13:48:04.235] iteration 42 : loss : 0.576468, loss_ce: 0.201548
[13:48:05.231] iteration 43 : loss : 0.571525, loss_ce: 0.211646
[13:48:05.713] iteration 44 : loss : 0.569054, loss_ce: 0.173458
[13:48:06.375] iteration 45 : loss : 0.585100, loss_ce: 0.199627
[13:48:06.948] iteration 46 : loss : 0.560943, loss_ce: 0.181457
[13:48:07.320] iteration 47 : loss : 0.585898, loss_ce: 0.247964
[13:48:07.684] iteration 48 : loss : 0.583962, loss_ce: 0.233023
[13:48:08.007] iteration 49 : loss : 0.611982, loss_ce: 0.298849
[13:48:08.322] iteration 50 : loss : 0.577148, loss_ce: 0.207404
[13:48:08.638] iteration 51 : loss : 0.573152, loss_ce: 0.225537
[13:48:08.954] iteration 52 : loss : 0.568315, loss_ce: 0.204610
[13:48:09.269] iteration 53 : loss : 0.572560, loss_ce: 0.232669
[13:48:09.584] iteration 54 : loss : 0.562084, loss_ce: 0.176712
[13:48:09.900] iteration 55 : loss : 0.595749, loss_ce: 0.259332
[13:48:10.215] iteration 56 : loss : 0.572311, loss_ce: 0.183332
[13:48:10.530] iteration 57 : loss : 0.581019, loss_ce: 0.211875
[13:48:10.845] iteration 58 : loss : 0.586773, loss_ce: 0.216866
[13:48:11.162] iteration 59 : loss : 0.550945, loss_ce: 0.153408
[13:48:11.477] iteration 60 : loss : 0.577409, loss_ce: 0.223916
[13:48:11.813] iteration 61 : loss : 0.570473, loss_ce: 0.236287
[13:48:12.128] iteration 62 : loss : 0.586621, loss_ce: 0.239927
[13:48:12.445] iteration 63 : loss : 0.527641, loss_ce: 0.142887
[13:48:12.761] iteration 64 : loss : 0.583890, loss_ce: 0.233080
[13:48:13.076] iteration 65 : loss : 0.602691, loss_ce: 0.213574
[13:48:13.392] iteration 66 : loss : 0.584603, loss_ce: 0.236060
[13:48:13.708] iteration 67 : loss : 0.581054, loss_ce: 0.222682
[13:48:14.023] iteration 68 : loss : 0.560499, loss_ce: 0.160820
[13:48:14.339] iteration 69 : loss : 0.603016, loss_ce: 0.265325
[13:48:14.655] iteration 70 : loss : 0.555479, loss_ce: 0.137694
[13:48:14.970] iteration 71 : loss : 0.554915, loss_ce: 0.173318
[13:48:15.286] iteration 72 : loss : 0.588349, loss_ce: 0.238102
[13:48:15.603] iteration 73 : loss : 0.581114, loss_ce: 0.196822
[13:48:15.918] iteration 74 : loss : 0.558365, loss_ce: 0.176002
[13:48:16.234] iteration 75 : loss : 0.531101, loss_ce: 0.142117
[13:48:16.549] iteration 76 : loss : 0.587629, loss_ce: 0.212757
[13:48:16.865] iteration 77 : loss : 0.563003, loss_ce: 0.221546
[13:48:17.180] iteration 78 : loss : 0.564455, loss_ce: 0.185699
[13:48:17.496] iteration 79 : loss : 0.577795, loss_ce: 0.258348
[13:48:17.811] iteration 80 : loss : 0.580948, loss_ce: 0.236293
[13:48:18.138] iteration 81 : loss : 0.564039, loss_ce: 0.186436
[13:48:18.453] iteration 82 : loss : 0.581882, loss_ce: 0.211626
[13:48:18.769] iteration 83 : loss : 0.562058, loss_ce: 0.224248
[13:48:19.085] iteration 84 : loss : 0.570115, loss_ce: 0.198428
[13:48:19.401] iteration 85 : loss : 0.597242, loss_ce: 0.262907
[13:48:19.716] iteration 86 : loss : 0.589634, loss_ce: 0.249485
[13:48:20.031] iteration 87 : loss : 0.576932, loss_ce: 0.210342
[13:48:20.346] iteration 88 : loss : 0.610452, loss_ce: 0.296946
[13:48:20.662] iteration 89 : loss : 0.603471, loss_ce: 0.294051
[13:48:20.979] iteration 90 : loss : 0.573566, loss_ce: 0.257142
[13:48:21.296] iteration 91 : loss : 0.568898, loss_ce: 0.232197
[13:48:21.612] iteration 92 : loss : 0.562559, loss_ce: 0.198341
[13:48:21.718] iteration 93 : loss : 0.571078, loss_ce: 0.104531
[13:48:36.685] iteration 94 : loss : 0.590577, loss_ce: 0.233302
[13:48:38.942] iteration 95 : loss : 0.587860, loss_ce: 0.243029
[13:48:40.327] iteration 96 : loss : 0.593025, loss_ce: 0.187857
[13:48:41.453] iteration 97 : loss : 0.574424, loss_ce: 0.140730
[13:48:42.410] iteration 98 : loss : 0.552738, loss_ce: 0.170013
[13:48:42.862] iteration 99 : loss : 0.548767, loss_ce: 0.159867
[13:48:43.942] iteration 100 : loss : 0.555111, loss_ce: 0.189765
[13:48:44.732] iteration 101 : loss : 0.573147, loss_ce: 0.230090
[13:48:45.370] iteration 102 : loss : 0.563049, loss_ce: 0.223022
[13:48:45.784] iteration 103 : loss : 0.589672, loss_ce: 0.261463
[13:48:46.970] iteration 104 : loss : 0.573858, loss_ce: 0.242241
[13:48:47.592] iteration 105 : loss : 0.572938, loss_ce: 0.235560
[13:48:48.995] iteration 106 : loss : 0.574956, loss_ce: 0.246257
[13:48:49.643] iteration 107 : loss : 0.553001, loss_ce: 0.158559
[13:48:51.001] iteration 108 : loss : 0.559687, loss_ce: 0.175893
[13:48:51.783] iteration 109 : loss : 0.546829, loss_ce: 0.180689
[13:48:52.426] iteration 110 : loss : 0.539496, loss_ce: 0.149179
[13:48:53.365] iteration 111 : loss : 0.587170, loss_ce: 0.252683
[13:48:53.799] iteration 112 : loss : 0.545533, loss_ce: 0.171196
[13:48:55.009] iteration 113 : loss : 0.560464, loss_ce: 0.175927
[13:48:55.722] iteration 114 : loss : 0.563906, loss_ce: 0.225003
[13:48:56.462] iteration 115 : loss : 0.559824, loss_ce: 0.161003
[13:48:57.389] iteration 116 : loss : 0.565594, loss_ce: 0.214695
[13:48:57.969] iteration 117 : loss : 0.557450, loss_ce: 0.154218
[13:48:58.584] iteration 118 : loss : 0.511756, loss_ce: 0.105602
[13:48:59.458] iteration 119 : loss : 0.568893, loss_ce: 0.197886
[13:49:00.188] iteration 120 : loss : 0.566369, loss_ce: 0.210093
[13:49:00.914] iteration 121 : loss : 0.524356, loss_ce: 0.074935
[13:49:01.948] iteration 122 : loss : 0.526240, loss_ce: 0.115194
[13:49:03.115] iteration 123 : loss : 0.534525, loss_ce: 0.132787
[13:49:04.206] iteration 124 : loss : 0.596916, loss_ce: 0.243336
[13:49:05.303] iteration 125 : loss : 0.580739, loss_ce: 0.207155
[13:49:06.325] iteration 126 : loss : 0.547409, loss_ce: 0.179656
[13:49:07.208] iteration 127 : loss : 0.583461, loss_ce: 0.269468
[13:49:07.872] iteration 128 : loss : 0.585744, loss_ce: 0.252821
[13:49:08.451] iteration 129 : loss : 0.559618, loss_ce: 0.198813
[13:49:08.786] iteration 130 : loss : 0.559608, loss_ce: 0.224205
[13:49:09.602] iteration 131 : loss : 0.535687, loss_ce: 0.135230
[13:49:10.740] iteration 132 : loss : 0.516642, loss_ce: 0.086795
[13:49:11.097] iteration 133 : loss : 0.579232, loss_ce: 0.222188
[13:49:11.754] iteration 134 : loss : 0.554153, loss_ce: 0.159827
[13:49:12.579] iteration 135 : loss : 0.592797, loss_ce: 0.262458
[13:49:12.947] iteration 136 : loss : 0.544028, loss_ce: 0.209021
[13:49:13.362] iteration 137 : loss : 0.574597, loss_ce: 0.231819
[13:49:13.740] iteration 138 : loss : 0.555891, loss_ce: 0.211646
[13:49:14.059] iteration 139 : loss : 0.555629, loss_ce: 0.221301
[13:49:14.385] iteration 140 : loss : 0.533463, loss_ce: 0.120901
[13:49:14.720] iteration 141 : loss : 0.604108, loss_ce: 0.271771
[13:49:15.035] iteration 142 : loss : 0.535115, loss_ce: 0.163836
[13:49:15.351] iteration 143 : loss : 0.552442, loss_ce: 0.149466
[13:49:15.665] iteration 144 : loss : 0.559917, loss_ce: 0.176573
[13:49:15.981] iteration 145 : loss : 0.549645, loss_ce: 0.208212
[13:49:16.296] iteration 146 : loss : 0.526115, loss_ce: 0.146008
[13:49:16.612] iteration 147 : loss : 0.562639, loss_ce: 0.208818
[13:49:16.929] iteration 148 : loss : 0.550400, loss_ce: 0.203112
[13:49:17.244] iteration 149 : loss : 0.570302, loss_ce: 0.223171
[13:49:17.560] iteration 150 : loss : 0.573970, loss_ce: 0.231056
[13:49:17.876] iteration 151 : loss : 0.543779, loss_ce: 0.177689
[13:49:18.200] iteration 152 : loss : 0.542398, loss_ce: 0.188857
[13:49:18.544] iteration 153 : loss : 0.537565, loss_ce: 0.180913
[13:49:18.861] iteration 154 : loss : 0.574914, loss_ce: 0.295516
[13:49:19.177] iteration 155 : loss : 0.559816, loss_ce: 0.257392
[13:49:19.493] iteration 156 : loss : 0.548659, loss_ce: 0.165449
[13:49:19.809] iteration 157 : loss : 0.548671, loss_ce: 0.157428
[13:49:20.125] iteration 158 : loss : 0.575779, loss_ce: 0.222133
[13:49:20.441] iteration 159 : loss : 0.611452, loss_ce: 0.262911
[13:49:20.755] iteration 160 : loss : 0.575085, loss_ce: 0.242553
[13:49:21.081] iteration 161 : loss : 0.612413, loss_ce: 0.353775
[13:49:21.400] iteration 162 : loss : 0.554385, loss_ce: 0.189000
[13:49:21.715] iteration 163 : loss : 0.520869, loss_ce: 0.108223
[13:49:22.032] iteration 164 : loss : 0.559420, loss_ce: 0.180816
[13:49:22.351] iteration 165 : loss : 0.552593, loss_ce: 0.147037
[13:49:22.668] iteration 166 : loss : 0.564304, loss_ce: 0.173165
[13:49:22.985] iteration 167 : loss : 0.545242, loss_ce: 0.154107
[13:49:23.300] iteration 168 : loss : 0.544999, loss_ce: 0.190621
[13:49:23.616] iteration 169 : loss : 0.578243, loss_ce: 0.258825
[13:49:23.934] iteration 170 : loss : 0.571666, loss_ce: 0.251351
[13:49:24.248] iteration 171 : loss : 0.566964, loss_ce: 0.231956
[13:49:24.563] iteration 172 : loss : 0.571796, loss_ce: 0.270362
[13:49:24.879] iteration 173 : loss : 0.599562, loss_ce: 0.304798
[13:49:25.194] iteration 174 : loss : 0.553279, loss_ce: 0.212608
[13:49:25.509] iteration 175 : loss : 0.590179, loss_ce: 0.274927
[13:49:25.825] iteration 176 : loss : 0.552578, loss_ce: 0.156778
[13:49:26.140] iteration 177 : loss : 0.536661, loss_ce: 0.142907
[13:49:26.458] iteration 178 : loss : 0.577811, loss_ce: 0.222823
[13:49:26.772] iteration 179 : loss : 0.546688, loss_ce: 0.157568
[13:49:27.089] iteration 180 : loss : 0.556322, loss_ce: 0.183109
[13:49:27.418] iteration 181 : loss : 0.609954, loss_ce: 0.328453
[13:49:27.733] iteration 182 : loss : 0.573210, loss_ce: 0.198059
[13:49:28.049] iteration 183 : loss : 0.560606, loss_ce: 0.259478
[13:49:28.366] iteration 184 : loss : 0.554764, loss_ce: 0.215183
[13:49:28.682] iteration 185 : loss : 0.575428, loss_ce: 0.257108
[13:49:28.756] iteration 186 : loss : 0.579845, loss_ce: 0.139554
[13:49:44.910] iteration 187 : loss : 0.549276, loss_ce: 0.191196
[13:49:45.983] iteration 188 : loss : 0.558864, loss_ce: 0.188103
[13:49:47.651] iteration 189 : loss : 0.566764, loss_ce: 0.198680
[13:49:48.712] iteration 190 : loss : 0.550711, loss_ce: 0.139793
[13:49:49.604] iteration 191 : loss : 0.528133, loss_ce: 0.135905
[13:49:50.756] iteration 192 : loss : 0.566141, loss_ce: 0.221134
[13:49:51.543] iteration 193 : loss : 0.533254, loss_ce: 0.165440
[13:49:51.995] iteration 194 : loss : 0.557708, loss_ce: 0.199063
[13:49:53.042] iteration 195 : loss : 0.555798, loss_ce: 0.234598
[13:49:53.878] iteration 196 : loss : 0.567282, loss_ce: 0.203107
[13:49:54.848] iteration 197 : loss : 0.561209, loss_ce: 0.226106
[13:49:55.818] iteration 198 : loss : 0.529372, loss_ce: 0.185448
[13:49:56.768] iteration 199 : loss : 0.592320, loss_ce: 0.243852
[13:49:57.698] iteration 200 : loss : 0.529479, loss_ce: 0.142125
[13:49:58.330] iteration 201 : loss : 0.579781, loss_ce: 0.238804
[13:49:59.309] iteration 202 : loss : 0.575971, loss_ce: 0.210850
[13:50:00.177] iteration 203 : loss : 0.546610, loss_ce: 0.167612
[13:50:01.085] iteration 204 : loss : 0.549181, loss_ce: 0.164720
[13:50:01.740] iteration 205 : loss : 0.547412, loss_ce: 0.197839
[13:50:02.263] iteration 206 : loss : 0.552337, loss_ce: 0.224851
[13:50:03.129] iteration 207 : loss : 0.557679, loss_ce: 0.208840
[13:50:04.197] iteration 208 : loss : 0.551759, loss_ce: 0.144068
[13:50:05.277] iteration 209 : loss : 0.535775, loss_ce: 0.139761
[13:50:06.420] iteration 210 : loss : 0.559785, loss_ce: 0.208239
[13:50:07.512] iteration 211 : loss : 0.539928, loss_ce: 0.179777
[13:50:08.270] iteration 212 : loss : 0.548488, loss_ce: 0.163753
[13:50:09.401] iteration 213 : loss : 0.532192, loss_ce: 0.184703
[13:50:10.708] iteration 214 : loss : 0.538994, loss_ce: 0.186911
[13:50:11.713] iteration 215 : loss : 0.533724, loss_ce: 0.178450
[13:50:12.216] iteration 216 : loss : 0.553675, loss_ce: 0.156983
[13:50:13.248] iteration 217 : loss : 0.553673, loss_ce: 0.225605
[13:50:14.356] iteration 218 : loss : 0.563262, loss_ce: 0.214974
[13:50:15.229] iteration 219 : loss : 0.533735, loss_ce: 0.128759
[13:50:16.234] iteration 220 : loss : 0.545520, loss_ce: 0.167421
[13:50:17.857] iteration 221 : loss : 0.538214, loss_ce: 0.145355
[13:50:18.630] iteration 222 : loss : 0.548487, loss_ce: 0.197615
[13:50:19.034] iteration 223 : loss : 0.522611, loss_ce: 0.133910
[13:50:19.841] iteration 224 : loss : 0.554573, loss_ce: 0.167211
[13:50:20.174] iteration 225 : loss : 0.542892, loss_ce: 0.182381
[13:50:20.529] iteration 226 : loss : 0.528325, loss_ce: 0.142396
[13:50:20.946] iteration 227 : loss : 0.522053, loss_ce: 0.150008
[13:50:21.293] iteration 228 : loss : 0.535451, loss_ce: 0.168020
[13:50:21.748] iteration 229 : loss : 0.549917, loss_ce: 0.187308
[13:50:22.063] iteration 230 : loss : 0.553861, loss_ce: 0.217800
[13:50:22.377] iteration 231 : loss : 0.549259, loss_ce: 0.231188
[13:50:22.690] iteration 232 : loss : 0.540623, loss_ce: 0.198821
[13:50:23.005] iteration 233 : loss : 0.527646, loss_ce: 0.161311
[13:50:23.317] iteration 234 : loss : 0.562872, loss_ce: 0.235588
[13:50:23.631] iteration 235 : loss : 0.532508, loss_ce: 0.138543
[13:50:23.945] iteration 236 : loss : 0.524658, loss_ce: 0.149668
[13:50:24.257] iteration 237 : loss : 0.556811, loss_ce: 0.219561
[13:50:24.570] iteration 238 : loss : 0.543984, loss_ce: 0.197942
[13:50:24.885] iteration 239 : loss : 0.517024, loss_ce: 0.148967
[13:50:25.197] iteration 240 : loss : 0.573061, loss_ce: 0.253789
[13:50:25.532] iteration 241 : loss : 0.562503, loss_ce: 0.228456
[13:50:25.844] iteration 242 : loss : 0.525683, loss_ce: 0.159835
[13:50:26.160] iteration 243 : loss : 0.550573, loss_ce: 0.217730
[13:50:26.473] iteration 244 : loss : 0.564100, loss_ce: 0.259517
[13:50:26.786] iteration 245 : loss : 0.530456, loss_ce: 0.189773
[13:50:27.099] iteration 246 : loss : 0.534285, loss_ce: 0.147145
[13:50:27.413] iteration 247 : loss : 0.528708, loss_ce: 0.157465
[13:50:27.726] iteration 248 : loss : 0.533603, loss_ce: 0.153146
[13:50:28.040] iteration 249 : loss : 0.556007, loss_ce: 0.191976
[13:50:28.351] iteration 250 : loss : 0.552502, loss_ce: 0.180505
[13:50:28.665] iteration 251 : loss : 0.566974, loss_ce: 0.242164
[13:50:28.980] iteration 252 : loss : 0.564245, loss_ce: 0.260056
[13:50:29.292] iteration 253 : loss : 0.564763, loss_ce: 0.261196
[13:50:29.607] iteration 254 : loss : 0.539470, loss_ce: 0.175910
[13:50:29.922] iteration 255 : loss : 0.538245, loss_ce: 0.150234
[13:50:30.236] iteration 256 : loss : 0.579870, loss_ce: 0.246385
[13:50:30.551] iteration 257 : loss : 0.578540, loss_ce: 0.268362
[13:50:30.864] iteration 258 : loss : 0.567945, loss_ce: 0.222342
[13:50:31.176] iteration 259 : loss : 0.534761, loss_ce: 0.202549
[13:50:31.491] iteration 260 : loss : 0.577178, loss_ce: 0.286249
[13:50:31.814] iteration 261 : loss : 0.539551, loss_ce: 0.174909
[13:50:32.128] iteration 262 : loss : 0.552267, loss_ce: 0.221128
[13:50:32.443] iteration 263 : loss : 0.555510, loss_ce: 0.208608
[13:50:32.756] iteration 264 : loss : 0.542194, loss_ce: 0.157635
[13:50:33.069] iteration 265 : loss : 0.609051, loss_ce: 0.297045
[13:50:33.384] iteration 266 : loss : 0.570676, loss_ce: 0.217906
[13:50:33.697] iteration 267 : loss : 0.590015, loss_ce: 0.248510
[13:50:34.013] iteration 268 : loss : 0.581524, loss_ce: 0.251355
[13:50:34.325] iteration 269 : loss : 0.553492, loss_ce: 0.197819
[13:50:34.637] iteration 270 : loss : 0.541968, loss_ce: 0.204947
[13:50:34.952] iteration 271 : loss : 0.607703, loss_ce: 0.271346
[13:50:35.265] iteration 272 : loss : 0.545332, loss_ce: 0.169391
[13:50:35.579] iteration 273 : loss : 0.560938, loss_ce: 0.166537
[13:50:35.894] iteration 274 : loss : 0.560702, loss_ce: 0.134521
[13:50:36.208] iteration 275 : loss : 0.555191, loss_ce: 0.201190
[13:50:36.523] iteration 276 : loss : 0.524390, loss_ce: 0.149272
[13:50:36.836] iteration 277 : loss : 0.536116, loss_ce: 0.199471
[13:50:37.150] iteration 278 : loss : 0.548901, loss_ce: 0.185867
[13:50:37.223] iteration 279 : loss : 0.528169, loss_ce: 0.170622
[13:50:52.793] iteration 280 : loss : 0.558006, loss_ce: 0.219481
[13:50:54.465] iteration 281 : loss : 0.549272, loss_ce: 0.180655
[13:50:55.623] iteration 282 : loss : 0.531327, loss_ce: 0.130811
[13:50:56.926] iteration 283 : loss : 0.515991, loss_ce: 0.159479
[13:50:57.656] iteration 284 : loss : 0.561689, loss_ce: 0.218467
[13:50:58.161] iteration 285 : loss : 0.561991, loss_ce: 0.226807
[13:50:58.748] iteration 286 : loss : 0.535995, loss_ce: 0.152405
[13:50:59.541] iteration 287 : loss : 0.555054, loss_ce: 0.233392
[13:51:00.992] iteration 288 : loss : 0.550347, loss_ce: 0.177449
[13:51:01.797] iteration 289 : loss : 0.544303, loss_ce: 0.187564
[13:51:02.177] iteration 290 : loss : 0.529222, loss_ce: 0.156793
[13:51:03.687] iteration 291 : loss : 0.519828, loss_ce: 0.133800
[13:51:05.254] iteration 292 : loss : 0.556958, loss_ce: 0.204627
[13:51:06.192] iteration 293 : loss : 0.528243, loss_ce: 0.158682
[13:51:06.578] iteration 294 : loss : 0.541414, loss_ce: 0.191751
[13:51:07.229] iteration 295 : loss : 0.561945, loss_ce: 0.237967
[13:51:07.771] iteration 296 : loss : 0.554371, loss_ce: 0.239973
[13:51:08.441] iteration 297 : loss : 0.533754, loss_ce: 0.190128
[13:51:08.986] iteration 298 : loss : 0.560355, loss_ce: 0.220267
[13:51:09.561] iteration 299 : loss : 0.529440, loss_ce: 0.151726
[13:51:10.445] iteration 300 : loss : 0.508512, loss_ce: 0.143993
[13:51:11.586] iteration 301 : loss : 0.559016, loss_ce: 0.199680
[13:51:12.513] iteration 302 : loss : 0.522136, loss_ce: 0.188713
[13:51:14.184] iteration 303 : loss : 0.541812, loss_ce: 0.180736
[13:51:15.370] iteration 304 : loss : 0.523748, loss_ce: 0.165299
[13:51:16.219] iteration 305 : loss : 0.551346, loss_ce: 0.243819
[13:51:17.110] iteration 306 : loss : 0.546562, loss_ce: 0.192854
[13:51:18.171] iteration 307 : loss : 0.541015, loss_ce: 0.214006
[13:51:19.523] iteration 308 : loss : 0.559326, loss_ce: 0.221177
[13:51:20.517] iteration 309 : loss : 0.536768, loss_ce: 0.164047
[13:51:20.876] iteration 310 : loss : 0.539399, loss_ce: 0.208042
[13:51:21.599] iteration 311 : loss : 0.545851, loss_ce: 0.227442
[13:51:22.513] iteration 312 : loss : 0.550687, loss_ce: 0.235480
[13:51:23.681] iteration 313 : loss : 0.536691, loss_ce: 0.202778
[13:51:24.044] iteration 314 : loss : 0.546206, loss_ce: 0.208431
[13:51:24.681] iteration 315 : loss : 0.545881, loss_ce: 0.227062
[13:51:25.303] iteration 316 : loss : 0.528810, loss_ce: 0.175051
[13:51:25.715] iteration 317 : loss : 0.559445, loss_ce: 0.208739
[13:51:26.109] iteration 318 : loss : 0.528387, loss_ce: 0.181631
[13:51:26.898] iteration 319 : loss : 0.526553, loss_ce: 0.175971
[13:51:27.303] iteration 320 : loss : 0.496073, loss_ce: 0.138245
[13:51:27.803] iteration 321 : loss : 0.502476, loss_ce: 0.156378
[13:51:28.350] iteration 322 : loss : 0.535817, loss_ce: 0.174001
[13:51:28.763] iteration 323 : loss : 0.506399, loss_ce: 0.147419
[13:51:29.202] iteration 324 : loss : 0.519835, loss_ce: 0.175655
[13:51:29.523] iteration 325 : loss : 0.504839, loss_ce: 0.136131
[13:51:29.862] iteration 326 : loss : 0.511884, loss_ce: 0.180208
[13:51:30.183] iteration 327 : loss : 0.529009, loss_ce: 0.161799
[13:51:30.499] iteration 328 : loss : 0.558036, loss_ce: 0.261477
[13:51:30.813] iteration 329 : loss : 0.565992, loss_ce: 0.216209
[13:51:31.129] iteration 330 : loss : 0.507341, loss_ce: 0.182844
[13:51:31.444] iteration 331 : loss : 0.519746, loss_ce: 0.167891
[13:51:31.759] iteration 332 : loss : 0.495600, loss_ce: 0.111063
[13:51:32.076] iteration 333 : loss : 0.567224, loss_ce: 0.234316
[13:51:32.390] iteration 334 : loss : 0.553909, loss_ce: 0.262343
[13:51:32.706] iteration 335 : loss : 0.566633, loss_ce: 0.232881
[13:51:33.022] iteration 336 : loss : 0.565246, loss_ce: 0.270957
[13:51:33.336] iteration 337 : loss : 0.501967, loss_ce: 0.135142
[13:51:33.651] iteration 338 : loss : 0.514113, loss_ce: 0.121206
[13:51:33.968] iteration 339 : loss : 0.563045, loss_ce: 0.259120
[13:51:34.282] iteration 340 : loss : 0.518019, loss_ce: 0.146513
[13:51:34.624] iteration 341 : loss : 0.559652, loss_ce: 0.201697
[13:51:34.938] iteration 342 : loss : 0.548044, loss_ce: 0.178360
[13:51:35.253] iteration 343 : loss : 0.501772, loss_ce: 0.152493
[13:51:35.571] iteration 344 : loss : 0.525013, loss_ce: 0.210564
[13:51:35.885] iteration 345 : loss : 0.534513, loss_ce: 0.197785
[13:51:36.201] iteration 346 : loss : 0.523486, loss_ce: 0.199646
[13:51:36.518] iteration 347 : loss : 0.518177, loss_ce: 0.123493
[13:51:36.833] iteration 348 : loss : 0.525947, loss_ce: 0.169270
[13:51:37.149] iteration 349 : loss : 0.522504, loss_ce: 0.098306
[13:51:37.466] iteration 350 : loss : 0.538787, loss_ce: 0.195964
[13:51:37.783] iteration 351 : loss : 0.515132, loss_ce: 0.139543
[13:51:38.100] iteration 352 : loss : 0.539858, loss_ce: 0.209046
[13:51:38.415] iteration 353 : loss : 0.526451, loss_ce: 0.152992
[13:51:38.731] iteration 354 : loss : 0.556242, loss_ce: 0.245790
[13:51:39.049] iteration 355 : loss : 0.558773, loss_ce: 0.287471
[13:51:39.363] iteration 356 : loss : 0.555545, loss_ce: 0.199772
[13:51:39.678] iteration 357 : loss : 0.513363, loss_ce: 0.142219
[13:51:39.994] iteration 358 : loss : 0.522636, loss_ce: 0.188219
[13:51:40.309] iteration 359 : loss : 0.552838, loss_ce: 0.191343
[13:51:40.625] iteration 360 : loss : 0.557038, loss_ce: 0.200103
[13:51:40.948] iteration 361 : loss : 0.551897, loss_ce: 0.215898
[13:51:41.264] iteration 362 : loss : 0.566000, loss_ce: 0.306136
[13:51:41.581] iteration 363 : loss : 0.514571, loss_ce: 0.157510
[13:51:41.897] iteration 364 : loss : 0.541426, loss_ce: 0.178002
[13:51:42.211] iteration 365 : loss : 0.514413, loss_ce: 0.183279
[13:51:42.528] iteration 366 : loss : 0.534410, loss_ce: 0.161878
[13:51:42.843] iteration 367 : loss : 0.536094, loss_ce: 0.203231
[13:51:43.158] iteration 368 : loss : 0.531147, loss_ce: 0.188686
[13:51:43.473] iteration 369 : loss : 0.555848, loss_ce: 0.227344
[13:51:43.788] iteration 370 : loss : 0.581487, loss_ce: 0.314123
[13:51:44.105] iteration 371 : loss : 0.521659, loss_ce: 0.172407
[13:51:44.178] iteration 372 : loss : 0.540026, loss_ce: 0.162851
[13:52:01.325] iteration 373 : loss : 0.563748, loss_ce: 0.232760
[13:52:01.674] iteration 374 : loss : 0.551834, loss_ce: 0.197037
[13:52:02.596] iteration 375 : loss : 0.535153, loss_ce: 0.186028
[13:52:03.451] iteration 376 : loss : 0.548776, loss_ce: 0.200255
[13:52:03.869] iteration 377 : loss : 0.542585, loss_ce: 0.212090
[13:52:04.461] iteration 378 : loss : 0.534537, loss_ce: 0.160982
[13:52:05.204] iteration 379 : loss : 0.544113, loss_ce: 0.224888
[13:52:05.955] iteration 380 : loss : 0.553184, loss_ce: 0.194938
[13:52:06.910] iteration 381 : loss : 0.563315, loss_ce: 0.233397
[13:52:08.419] iteration 382 : loss : 0.503289, loss_ce: 0.161286
[13:52:09.224] iteration 383 : loss : 0.532004, loss_ce: 0.174150
[13:52:10.491] iteration 384 : loss : 0.509615, loss_ce: 0.166767
[13:52:12.011] iteration 385 : loss : 0.532188, loss_ce: 0.160625
[13:52:13.037] iteration 386 : loss : 0.538678, loss_ce: 0.245560
[13:52:13.733] iteration 387 : loss : 0.549155, loss_ce: 0.238874
[13:52:14.238] iteration 388 : loss : 0.525298, loss_ce: 0.168034
[13:52:15.404] iteration 389 : loss : 0.537046, loss_ce: 0.203204
[13:52:16.307] iteration 390 : loss : 0.538657, loss_ce: 0.151338
[13:52:16.931] iteration 391 : loss : 0.521592, loss_ce: 0.111546
[13:52:17.786] iteration 392 : loss : 0.495087, loss_ce: 0.121931
[13:52:18.632] iteration 393 : loss : 0.526883, loss_ce: 0.177727
[13:52:18.997] iteration 394 : loss : 0.512855, loss_ce: 0.169426
[13:52:19.365] iteration 395 : loss : 0.522840, loss_ce: 0.149723
[13:52:20.261] iteration 396 : loss : 0.496345, loss_ce: 0.142998
[13:52:21.577] iteration 397 : loss : 0.527078, loss_ce: 0.164647
[13:52:21.961] iteration 398 : loss : 0.511885, loss_ce: 0.183433
[13:52:22.911] iteration 399 : loss : 0.521879, loss_ce: 0.189594
[13:52:23.992] iteration 400 : loss : 0.534974, loss_ce: 0.225059
[13:52:24.744] iteration 401 : loss : 0.535164, loss_ce: 0.186257
[13:52:26.500] iteration 402 : loss : 0.527140, loss_ce: 0.231805
[13:52:27.333] iteration 403 : loss : 0.518418, loss_ce: 0.144205
[13:52:28.062] iteration 404 : loss : 0.544598, loss_ce: 0.230513
[13:52:29.309] iteration 405 : loss : 0.493442, loss_ce: 0.163474
[13:52:30.079] iteration 406 : loss : 0.508839, loss_ce: 0.155767
[13:52:30.891] iteration 407 : loss : 0.506517, loss_ce: 0.146368
[13:52:31.215] iteration 408 : loss : 0.496904, loss_ce: 0.167415
[13:52:31.535] iteration 409 : loss : 0.484864, loss_ce: 0.137521
[13:52:31.856] iteration 410 : loss : 0.530669, loss_ce: 0.170781
[13:52:32.417] iteration 411 : loss : 0.500676, loss_ce: 0.174639
[13:52:33.101] iteration 412 : loss : 0.532967, loss_ce: 0.247307
[13:52:33.802] iteration 413 : loss : 0.498885, loss_ce: 0.139348
[13:52:34.908] iteration 414 : loss : 0.532307, loss_ce: 0.193649
[13:52:35.309] iteration 415 : loss : 0.522780, loss_ce: 0.130152
[13:52:35.708] iteration 416 : loss : 0.494645, loss_ce: 0.126930
[13:52:36.039] iteration 417 : loss : 0.528208, loss_ce: 0.201646
[13:52:36.354] iteration 418 : loss : 0.497961, loss_ce: 0.179332
[13:52:36.671] iteration 419 : loss : 0.508206, loss_ce: 0.198726
[13:52:36.983] iteration 420 : loss : 0.492991, loss_ce: 0.183924
[13:52:37.316] iteration 421 : loss : 0.489838, loss_ce: 0.142379
[13:52:37.631] iteration 422 : loss : 0.497694, loss_ce: 0.127991
[13:52:37.943] iteration 423 : loss : 0.543889, loss_ce: 0.184783
[13:52:38.255] iteration 424 : loss : 0.504900, loss_ce: 0.204574
[13:52:38.570] iteration 425 : loss : 0.515241, loss_ce: 0.207965
[13:52:38.882] iteration 426 : loss : 0.546746, loss_ce: 0.210916
[13:52:39.197] iteration 427 : loss : 0.524787, loss_ce: 0.194063
[13:52:39.509] iteration 428 : loss : 0.519852, loss_ce: 0.152133
[13:52:39.823] iteration 429 : loss : 0.512945, loss_ce: 0.147734
[13:52:40.138] iteration 430 : loss : 0.518391, loss_ce: 0.192271
[13:52:40.450] iteration 431 : loss : 0.485796, loss_ce: 0.073821
[13:52:40.763] iteration 432 : loss : 0.506729, loss_ce: 0.183476
[13:52:41.077] iteration 433 : loss : 0.520801, loss_ce: 0.171992
[13:52:41.390] iteration 434 : loss : 0.499461, loss_ce: 0.155036
[13:52:41.704] iteration 435 : loss : 0.551547, loss_ce: 0.275423
[13:52:42.016] iteration 436 : loss : 0.501761, loss_ce: 0.167120
[13:52:42.330] iteration 437 : loss : 0.519771, loss_ce: 0.153537
[13:52:42.645] iteration 438 : loss : 0.508794, loss_ce: 0.125396
[13:52:42.958] iteration 439 : loss : 0.519802, loss_ce: 0.186856
[13:52:43.272] iteration 440 : loss : 0.521409, loss_ce: 0.145730
[13:52:43.597] iteration 441 : loss : 0.499016, loss_ce: 0.186883
[13:52:43.911] iteration 442 : loss : 0.532140, loss_ce: 0.185940
[13:52:44.225] iteration 443 : loss : 0.533130, loss_ce: 0.175510
[13:52:44.541] iteration 444 : loss : 0.527422, loss_ce: 0.223275
[13:52:44.856] iteration 445 : loss : 0.500572, loss_ce: 0.173887
[13:52:45.172] iteration 446 : loss : 0.539137, loss_ce: 0.207203
[13:52:45.486] iteration 447 : loss : 0.586112, loss_ce: 0.278995
[13:52:45.800] iteration 448 : loss : 0.491464, loss_ce: 0.135651
[13:52:46.116] iteration 449 : loss : 0.578777, loss_ce: 0.298149
[13:52:46.430] iteration 450 : loss : 0.575803, loss_ce: 0.288190
[13:52:46.743] iteration 451 : loss : 0.561406, loss_ce: 0.222299
[13:52:47.058] iteration 452 : loss : 0.551181, loss_ce: 0.192288
[13:52:47.371] iteration 453 : loss : 0.559997, loss_ce: 0.182083
[13:52:47.686] iteration 454 : loss : 0.534545, loss_ce: 0.208708
[13:52:48.000] iteration 455 : loss : 0.501686, loss_ce: 0.160739
[13:52:48.315] iteration 456 : loss : 0.539589, loss_ce: 0.186889
[13:52:48.630] iteration 457 : loss : 0.557893, loss_ce: 0.206106
[13:52:48.942] iteration 458 : loss : 0.540591, loss_ce: 0.133878
[13:52:49.256] iteration 459 : loss : 0.561220, loss_ce: 0.245778
[13:52:49.570] iteration 460 : loss : 0.538276, loss_ce: 0.210524
[13:52:49.894] iteration 461 : loss : 0.549407, loss_ce: 0.169792
[13:52:50.209] iteration 462 : loss : 0.534813, loss_ce: 0.191122
[13:52:50.521] iteration 463 : loss : 0.517755, loss_ce: 0.148759
[13:52:50.835] iteration 464 : loss : 0.527168, loss_ce: 0.147916
[13:52:50.909] iteration 465 : loss : 0.589227, loss_ce: 0.393569
[13:53:07.347] iteration 466 : loss : 0.537143, loss_ce: 0.211915
[13:53:08.265] iteration 467 : loss : 0.504658, loss_ce: 0.172581
[13:53:09.611] iteration 468 : loss : 0.509611, loss_ce: 0.223330
[13:53:10.605] iteration 469 : loss : 0.494139, loss_ce: 0.168400
[13:53:11.883] iteration 470 : loss : 0.510960, loss_ce: 0.122881
[13:53:13.145] iteration 471 : loss : 0.532872, loss_ce: 0.143947
[13:53:14.176] iteration 472 : loss : 0.515514, loss_ce: 0.109047
[13:53:14.879] iteration 473 : loss : 0.513994, loss_ce: 0.172821
[13:53:16.599] iteration 474 : loss : 0.515218, loss_ce: 0.179096
[13:53:17.310] iteration 475 : loss : 0.514267, loss_ce: 0.194652
[13:53:17.902] iteration 476 : loss : 0.495568, loss_ce: 0.126250
[13:53:19.243] iteration 477 : loss : 0.509740, loss_ce: 0.118077
[13:53:20.010] iteration 478 : loss : 0.478209, loss_ce: 0.111988
[13:53:20.553] iteration 479 : loss : 0.498575, loss_ce: 0.133461
[13:53:21.488] iteration 480 : loss : 0.483597, loss_ce: 0.087388
[13:53:22.239] iteration 481 : loss : 0.563604, loss_ce: 0.204338
[13:53:23.139] iteration 482 : loss : 0.509671, loss_ce: 0.128798
[13:53:24.065] iteration 483 : loss : 0.531937, loss_ce: 0.247944
[13:53:24.800] iteration 484 : loss : 0.504024, loss_ce: 0.194942
[13:53:25.533] iteration 485 : loss : 0.482624, loss_ce: 0.148552
[13:53:26.150] iteration 486 : loss : 0.569272, loss_ce: 0.195537
[13:53:27.185] iteration 487 : loss : 0.496202, loss_ce: 0.104629
[13:53:28.735] iteration 488 : loss : 0.452029, loss_ce: 0.117338
[13:53:30.783] iteration 489 : loss : 0.507393, loss_ce: 0.192437
[13:53:31.859] iteration 490 : loss : 0.511344, loss_ce: 0.220150
[13:53:32.891] iteration 491 : loss : 0.510141, loss_ce: 0.120743
[13:53:33.859] iteration 492 : loss : 0.491615, loss_ce: 0.160809
[13:53:34.636] iteration 493 : loss : 0.494004, loss_ce: 0.113198
[13:53:35.757] iteration 494 : loss : 0.513701, loss_ce: 0.158031
[13:53:36.462] iteration 495 : loss : 0.506589, loss_ce: 0.168044
[13:53:37.733] iteration 496 : loss : 0.541831, loss_ce: 0.196386
[13:53:38.360] iteration 497 : loss : 0.506236, loss_ce: 0.181305
[13:53:38.978] iteration 498 : loss : 0.542180, loss_ce: 0.176176
[13:53:39.582] iteration 499 : loss : 0.461804, loss_ce: 0.092238
[13:53:40.520] iteration 500 : loss : 0.503505, loss_ce: 0.179878
[13:53:41.117] iteration 501 : loss : 0.504008, loss_ce: 0.209498
[13:53:41.815] iteration 502 : loss : 0.504011, loss_ce: 0.169909
[13:53:42.515] iteration 503 : loss : 0.507278, loss_ce: 0.180991
[13:53:42.928] iteration 504 : loss : 0.533143, loss_ce: 0.236056
[13:53:43.324] iteration 505 : loss : 0.484796, loss_ce: 0.172273
[13:53:43.758] iteration 506 : loss : 0.497281, loss_ce: 0.203642
[13:53:44.099] iteration 507 : loss : 0.491733, loss_ce: 0.182995
[13:53:44.422] iteration 508 : loss : 0.525834, loss_ce: 0.169642
[13:53:44.745] iteration 509 : loss : 0.520251, loss_ce: 0.187630
[13:53:45.060] iteration 510 : loss : 0.461614, loss_ce: 0.147730
[13:53:45.375] iteration 511 : loss : 0.479403, loss_ce: 0.175476
[13:53:45.691] iteration 512 : loss : 0.494910, loss_ce: 0.179497
[13:53:46.006] iteration 513 : loss : 0.471144, loss_ce: 0.165719
[13:53:46.320] iteration 514 : loss : 0.487495, loss_ce: 0.140935
[13:53:46.637] iteration 515 : loss : 0.485460, loss_ce: 0.120585
[13:53:46.952] iteration 516 : loss : 0.498781, loss_ce: 0.179223
[13:53:47.269] iteration 517 : loss : 0.506968, loss_ce: 0.173249
[13:53:47.585] iteration 518 : loss : 0.499204, loss_ce: 0.206714
[13:53:47.900] iteration 519 : loss : 0.487741, loss_ce: 0.181390
[13:53:48.218] iteration 520 : loss : 0.488423, loss_ce: 0.180116
[13:53:48.556] iteration 521 : loss : 0.512743, loss_ce: 0.181970
[13:53:48.873] iteration 522 : loss : 0.516173, loss_ce: 0.202804
[13:53:49.188] iteration 523 : loss : 0.486241, loss_ce: 0.120286
[13:53:49.504] iteration 524 : loss : 0.469563, loss_ce: 0.174849
[13:53:49.820] iteration 525 : loss : 0.481066, loss_ce: 0.204734
[13:53:50.135] iteration 526 : loss : 0.465289, loss_ce: 0.131958
[13:53:50.454] iteration 527 : loss : 0.501824, loss_ce: 0.141726
[13:53:50.772] iteration 528 : loss : 0.512612, loss_ce: 0.139842
[13:53:51.088] iteration 529 : loss : 0.509667, loss_ce: 0.117859
[13:53:51.405] iteration 530 : loss : 0.516587, loss_ce: 0.194462
[13:53:51.723] iteration 531 : loss : 0.519329, loss_ce: 0.254777
[13:53:52.039] iteration 532 : loss : 0.479765, loss_ce: 0.189118
[13:53:52.355] iteration 533 : loss : 0.497113, loss_ce: 0.145932
[13:53:52.670] iteration 534 : loss : 0.476057, loss_ce: 0.171949
[13:53:52.988] iteration 535 : loss : 0.495788, loss_ce: 0.162946
[13:53:53.307] iteration 536 : loss : 0.459519, loss_ce: 0.136736
[13:53:53.625] iteration 537 : loss : 0.487736, loss_ce: 0.181763
[13:53:53.941] iteration 538 : loss : 0.553614, loss_ce: 0.299310
[13:53:54.259] iteration 539 : loss : 0.508208, loss_ce: 0.237110
[13:53:54.576] iteration 540 : loss : 0.447237, loss_ce: 0.090637
[13:53:54.906] iteration 541 : loss : 0.524148, loss_ce: 0.136118
[13:53:55.223] iteration 542 : loss : 0.533210, loss_ce: 0.235582
[13:53:55.538] iteration 543 : loss : 0.511781, loss_ce: 0.180922
[13:53:55.855] iteration 544 : loss : 0.538640, loss_ce: 0.215645
[13:53:56.172] iteration 545 : loss : 0.542675, loss_ce: 0.231032
[13:53:56.489] iteration 546 : loss : 0.512996, loss_ce: 0.179892
[13:53:56.805] iteration 547 : loss : 0.508391, loss_ce: 0.158897
[13:53:57.121] iteration 548 : loss : 0.518337, loss_ce: 0.188547
[13:53:57.438] iteration 549 : loss : 0.533199, loss_ce: 0.176481
[13:53:57.755] iteration 550 : loss : 0.562370, loss_ce: 0.366064
[13:53:58.073] iteration 551 : loss : 0.557408, loss_ce: 0.241865
[13:53:58.390] iteration 552 : loss : 0.546088, loss_ce: 0.147454
[13:53:58.708] iteration 553 : loss : 0.558354, loss_ce: 0.176370
[13:53:59.021] iteration 554 : loss : 0.512426, loss_ce: 0.161337
[13:53:59.339] iteration 555 : loss : 0.573731, loss_ce: 0.302869
[13:53:59.656] iteration 556 : loss : 0.552461, loss_ce: 0.266716
[13:53:59.973] iteration 557 : loss : 0.539368, loss_ce: 0.193724
[13:54:00.047] iteration 558 : loss : 0.490805, loss_ce: 0.163847
[13:54:14.447] iteration 559 : loss : 0.536356, loss_ce: 0.181394
[13:54:15.482] iteration 560 : loss : 0.545275, loss_ce: 0.203484
[13:54:18.035] iteration 561 : loss : 0.471901, loss_ce: 0.127837
[13:54:19.538] iteration 562 : loss : 0.569465, loss_ce: 0.167436
[13:54:19.919] iteration 563 : loss : 0.495242, loss_ce: 0.146737
[13:54:20.264] iteration 564 : loss : 0.526145, loss_ce: 0.207603
[13:54:20.607] iteration 565 : loss : 0.517166, loss_ce: 0.179585
[13:54:21.097] iteration 566 : loss : 0.492985, loss_ce: 0.156390
[13:54:22.703] iteration 567 : loss : 0.498770, loss_ce: 0.136693
[13:54:23.695] iteration 568 : loss : 0.485901, loss_ce: 0.165284
[13:54:24.356] iteration 569 : loss : 0.509372, loss_ce: 0.223444
[13:54:24.750] iteration 570 : loss : 0.492342, loss_ce: 0.163649
[13:54:25.553] iteration 571 : loss : 0.525821, loss_ce: 0.223894
[13:54:26.408] iteration 572 : loss : 0.533037, loss_ce: 0.200720
[13:54:26.947] iteration 573 : loss : 0.520764, loss_ce: 0.180382
[13:54:27.632] iteration 574 : loss : 0.476067, loss_ce: 0.155177
[13:54:28.099] iteration 575 : loss : 0.522740, loss_ce: 0.202958
[13:54:29.172] iteration 576 : loss : 0.513622, loss_ce: 0.196470
[13:54:30.178] iteration 577 : loss : 0.538750, loss_ce: 0.236066
[13:54:31.430] iteration 578 : loss : 0.518351, loss_ce: 0.257546
[13:54:32.084] iteration 579 : loss : 0.512270, loss_ce: 0.229749
[13:54:32.653] iteration 580 : loss : 0.491448, loss_ce: 0.125448
[13:54:34.289] iteration 581 : loss : 0.516873, loss_ce: 0.145846
[13:54:35.259] iteration 582 : loss : 0.522509, loss_ce: 0.167620
[13:54:36.433] iteration 583 : loss : 0.450540, loss_ce: 0.147877
[13:54:37.315] iteration 584 : loss : 0.510506, loss_ce: 0.151587
[13:54:38.394] iteration 585 : loss : 0.489657, loss_ce: 0.188132
[13:54:39.344] iteration 586 : loss : 0.506256, loss_ce: 0.206044
[13:54:40.683] iteration 587 : loss : 0.531459, loss_ce: 0.168861
[13:54:41.587] iteration 588 : loss : 0.511531, loss_ce: 0.196973
[13:54:41.923] iteration 589 : loss : 0.460805, loss_ce: 0.113078
[13:54:42.305] iteration 590 : loss : 0.516003, loss_ce: 0.136056
[13:54:43.061] iteration 591 : loss : 0.533379, loss_ce: 0.184287
[13:54:44.130] iteration 592 : loss : 0.520926, loss_ce: 0.153911
[13:54:45.341] iteration 593 : loss : 0.482514, loss_ce: 0.212125
[13:54:45.679] iteration 594 : loss : 0.476322, loss_ce: 0.196917
[13:54:46.017] iteration 595 : loss : 0.469479, loss_ce: 0.177902
[13:54:46.346] iteration 596 : loss : 0.486904, loss_ce: 0.126210
[13:54:46.674] iteration 597 : loss : 0.501657, loss_ce: 0.164990
[13:54:47.055] iteration 598 : loss : 0.507540, loss_ce: 0.162980
[13:54:47.436] iteration 599 : loss : 0.489596, loss_ce: 0.182217
[13:54:48.109] iteration 600 : loss : 0.478804, loss_ce: 0.165268
[13:54:48.573] iteration 601 : loss : 0.476152, loss_ce: 0.151968
[13:54:49.508] iteration 602 : loss : 0.480475, loss_ce: 0.151606
[13:54:49.884] iteration 603 : loss : 0.470456, loss_ce: 0.104481
[13:54:50.319] iteration 604 : loss : 0.510557, loss_ce: 0.209705
[13:54:50.652] iteration 605 : loss : 0.500827, loss_ce: 0.142637
[13:54:51.037] iteration 606 : loss : 0.483033, loss_ce: 0.168052
[13:54:51.380] iteration 607 : loss : 0.510364, loss_ce: 0.249210
[13:54:51.755] iteration 608 : loss : 0.475723, loss_ce: 0.138614
[13:54:52.080] iteration 609 : loss : 0.482164, loss_ce: 0.216417
[13:54:52.403] iteration 610 : loss : 0.511894, loss_ce: 0.179931
[13:54:52.717] iteration 611 : loss : 0.490864, loss_ce: 0.179324
[13:54:53.032] iteration 612 : loss : 0.452867, loss_ce: 0.079423
[13:54:53.348] iteration 613 : loss : 0.448224, loss_ce: 0.113648
[13:54:53.661] iteration 614 : loss : 0.456641, loss_ce: 0.107141
[13:54:53.976] iteration 615 : loss : 0.491623, loss_ce: 0.142430
[13:54:54.292] iteration 616 : loss : 0.513501, loss_ce: 0.194986
[13:54:54.607] iteration 617 : loss : 0.484858, loss_ce: 0.206673
[13:54:54.922] iteration 618 : loss : 0.456425, loss_ce: 0.136939
[13:54:55.236] iteration 619 : loss : 0.450630, loss_ce: 0.155839
[13:54:55.550] iteration 620 : loss : 0.463736, loss_ce: 0.156834
[13:54:55.887] iteration 621 : loss : 0.477390, loss_ce: 0.122937
[13:54:56.198] iteration 622 : loss : 0.464010, loss_ce: 0.172994
[13:54:56.512] iteration 623 : loss : 0.512570, loss_ce: 0.141791
[13:54:56.828] iteration 624 : loss : 0.460168, loss_ce: 0.161193
[13:54:57.141] iteration 625 : loss : 0.450546, loss_ce: 0.184754
[13:54:57.456] iteration 626 : loss : 0.456715, loss_ce: 0.152943
[13:54:57.772] iteration 627 : loss : 0.448620, loss_ce: 0.143543
[13:54:58.086] iteration 628 : loss : 0.421108, loss_ce: 0.087529
[13:54:58.401] iteration 629 : loss : 0.505307, loss_ce: 0.161091
[13:54:58.715] iteration 630 : loss : 0.514076, loss_ce: 0.163922
[13:54:59.029] iteration 631 : loss : 0.472085, loss_ce: 0.165531
[13:54:59.344] iteration 632 : loss : 0.506131, loss_ce: 0.235207
[13:54:59.659] iteration 633 : loss : 0.477022, loss_ce: 0.188510
[13:54:59.975] iteration 634 : loss : 0.463997, loss_ce: 0.161118
[13:55:00.293] iteration 635 : loss : 0.506859, loss_ce: 0.162526
[13:55:00.608] iteration 636 : loss : 0.496505, loss_ce: 0.126368
[13:55:00.924] iteration 637 : loss : 0.474631, loss_ce: 0.097303
[13:55:01.238] iteration 638 : loss : 0.532009, loss_ce: 0.259062
[13:55:01.554] iteration 639 : loss : 0.484274, loss_ce: 0.232166
[13:55:01.870] iteration 640 : loss : 0.533065, loss_ce: 0.236459
[13:55:02.195] iteration 641 : loss : 0.456953, loss_ce: 0.167682
[13:55:02.510] iteration 642 : loss : 0.479859, loss_ce: 0.198378
[13:55:02.826] iteration 643 : loss : 0.439557, loss_ce: 0.108465
[13:55:03.143] iteration 644 : loss : 0.428420, loss_ce: 0.152187
[13:55:03.457] iteration 645 : loss : 0.401230, loss_ce: 0.098569
[13:55:03.774] iteration 646 : loss : 0.491030, loss_ce: 0.177461
[13:55:04.089] iteration 647 : loss : 0.497663, loss_ce: 0.204900
[13:55:04.405] iteration 648 : loss : 0.449083, loss_ce: 0.154830
[13:55:04.720] iteration 649 : loss : 0.461139, loss_ce: 0.175098
[13:55:05.035] iteration 650 : loss : 0.488187, loss_ce: 0.158466
[13:55:05.108] iteration 651 : loss : 0.534808, loss_ce: 0.130191
[13:55:22.239] iteration 652 : loss : 0.479033, loss_ce: 0.210572
[13:55:22.963] iteration 653 : loss : 0.484837, loss_ce: 0.238209
[13:55:24.517] iteration 654 : loss : 0.420940, loss_ce: 0.090881
[13:55:25.154] iteration 655 : loss : 0.542946, loss_ce: 0.178223
[13:55:26.040] iteration 656 : loss : 0.444402, loss_ce: 0.082012
[13:55:26.838] iteration 657 : loss : 0.456950, loss_ce: 0.157787
[13:55:27.527] iteration 658 : loss : 0.492720, loss_ce: 0.172115
[13:55:28.485] iteration 659 : loss : 0.427778, loss_ce: 0.152196
[13:55:29.912] iteration 660 : loss : 0.487390, loss_ce: 0.156055
[13:55:30.801] iteration 661 : loss : 0.441891, loss_ce: 0.127458
[13:55:32.386] iteration 662 : loss : 0.442304, loss_ce: 0.074837
[13:55:33.390] iteration 663 : loss : 0.487433, loss_ce: 0.183061
[13:55:34.704] iteration 664 : loss : 0.460104, loss_ce: 0.168324
[13:55:35.439] iteration 665 : loss : 0.413079, loss_ce: 0.142430
[13:55:35.766] iteration 666 : loss : 0.412151, loss_ce: 0.126669
[13:55:36.614] iteration 667 : loss : 0.468106, loss_ce: 0.177024
[13:55:37.951] iteration 668 : loss : 0.506069, loss_ce: 0.191775
[13:55:38.732] iteration 669 : loss : 0.433385, loss_ce: 0.128536
[13:55:39.315] iteration 670 : loss : 0.476222, loss_ce: 0.228686
[13:55:40.626] iteration 671 : loss : 0.444491, loss_ce: 0.174660
[13:55:41.882] iteration 672 : loss : 0.437808, loss_ce: 0.120033
[13:55:43.170] iteration 673 : loss : 0.466156, loss_ce: 0.120373
[13:55:44.792] iteration 674 : loss : 0.529871, loss_ce: 0.248489
[13:55:46.205] iteration 675 : loss : 0.458457, loss_ce: 0.151394
[13:55:47.415] iteration 676 : loss : 0.498305, loss_ce: 0.210323
[13:55:48.737] iteration 677 : loss : 0.432409, loss_ce: 0.202459
[13:55:49.424] iteration 678 : loss : 0.421864, loss_ce: 0.132414
[13:55:50.231] iteration 679 : loss : 0.412228, loss_ce: 0.131743
[13:55:50.645] iteration 680 : loss : 0.384082, loss_ce: 0.074168
[13:55:51.253] iteration 681 : loss : 0.440043, loss_ce: 0.113686
[13:55:52.149] iteration 682 : loss : 0.472575, loss_ce: 0.178927
[13:55:52.647] iteration 683 : loss : 0.423213, loss_ce: 0.184395
[13:55:53.507] iteration 684 : loss : 0.470253, loss_ce: 0.155110
[13:55:53.943] iteration 685 : loss : 0.405810, loss_ce: 0.113390
[13:55:54.328] iteration 686 : loss : 0.418857, loss_ce: 0.158520
[13:55:54.877] iteration 687 : loss : 0.469002, loss_ce: 0.143680
[13:55:55.608] iteration 688 : loss : 0.410075, loss_ce: 0.122858
[13:55:56.153] iteration 689 : loss : 0.464475, loss_ce: 0.140492
[13:55:56.752] iteration 690 : loss : 0.375036, loss_ce: 0.108337
[13:55:57.091] iteration 691 : loss : 0.406560, loss_ce: 0.159423
[13:55:57.445] iteration 692 : loss : 0.439497, loss_ce: 0.163701
[13:55:57.780] iteration 693 : loss : 0.411788, loss_ce: 0.148741
[13:55:58.147] iteration 694 : loss : 0.436371, loss_ce: 0.214441
[13:55:58.467] iteration 695 : loss : 0.382795, loss_ce: 0.071980
[13:55:58.784] iteration 696 : loss : 0.424792, loss_ce: 0.047809
[13:55:59.098] iteration 697 : loss : 0.412350, loss_ce: 0.147693
[13:55:59.414] iteration 698 : loss : 0.482959, loss_ce: 0.156316
[13:55:59.728] iteration 699 : loss : 0.408905, loss_ce: 0.168018
[13:56:00.046] iteration 700 : loss : 0.484118, loss_ce: 0.169136
[13:56:00.385] iteration 701 : loss : 0.417418, loss_ce: 0.117632
[13:56:00.700] iteration 702 : loss : 0.440175, loss_ce: 0.075733
[13:56:01.015] iteration 703 : loss : 0.449831, loss_ce: 0.157220
[13:56:01.332] iteration 704 : loss : 0.434582, loss_ce: 0.071436
[13:56:01.645] iteration 705 : loss : 0.466790, loss_ce: 0.197644
[13:56:01.961] iteration 706 : loss : 0.412618, loss_ce: 0.183782
[13:56:02.278] iteration 707 : loss : 0.441924, loss_ce: 0.132865
[13:56:02.593] iteration 708 : loss : 0.437258, loss_ce: 0.167812
[13:56:02.910] iteration 709 : loss : 0.468526, loss_ce: 0.247697
[13:56:03.224] iteration 710 : loss : 0.411335, loss_ce: 0.113335
[13:56:03.543] iteration 711 : loss : 0.361863, loss_ce: 0.074745
[13:56:03.859] iteration 712 : loss : 0.432421, loss_ce: 0.169671
[13:56:04.175] iteration 713 : loss : 0.481096, loss_ce: 0.244202
[13:56:04.489] iteration 714 : loss : 0.433328, loss_ce: 0.209449
[13:56:04.805] iteration 715 : loss : 0.478113, loss_ce: 0.218478
[13:56:05.120] iteration 716 : loss : 0.423058, loss_ce: 0.131986
[13:56:05.436] iteration 717 : loss : 0.393585, loss_ce: 0.081332
[13:56:05.750] iteration 718 : loss : 0.352575, loss_ce: 0.070756
[13:56:06.067] iteration 719 : loss : 0.433868, loss_ce: 0.170060
[13:56:06.384] iteration 720 : loss : 0.449026, loss_ce: 0.250022
[13:56:06.707] iteration 721 : loss : 0.431774, loss_ce: 0.135894
[13:56:07.023] iteration 722 : loss : 0.431168, loss_ce: 0.194285
[13:56:07.340] iteration 723 : loss : 0.445083, loss_ce: 0.149176
[13:56:07.657] iteration 724 : loss : 0.394752, loss_ce: 0.173220
[13:56:07.974] iteration 725 : loss : 0.354449, loss_ce: 0.078421
[13:56:08.289] iteration 726 : loss : 0.466089, loss_ce: 0.163994
[13:56:08.604] iteration 727 : loss : 0.439544, loss_ce: 0.190257
[13:56:08.920] iteration 728 : loss : 0.386155, loss_ce: 0.145963
[13:56:09.235] iteration 729 : loss : 0.446211, loss_ce: 0.173576
[13:56:09.550] iteration 730 : loss : 0.452151, loss_ce: 0.209362
[13:56:09.868] iteration 731 : loss : 0.454529, loss_ce: 0.218190
[13:56:10.183] iteration 732 : loss : 0.436345, loss_ce: 0.204881
[13:56:10.500] iteration 733 : loss : 0.425392, loss_ce: 0.129999
[13:56:10.817] iteration 734 : loss : 0.452698, loss_ce: 0.165290
[13:56:11.133] iteration 735 : loss : 0.458745, loss_ce: 0.208227
[13:56:11.452] iteration 736 : loss : 0.444063, loss_ce: 0.096721
[13:56:11.766] iteration 737 : loss : 0.386392, loss_ce: 0.114062
[13:56:12.083] iteration 738 : loss : 0.453525, loss_ce: 0.194458
[13:56:12.401] iteration 739 : loss : 0.506099, loss_ce: 0.187981
[13:56:12.717] iteration 740 : loss : 0.410123, loss_ce: 0.154358
[13:56:13.042] iteration 741 : loss : 0.436449, loss_ce: 0.162516
[13:56:13.357] iteration 742 : loss : 0.421193, loss_ce: 0.171296
[13:56:13.674] iteration 743 : loss : 0.389246, loss_ce: 0.129801
[13:56:13.748] iteration 744 : loss : 0.505699, loss_ce: 0.206170
[13:56:28.590] iteration 745 : loss : 0.375978, loss_ce: 0.131194
[13:56:30.051] iteration 746 : loss : 0.378043, loss_ce: 0.085981
[13:56:31.118] iteration 747 : loss : 0.401257, loss_ce: 0.091821
[13:56:32.423] iteration 748 : loss : 0.425139, loss_ce: 0.175494
[13:56:33.811] iteration 749 : loss : 0.476626, loss_ce: 0.205673
[13:56:34.200] iteration 750 : loss : 0.417555, loss_ce: 0.190505
[13:56:34.540] iteration 751 : loss : 0.387252, loss_ce: 0.133307
[13:56:34.979] iteration 752 : loss : 0.364208, loss_ce: 0.139922
[13:56:35.911] iteration 753 : loss : 0.385819, loss_ce: 0.070339
[13:56:36.300] iteration 754 : loss : 0.521668, loss_ce: 0.215149
[13:56:37.012] iteration 755 : loss : 0.407752, loss_ce: 0.121686
[13:56:38.051] iteration 756 : loss : 0.385321, loss_ce: 0.139138
[13:56:39.691] iteration 757 : loss : 0.398296, loss_ce: 0.173144
[13:56:41.162] iteration 758 : loss : 0.356619, loss_ce: 0.088174
[13:56:42.694] iteration 759 : loss : 0.410451, loss_ce: 0.125166
[13:56:43.417] iteration 760 : loss : 0.344595, loss_ce: 0.116214
[13:56:44.841] iteration 761 : loss : 0.334155, loss_ce: 0.114412
[13:56:45.518] iteration 762 : loss : 0.402026, loss_ce: 0.170416
[13:56:46.386] iteration 763 : loss : 0.418042, loss_ce: 0.153288
[13:56:47.225] iteration 764 : loss : 0.356919, loss_ce: 0.118938
[13:56:48.387] iteration 765 : loss : 0.404250, loss_ce: 0.114332
[13:56:49.587] iteration 766 : loss : 0.368710, loss_ce: 0.116899
[13:56:50.538] iteration 767 : loss : 0.356112, loss_ce: 0.135864
[13:56:51.815] iteration 768 : loss : 0.370250, loss_ce: 0.145904
[13:56:52.685] iteration 769 : loss : 0.401588, loss_ce: 0.124253
[13:56:53.617] iteration 770 : loss : 0.387600, loss_ce: 0.113246
[13:56:54.467] iteration 771 : loss : 0.351487, loss_ce: 0.160402
[13:56:54.806] iteration 772 : loss : 0.412054, loss_ce: 0.108683
[13:56:55.184] iteration 773 : loss : 0.313952, loss_ce: 0.089675
[13:56:55.642] iteration 774 : loss : 0.493198, loss_ce: 0.094946
[13:56:57.027] iteration 775 : loss : 0.432426, loss_ce: 0.142027
[13:56:58.131] iteration 776 : loss : 0.385589, loss_ce: 0.157121
[13:56:59.082] iteration 777 : loss : 0.439876, loss_ce: 0.192362
[13:56:59.641] iteration 778 : loss : 0.398480, loss_ce: 0.159280
[13:57:00.234] iteration 779 : loss : 0.327045, loss_ce: 0.105318
[13:57:00.561] iteration 780 : loss : 0.421977, loss_ce: 0.128364
[13:57:01.453] iteration 781 : loss : 0.357955, loss_ce: 0.119861
[13:57:01.984] iteration 782 : loss : 0.412514, loss_ce: 0.185592
[13:57:02.925] iteration 783 : loss : 0.389442, loss_ce: 0.250173
[13:57:03.254] iteration 784 : loss : 0.378423, loss_ce: 0.167692
[13:57:03.633] iteration 785 : loss : 0.335355, loss_ce: 0.147455
[13:57:04.115] iteration 786 : loss : 0.384154, loss_ce: 0.089505
[13:57:04.472] iteration 787 : loss : 0.411398, loss_ce: 0.077070
[13:57:04.983] iteration 788 : loss : 0.402388, loss_ce: 0.134072
[13:57:05.448] iteration 789 : loss : 0.395681, loss_ce: 0.126309
[13:57:05.799] iteration 790 : loss : 0.367302, loss_ce: 0.108960
[13:57:06.124] iteration 791 : loss : 0.341223, loss_ce: 0.078134
[13:57:06.445] iteration 792 : loss : 0.373570, loss_ce: 0.148567
[13:57:06.759] iteration 793 : loss : 0.389066, loss_ce: 0.121145
[13:57:07.073] iteration 794 : loss : 0.402173, loss_ce: 0.079952
[13:57:07.387] iteration 795 : loss : 0.349325, loss_ce: 0.110430
[13:57:07.700] iteration 796 : loss : 0.396902, loss_ce: 0.120479
[13:57:08.015] iteration 797 : loss : 0.426282, loss_ce: 0.161725
[13:57:08.328] iteration 798 : loss : 0.363341, loss_ce: 0.126407
[13:57:08.640] iteration 799 : loss : 0.386890, loss_ce: 0.133190
[13:57:08.954] iteration 800 : loss : 0.408190, loss_ce: 0.076907
[13:57:09.287] iteration 801 : loss : 0.300294, loss_ce: 0.080178
[13:57:09.601] iteration 802 : loss : 0.365513, loss_ce: 0.155653
[13:57:09.915] iteration 803 : loss : 0.332223, loss_ce: 0.063418
[13:57:10.227] iteration 804 : loss : 0.336475, loss_ce: 0.107107
[13:57:10.541] iteration 805 : loss : 0.439812, loss_ce: 0.158726
[13:57:10.856] iteration 806 : loss : 0.345834, loss_ce: 0.091656
[13:57:11.168] iteration 807 : loss : 0.339595, loss_ce: 0.095546
[13:57:11.483] iteration 808 : loss : 0.445572, loss_ce: 0.161617
[13:57:11.795] iteration 809 : loss : 0.417671, loss_ce: 0.211072
[13:57:12.109] iteration 810 : loss : 0.437625, loss_ce: 0.082811
[13:57:12.423] iteration 811 : loss : 0.387524, loss_ce: 0.175786
[13:57:12.735] iteration 812 : loss : 0.413758, loss_ce: 0.123843
[13:57:13.049] iteration 813 : loss : 0.344516, loss_ce: 0.079665
[13:57:13.364] iteration 814 : loss : 0.384930, loss_ce: 0.144152
[13:57:13.678] iteration 815 : loss : 0.385509, loss_ce: 0.150311
[13:57:13.994] iteration 816 : loss : 0.400540, loss_ce: 0.138023
[13:57:14.307] iteration 817 : loss : 0.428803, loss_ce: 0.119203
[13:57:14.621] iteration 818 : loss : 0.357216, loss_ce: 0.094868
[13:57:14.935] iteration 819 : loss : 0.407770, loss_ce: 0.050882
[13:57:15.247] iteration 820 : loss : 0.400452, loss_ce: 0.145865
[13:57:15.572] iteration 821 : loss : 0.385161, loss_ce: 0.176796
[13:57:15.886] iteration 822 : loss : 0.303410, loss_ce: 0.079850
[13:57:16.199] iteration 823 : loss : 0.321205, loss_ce: 0.115841
[13:57:16.513] iteration 824 : loss : 0.348809, loss_ce: 0.181024
[13:57:16.826] iteration 825 : loss : 0.413251, loss_ce: 0.151070
[13:57:17.139] iteration 826 : loss : 0.383320, loss_ce: 0.165207
[13:57:17.454] iteration 827 : loss : 0.374998, loss_ce: 0.110672
[13:57:17.767] iteration 828 : loss : 0.399415, loss_ce: 0.108622
[13:57:18.081] iteration 829 : loss : 0.379282, loss_ce: 0.107699
[13:57:18.396] iteration 830 : loss : 0.409582, loss_ce: 0.127217
[13:57:18.711] iteration 831 : loss : 0.392622, loss_ce: 0.149277
[13:57:19.028] iteration 832 : loss : 0.413989, loss_ce: 0.229880
[13:57:19.343] iteration 833 : loss : 0.400346, loss_ce: 0.144858
[13:57:19.658] iteration 834 : loss : 0.345245, loss_ce: 0.121612
[13:57:19.974] iteration 835 : loss : 0.323024, loss_ce: 0.114195
[13:57:20.290] iteration 836 : loss : 0.402508, loss_ce: 0.160571
[13:57:20.365] iteration 837 : loss : 0.460841, loss_ce: 0.129136
[13:57:36.198] iteration 838 : loss : 0.365892, loss_ce: 0.118818
[13:57:40.207] iteration 839 : loss : 0.381860, loss_ce: 0.142731
[13:57:40.991] iteration 840 : loss : 0.318929, loss_ce: 0.103877
[13:57:41.799] iteration 841 : loss : 0.420937, loss_ce: 0.176924
[13:57:42.833] iteration 842 : loss : 0.375549, loss_ce: 0.112612
[13:57:43.597] iteration 843 : loss : 0.396626, loss_ce: 0.086220
[13:57:44.267] iteration 844 : loss : 0.313553, loss_ce: 0.095821
[13:57:45.552] iteration 845 : loss : 0.406997, loss_ce: 0.134474
[13:57:46.547] iteration 846 : loss : 0.327581, loss_ce: 0.113873
[13:57:47.657] iteration 847 : loss : 0.408029, loss_ce: 0.132557
[13:57:48.331] iteration 848 : loss : 0.400594, loss_ce: 0.162368
[13:57:49.579] iteration 849 : loss : 0.410836, loss_ce: 0.090371
[13:57:50.339] iteration 850 : loss : 0.371453, loss_ce: 0.118287
[13:57:50.847] iteration 851 : loss : 0.375717, loss_ce: 0.171201
[13:57:51.839] iteration 852 : loss : 0.304607, loss_ce: 0.094547
[13:57:52.511] iteration 853 : loss : 0.422296, loss_ce: 0.193146
[13:57:53.032] iteration 854 : loss : 0.369078, loss_ce: 0.079164
[13:57:54.031] iteration 855 : loss : 0.446004, loss_ce: 0.205949
[13:57:54.877] iteration 856 : loss : 0.362711, loss_ce: 0.152210
[13:57:55.699] iteration 857 : loss : 0.429861, loss_ce: 0.164018
[13:57:56.095] iteration 858 : loss : 0.350310, loss_ce: 0.124647
[13:57:56.977] iteration 859 : loss : 0.354581, loss_ce: 0.164358
[13:57:58.174] iteration 860 : loss : 0.338853, loss_ce: 0.149991
[13:57:59.736] iteration 861 : loss : 0.463981, loss_ce: 0.225400
[13:58:00.502] iteration 862 : loss : 0.391111, loss_ce: 0.112596
[13:58:01.157] iteration 863 : loss : 0.381049, loss_ce: 0.106812
[13:58:02.150] iteration 864 : loss : 0.396086, loss_ce: 0.166827
[13:58:03.298] iteration 865 : loss : 0.393051, loss_ce: 0.096801
[13:58:04.227] iteration 866 : loss : 0.365964, loss_ce: 0.095465
[13:58:06.037] iteration 867 : loss : 0.334290, loss_ce: 0.105840
[13:58:07.252] iteration 868 : loss : 0.338401, loss_ce: 0.114404
[13:58:07.735] iteration 869 : loss : 0.312973, loss_ce: 0.115808
[13:58:08.071] iteration 870 : loss : 0.345532, loss_ce: 0.129216
[13:58:08.434] iteration 871 : loss : 0.295193, loss_ce: 0.087251
[13:58:08.757] iteration 872 : loss : 0.432480, loss_ce: 0.105996
[13:58:09.126] iteration 873 : loss : 0.360747, loss_ce: 0.103835
[13:58:09.673] iteration 874 : loss : 0.369692, loss_ce: 0.129093
[13:58:10.207] iteration 875 : loss : 0.370377, loss_ce: 0.088114
[13:58:10.557] iteration 876 : loss : 0.343660, loss_ce: 0.082627
[13:58:10.903] iteration 877 : loss : 0.382199, loss_ce: 0.167911
[13:58:11.245] iteration 878 : loss : 0.380231, loss_ce: 0.142163
[13:58:11.659] iteration 879 : loss : 0.334833, loss_ce: 0.135121
[13:58:12.092] iteration 880 : loss : 0.394380, loss_ce: 0.163577
[13:58:12.471] iteration 881 : loss : 0.286803, loss_ce: 0.062284
[13:58:12.816] iteration 882 : loss : 0.352053, loss_ce: 0.126332
[13:58:13.136] iteration 883 : loss : 0.293716, loss_ce: 0.125262
[13:58:13.450] iteration 884 : loss : 0.302924, loss_ce: 0.103705
[13:58:13.766] iteration 885 : loss : 0.330264, loss_ce: 0.093761
[13:58:14.084] iteration 886 : loss : 0.368021, loss_ce: 0.106559
[13:58:14.399] iteration 887 : loss : 0.320856, loss_ce: 0.077541
[13:58:14.715] iteration 888 : loss : 0.315536, loss_ce: 0.084108
[13:58:15.032] iteration 889 : loss : 0.346443, loss_ce: 0.118311
[13:58:15.347] iteration 890 : loss : 0.300740, loss_ce: 0.081581
[13:58:15.662] iteration 891 : loss : 0.380804, loss_ce: 0.178272
[13:58:15.979] iteration 892 : loss : 0.378329, loss_ce: 0.155979
[13:58:16.295] iteration 893 : loss : 0.367711, loss_ce: 0.117752
[13:58:16.610] iteration 894 : loss : 0.321911, loss_ce: 0.128595
[13:58:16.927] iteration 895 : loss : 0.300467, loss_ce: 0.055779
[13:58:17.243] iteration 896 : loss : 0.289851, loss_ce: 0.091257
[13:58:17.559] iteration 897 : loss : 0.369939, loss_ce: 0.168102
[13:58:17.873] iteration 898 : loss : 0.373154, loss_ce: 0.145190
[13:58:18.189] iteration 899 : loss : 0.380044, loss_ce: 0.093916
[13:58:18.505] iteration 900 : loss : 0.270665, loss_ce: 0.079557
[13:58:18.841] iteration 901 : loss : 0.306296, loss_ce: 0.114020
[13:58:19.155] iteration 902 : loss : 0.369106, loss_ce: 0.061322
[13:58:19.471] iteration 903 : loss : 0.315953, loss_ce: 0.090969
[13:58:19.788] iteration 904 : loss : 0.385118, loss_ce: 0.116041
[13:58:20.103] iteration 905 : loss : 0.394996, loss_ce: 0.193003
[13:58:20.419] iteration 906 : loss : 0.354240, loss_ce: 0.111951
[13:58:20.735] iteration 907 : loss : 0.374789, loss_ce: 0.133614
[13:58:21.051] iteration 908 : loss : 0.402967, loss_ce: 0.160773
[13:58:21.368] iteration 909 : loss : 0.426691, loss_ce: 0.108625
[13:58:21.684] iteration 910 : loss : 0.325704, loss_ce: 0.128135
[13:58:22.002] iteration 911 : loss : 0.373535, loss_ce: 0.215832
[13:58:22.318] iteration 912 : loss : 0.359969, loss_ce: 0.169981
[13:58:22.635] iteration 913 : loss : 0.446986, loss_ce: 0.137764
[13:58:22.950] iteration 914 : loss : 0.430911, loss_ce: 0.242476
[13:58:23.267] iteration 915 : loss : 0.356904, loss_ce: 0.141286
[13:58:23.585] iteration 916 : loss : 0.298820, loss_ce: 0.107101
[13:58:23.900] iteration 917 : loss : 0.460885, loss_ce: 0.208135
[13:58:24.218] iteration 918 : loss : 0.447357, loss_ce: 0.085484
[13:58:24.534] iteration 919 : loss : 0.330545, loss_ce: 0.081759
[13:58:24.851] iteration 920 : loss : 0.372867, loss_ce: 0.151024
[13:58:25.176] iteration 921 : loss : 0.350256, loss_ce: 0.109954
[13:58:25.492] iteration 922 : loss : 0.358788, loss_ce: 0.150904
[13:58:25.808] iteration 923 : loss : 0.302033, loss_ce: 0.073595
[13:58:26.124] iteration 924 : loss : 0.377826, loss_ce: 0.078594
[13:58:26.440] iteration 925 : loss : 0.343878, loss_ce: 0.094612
[13:58:26.759] iteration 926 : loss : 0.340719, loss_ce: 0.101193
[13:58:27.076] iteration 927 : loss : 0.350851, loss_ce: 0.131629
[13:58:27.391] iteration 928 : loss : 0.317467, loss_ce: 0.109016
[13:58:27.708] iteration 929 : loss : 0.265862, loss_ce: 0.091070
[13:58:27.783] iteration 930 : loss : 0.427828, loss_ce: 0.063071
[13:58:43.827] iteration 931 : loss : 0.305784, loss_ce: 0.104865
[13:58:46.710] iteration 932 : loss : 0.362527, loss_ce: 0.149110
[13:58:47.814] iteration 933 : loss : 0.335634, loss_ce: 0.175699
[13:58:48.743] iteration 934 : loss : 0.374239, loss_ce: 0.148380
[13:58:49.181] iteration 935 : loss : 0.324324, loss_ce: 0.151149
[13:58:50.318] iteration 936 : loss : 0.299231, loss_ce: 0.050745
[13:58:51.021] iteration 937 : loss : 0.308423, loss_ce: 0.118220
[13:58:51.793] iteration 938 : loss : 0.368390, loss_ce: 0.087811
[13:58:52.717] iteration 939 : loss : 0.376528, loss_ce: 0.137794
[13:58:53.672] iteration 940 : loss : 0.324522, loss_ce: 0.097877
[13:58:54.125] iteration 941 : loss : 0.296993, loss_ce: 0.120154
[13:58:54.567] iteration 942 : loss : 0.375599, loss_ce: 0.139980
[13:58:55.305] iteration 943 : loss : 0.284869, loss_ce: 0.088592
[13:58:56.063] iteration 944 : loss : 0.409275, loss_ce: 0.133524
[13:58:57.240] iteration 945 : loss : 0.301263, loss_ce: 0.113405
[13:58:58.181] iteration 946 : loss : 0.309806, loss_ce: 0.099677
[13:58:58.946] iteration 947 : loss : 0.360500, loss_ce: 0.088859
[13:59:00.034] iteration 948 : loss : 0.338607, loss_ce: 0.147015
[13:59:00.956] iteration 949 : loss : 0.263532, loss_ce: 0.087731
[13:59:01.472] iteration 950 : loss : 0.292012, loss_ce: 0.085350
[13:59:02.489] iteration 951 : loss : 0.280196, loss_ce: 0.041714
[13:59:03.716] iteration 952 : loss : 0.274768, loss_ce: 0.076131
[13:59:04.288] iteration 953 : loss : 0.334220, loss_ce: 0.114417
[13:59:05.863] iteration 954 : loss : 0.289094, loss_ce: 0.097958
[13:59:07.390] iteration 955 : loss : 0.253020, loss_ce: 0.086680
[13:59:08.678] iteration 956 : loss : 0.302550, loss_ce: 0.119563
[13:59:09.628] iteration 957 : loss : 0.331085, loss_ce: 0.074098
[13:59:10.915] iteration 958 : loss : 0.294741, loss_ce: 0.088271
[13:59:12.421] iteration 959 : loss : 0.276910, loss_ce: 0.065289
[13:59:14.316] iteration 960 : loss : 0.337743, loss_ce: 0.097066
[13:59:15.301] iteration 961 : loss : 0.347744, loss_ce: 0.078541
[13:59:16.786] iteration 962 : loss : 0.368486, loss_ce: 0.105048
[13:59:17.824] iteration 963 : loss : 0.342040, loss_ce: 0.097512
[13:59:18.274] iteration 964 : loss : 0.244542, loss_ce: 0.063139
[13:59:18.713] iteration 965 : loss : 0.318941, loss_ce: 0.138977
[13:59:19.152] iteration 966 : loss : 0.343154, loss_ce: 0.111403
[13:59:19.751] iteration 967 : loss : 0.275631, loss_ce: 0.115509
[13:59:20.238] iteration 968 : loss : 0.358867, loss_ce: 0.120521
[13:59:20.593] iteration 969 : loss : 0.234816, loss_ce: 0.069767
[13:59:20.917] iteration 970 : loss : 0.296428, loss_ce: 0.095732
[13:59:21.232] iteration 971 : loss : 0.320110, loss_ce: 0.123002
[13:59:21.546] iteration 972 : loss : 0.365559, loss_ce: 0.110838
[13:59:21.859] iteration 973 : loss : 0.373208, loss_ce: 0.098020
[13:59:22.176] iteration 974 : loss : 0.260678, loss_ce: 0.090412
[13:59:22.489] iteration 975 : loss : 0.302134, loss_ce: 0.037659
[13:59:22.804] iteration 976 : loss : 0.347189, loss_ce: 0.108039
[13:59:23.119] iteration 977 : loss : 0.259698, loss_ce: 0.086414
[13:59:23.432] iteration 978 : loss : 0.276760, loss_ce: 0.097870
[13:59:23.746] iteration 979 : loss : 0.321041, loss_ce: 0.088346
[13:59:24.059] iteration 980 : loss : 0.304404, loss_ce: 0.123165
[13:59:24.394] iteration 981 : loss : 0.338153, loss_ce: 0.080295
[13:59:24.708] iteration 982 : loss : 0.296112, loss_ce: 0.066904
[13:59:25.022] iteration 983 : loss : 0.349541, loss_ce: 0.110373
[13:59:25.337] iteration 984 : loss : 0.336800, loss_ce: 0.139033
[13:59:25.653] iteration 985 : loss : 0.341907, loss_ce: 0.130878
[13:59:25.967] iteration 986 : loss : 0.319830, loss_ce: 0.132570
[13:59:26.282] iteration 987 : loss : 0.253419, loss_ce: 0.070891
[13:59:26.596] iteration 988 : loss : 0.308378, loss_ce: 0.105442
[13:59:26.910] iteration 989 : loss : 0.300329, loss_ce: 0.096075
[13:59:27.224] iteration 990 : loss : 0.221745, loss_ce: 0.076451
[13:59:27.538] iteration 991 : loss : 0.425572, loss_ce: 0.134206
[13:59:27.854] iteration 992 : loss : 0.363100, loss_ce: 0.089126
[13:59:28.169] iteration 993 : loss : 0.280728, loss_ce: 0.132271
[13:59:28.482] iteration 994 : loss : 0.378479, loss_ce: 0.115373
[13:59:28.798] iteration 995 : loss : 0.295270, loss_ce: 0.077123
[13:59:29.113] iteration 996 : loss : 0.313700, loss_ce: 0.127578
[13:59:29.426] iteration 997 : loss : 0.367334, loss_ce: 0.151792
[13:59:29.741] iteration 998 : loss : 0.320373, loss_ce: 0.128487
[13:59:30.056] iteration 999 : loss : 0.311473, loss_ce: 0.159850
[13:59:30.372] iteration 1000 : loss : 0.375436, loss_ce: 0.170882
[13:59:30.692] iteration 1001 : loss : 0.313138, loss_ce: 0.118185
[13:59:31.007] iteration 1002 : loss : 0.269412, loss_ce: 0.084502
[13:59:31.325] iteration 1003 : loss : 0.320491, loss_ce: 0.186815
[13:59:31.642] iteration 1004 : loss : 0.295139, loss_ce: 0.093816
[13:59:31.956] iteration 1005 : loss : 0.319674, loss_ce: 0.081263
[13:59:32.271] iteration 1006 : loss : 0.278947, loss_ce: 0.110594
[13:59:32.589] iteration 1007 : loss : 0.475548, loss_ce: 0.139087
[13:59:32.905] iteration 1008 : loss : 0.334769, loss_ce: 0.086646
[13:59:33.220] iteration 1009 : loss : 0.351995, loss_ce: 0.136458
[13:59:33.537] iteration 1010 : loss : 0.369187, loss_ce: 0.165919
[13:59:33.854] iteration 1011 : loss : 0.311536, loss_ce: 0.137748
[13:59:34.173] iteration 1012 : loss : 0.327144, loss_ce: 0.081625
[13:59:34.489] iteration 1013 : loss : 0.372916, loss_ce: 0.064456
[13:59:34.806] iteration 1014 : loss : 0.363628, loss_ce: 0.115757
[13:59:35.122] iteration 1015 : loss : 0.342158, loss_ce: 0.132092
[13:59:35.437] iteration 1016 : loss : 0.350177, loss_ce: 0.118248
[13:59:35.754] iteration 1017 : loss : 0.321457, loss_ce: 0.106654
[13:59:36.070] iteration 1018 : loss : 0.330055, loss_ce: 0.045630
[13:59:36.386] iteration 1019 : loss : 0.340031, loss_ce: 0.112219
[13:59:36.702] iteration 1020 : loss : 0.335075, loss_ce: 0.053280
[13:59:37.027] iteration 1021 : loss : 0.300364, loss_ce: 0.098607
[13:59:37.344] iteration 1022 : loss : 0.432353, loss_ce: 0.178905
[13:59:37.418] iteration 1023 : loss : 0.545172, loss_ce: 0.028993
[13:59:57.933] iteration 1024 : loss : 0.402436, loss_ce: 0.190017
[13:59:58.869] iteration 1025 : loss : 0.360087, loss_ce: 0.162603
[13:59:59.582] iteration 1026 : loss : 0.463249, loss_ce: 0.185279
[14:00:00.438] iteration 1027 : loss : 0.380137, loss_ce: 0.127189
[14:00:01.678] iteration 1028 : loss : 0.433927, loss_ce: 0.170921
[14:00:02.255] iteration 1029 : loss : 0.412694, loss_ce: 0.165007
[14:00:03.144] iteration 1030 : loss : 0.321353, loss_ce: 0.139782
[14:00:03.740] iteration 1031 : loss : 0.354433, loss_ce: 0.149363
[14:00:04.290] iteration 1032 : loss : 0.391081, loss_ce: 0.092973
[14:00:04.815] iteration 1033 : loss : 0.345523, loss_ce: 0.094469
[14:00:05.265] iteration 1034 : loss : 0.401654, loss_ce: 0.168797
[14:00:05.928] iteration 1035 : loss : 0.363231, loss_ce: 0.123562
[14:00:06.524] iteration 1036 : loss : 0.363662, loss_ce: 0.137272
[14:00:07.200] iteration 1037 : loss : 0.351191, loss_ce: 0.143004
[14:00:08.504] iteration 1038 : loss : 0.365462, loss_ce: 0.063990
[14:00:09.756] iteration 1039 : loss : 0.255926, loss_ce: 0.036303
[14:00:10.731] iteration 1040 : loss : 0.353745, loss_ce: 0.126461
[14:00:12.246] iteration 1041 : loss : 0.275192, loss_ce: 0.091193
[14:00:13.393] iteration 1042 : loss : 0.355403, loss_ce: 0.128040
[14:00:15.125] iteration 1043 : loss : 0.342600, loss_ce: 0.128596
[14:00:16.442] iteration 1044 : loss : 0.373259, loss_ce: 0.140876
[14:00:18.249] iteration 1045 : loss : 0.341370, loss_ce: 0.108673
[14:00:19.460] iteration 1046 : loss : 0.293391, loss_ce: 0.091602
[14:00:20.945] iteration 1047 : loss : 0.419890, loss_ce: 0.126260
[14:00:21.585] iteration 1048 : loss : 0.351700, loss_ce: 0.133745
[14:00:22.449] iteration 1049 : loss : 0.351002, loss_ce: 0.116526
[14:00:23.438] iteration 1050 : loss : 0.387525, loss_ce: 0.101027
[14:00:23.967] iteration 1051 : loss : 0.394671, loss_ce: 0.137454
[14:00:24.588] iteration 1052 : loss : 0.331172, loss_ce: 0.124724
[14:00:25.383] iteration 1053 : loss : 0.339878, loss_ce: 0.162921
[14:00:25.848] iteration 1054 : loss : 0.339177, loss_ce: 0.087694
[14:00:26.318] iteration 1055 : loss : 0.325932, loss_ce: 0.055713
[14:00:26.962] iteration 1056 : loss : 0.319488, loss_ce: 0.090914
[14:00:27.626] iteration 1057 : loss : 0.333919, loss_ce: 0.080310
[14:00:28.039] iteration 1058 : loss : 0.322909, loss_ce: 0.082177
[14:00:28.447] iteration 1059 : loss : 0.355748, loss_ce: 0.127069
[14:00:28.871] iteration 1060 : loss : 0.349236, loss_ce: 0.114815
[14:00:29.367] iteration 1061 : loss : 0.319744, loss_ce: 0.082478
[14:00:29.800] iteration 1062 : loss : 0.283024, loss_ce: 0.096589
[14:00:30.254] iteration 1063 : loss : 0.331257, loss_ce: 0.104685
[14:00:30.627] iteration 1064 : loss : 0.278964, loss_ce: 0.060778
[14:00:31.096] iteration 1065 : loss : 0.296559, loss_ce: 0.097868
[14:00:31.440] iteration 1066 : loss : 0.282534, loss_ce: 0.153006
[14:00:31.757] iteration 1067 : loss : 0.409839, loss_ce: 0.160469
[14:00:32.071] iteration 1068 : loss : 0.386582, loss_ce: 0.070199
[14:00:32.387] iteration 1069 : loss : 0.233430, loss_ce: 0.072497
[14:00:32.704] iteration 1070 : loss : 0.290710, loss_ce: 0.096461
[14:00:33.019] iteration 1071 : loss : 0.267691, loss_ce: 0.081052
[14:00:33.335] iteration 1072 : loss : 0.328518, loss_ce: 0.118115
[14:00:33.653] iteration 1073 : loss : 0.363096, loss_ce: 0.120931
[14:00:33.968] iteration 1074 : loss : 0.335675, loss_ce: 0.142143
[14:00:34.286] iteration 1075 : loss : 0.303339, loss_ce: 0.101560
[14:00:34.603] iteration 1076 : loss : 0.232628, loss_ce: 0.061333
[14:00:34.921] iteration 1077 : loss : 0.257968, loss_ce: 0.071885
[14:00:35.239] iteration 1078 : loss : 0.323050, loss_ce: 0.113104
[14:00:35.556] iteration 1079 : loss : 0.391226, loss_ce: 0.131292
[14:00:35.873] iteration 1080 : loss : 0.320792, loss_ce: 0.116591
[14:00:36.211] iteration 1081 : loss : 0.349679, loss_ce: 0.104979
[14:00:36.527] iteration 1082 : loss : 0.264143, loss_ce: 0.095607
[14:00:36.845] iteration 1083 : loss : 0.274949, loss_ce: 0.090860
[14:00:37.163] iteration 1084 : loss : 0.305288, loss_ce: 0.074401
[14:00:37.477] iteration 1085 : loss : 0.269540, loss_ce: 0.098696
[14:00:37.795] iteration 1086 : loss : 0.340940, loss_ce: 0.116466
[14:00:38.110] iteration 1087 : loss : 0.263435, loss_ce: 0.117176
[14:00:38.428] iteration 1088 : loss : 0.307828, loss_ce: 0.111833
[14:00:38.745] iteration 1089 : loss : 0.291731, loss_ce: 0.104803
[14:00:39.060] iteration 1090 : loss : 0.362682, loss_ce: 0.173996
[14:00:39.378] iteration 1091 : loss : 0.316277, loss_ce: 0.098806
[14:00:39.695] iteration 1092 : loss : 0.376370, loss_ce: 0.175519
[14:00:40.012] iteration 1093 : loss : 0.345279, loss_ce: 0.103164
[14:00:40.329] iteration 1094 : loss : 0.296568, loss_ce: 0.122809
[14:00:40.646] iteration 1095 : loss : 0.279778, loss_ce: 0.103241
[14:00:40.964] iteration 1096 : loss : 0.294267, loss_ce: 0.111394
[14:00:41.281] iteration 1097 : loss : 0.277487, loss_ce: 0.075117
[14:00:41.598] iteration 1098 : loss : 0.314516, loss_ce: 0.133270
[14:00:41.915] iteration 1099 : loss : 0.313596, loss_ce: 0.133746
[14:00:42.231] iteration 1100 : loss : 0.405481, loss_ce: 0.148730
[14:00:42.555] iteration 1101 : loss : 0.306521, loss_ce: 0.068980
[14:00:42.872] iteration 1102 : loss : 0.212637, loss_ce: 0.067324
[14:00:43.189] iteration 1103 : loss : 0.313869, loss_ce: 0.079407
[14:00:43.504] iteration 1104 : loss : 0.388858, loss_ce: 0.177190
[14:00:43.819] iteration 1105 : loss : 0.321547, loss_ce: 0.102025
[14:00:44.136] iteration 1106 : loss : 0.314527, loss_ce: 0.065579
[14:00:44.450] iteration 1107 : loss : 0.265283, loss_ce: 0.129739
[14:00:44.766] iteration 1108 : loss : 0.323354, loss_ce: 0.089457
[14:00:45.080] iteration 1109 : loss : 0.354224, loss_ce: 0.092639
[14:00:45.396] iteration 1110 : loss : 0.271774, loss_ce: 0.118860
[14:00:45.714] iteration 1111 : loss : 0.334669, loss_ce: 0.077741
[14:00:46.030] iteration 1112 : loss : 0.323606, loss_ce: 0.090791
[14:00:46.348] iteration 1113 : loss : 0.345959, loss_ce: 0.093634
[14:00:46.665] iteration 1114 : loss : 0.315999, loss_ce: 0.059908
[14:00:46.981] iteration 1115 : loss : 0.435827, loss_ce: 0.156223
[14:00:47.055] iteration 1116 : loss : 0.462228, loss_ce: 0.132751
[14:01:04.858] iteration 1117 : loss : 0.315561, loss_ce: 0.140262
[14:01:06.516] iteration 1118 : loss : 0.290168, loss_ce: 0.124224
[14:01:07.892] iteration 1119 : loss : 0.330121, loss_ce: 0.089424
[14:01:08.247] iteration 1120 : loss : 0.298335, loss_ce: 0.087695
[14:01:08.814] iteration 1121 : loss : 0.331484, loss_ce: 0.079537
[14:01:09.380] iteration 1122 : loss : 0.237136, loss_ce: 0.066619
[14:01:10.616] iteration 1123 : loss : 0.289994, loss_ce: 0.061077
[14:01:11.545] iteration 1124 : loss : 0.226756, loss_ce: 0.096220
[14:01:12.662] iteration 1125 : loss : 0.302378, loss_ce: 0.092219
[14:01:14.072] iteration 1126 : loss : 0.335348, loss_ce: 0.085320
[14:01:14.980] iteration 1127 : loss : 0.242014, loss_ce: 0.099409
[14:01:16.086] iteration 1128 : loss : 0.248950, loss_ce: 0.091754
[14:01:17.091] iteration 1129 : loss : 0.258158, loss_ce: 0.100795
[14:01:17.887] iteration 1130 : loss : 0.342499, loss_ce: 0.089014
[14:01:18.416] iteration 1131 : loss : 0.299575, loss_ce: 0.104054
[14:01:19.259] iteration 1132 : loss : 0.268808, loss_ce: 0.082030
[14:01:19.669] iteration 1133 : loss : 0.260633, loss_ce: 0.049276
[14:01:20.482] iteration 1134 : loss : 0.336333, loss_ce: 0.080897
[14:01:21.083] iteration 1135 : loss : 0.304471, loss_ce: 0.064310
[14:01:21.539] iteration 1136 : loss : 0.250837, loss_ce: 0.068839
[14:01:23.078] iteration 1137 : loss : 0.294274, loss_ce: 0.112884
[14:01:23.596] iteration 1138 : loss : 0.269368, loss_ce: 0.109343
[14:01:24.881] iteration 1139 : loss : 0.289174, loss_ce: 0.064870
[14:01:26.127] iteration 1140 : loss : 0.219645, loss_ce: 0.053261
[14:01:26.920] iteration 1141 : loss : 0.270769, loss_ce: 0.081962
[14:01:27.645] iteration 1142 : loss : 0.235153, loss_ce: 0.102492
[14:01:29.242] iteration 1143 : loss : 0.285832, loss_ce: 0.109280
[14:01:29.611] iteration 1144 : loss : 0.248116, loss_ce: 0.116021
[14:01:30.571] iteration 1145 : loss : 0.249361, loss_ce: 0.058579
[14:01:31.124] iteration 1146 : loss : 0.246675, loss_ce: 0.066101
[14:01:31.785] iteration 1147 : loss : 0.227607, loss_ce: 0.073717
[14:01:32.403] iteration 1148 : loss : 0.326279, loss_ce: 0.095755
[14:01:33.980] iteration 1149 : loss : 0.286330, loss_ce: 0.104759
[14:01:35.286] iteration 1150 : loss : 0.250282, loss_ce: 0.111803
[14:01:36.098] iteration 1151 : loss : 0.271712, loss_ce: 0.136719
[14:01:36.830] iteration 1152 : loss : 0.246770, loss_ce: 0.056427
[14:01:37.294] iteration 1153 : loss : 0.258117, loss_ce: 0.094544
[14:01:38.063] iteration 1154 : loss : 0.340955, loss_ce: 0.081861
[14:01:38.654] iteration 1155 : loss : 0.299699, loss_ce: 0.112675
[14:01:39.012] iteration 1156 : loss : 0.289587, loss_ce: 0.101378
[14:01:39.419] iteration 1157 : loss : 0.374645, loss_ce: 0.125275
[14:01:39.822] iteration 1158 : loss : 0.315572, loss_ce: 0.105942
[14:01:40.184] iteration 1159 : loss : 0.362305, loss_ce: 0.050199
[14:01:40.498] iteration 1160 : loss : 0.332344, loss_ce: 0.112482
[14:01:40.833] iteration 1161 : loss : 0.343798, loss_ce: 0.127325
[14:01:41.146] iteration 1162 : loss : 0.289190, loss_ce: 0.063522
[14:01:41.462] iteration 1163 : loss : 0.301215, loss_ce: 0.105690
[14:01:41.777] iteration 1164 : loss : 0.246927, loss_ce: 0.074280
[14:01:42.091] iteration 1165 : loss : 0.229441, loss_ce: 0.081688
[14:01:42.407] iteration 1166 : loss : 0.242339, loss_ce: 0.098066
[14:01:42.720] iteration 1167 : loss : 0.292920, loss_ce: 0.065828
[14:01:43.036] iteration 1168 : loss : 0.317916, loss_ce: 0.088715
[14:01:43.351] iteration 1169 : loss : 0.310993, loss_ce: 0.087806
[14:01:43.663] iteration 1170 : loss : 0.246047, loss_ce: 0.110638
[14:01:43.980] iteration 1171 : loss : 0.269240, loss_ce: 0.082609
[14:01:44.293] iteration 1172 : loss : 0.266566, loss_ce: 0.114582
[14:01:44.606] iteration 1173 : loss : 0.292083, loss_ce: 0.144765
[14:01:44.920] iteration 1174 : loss : 0.264394, loss_ce: 0.105082
[14:01:45.235] iteration 1175 : loss : 0.289610, loss_ce: 0.095267
[14:01:45.547] iteration 1176 : loss : 0.265662, loss_ce: 0.107268
[14:01:45.861] iteration 1177 : loss : 0.306215, loss_ce: 0.088120
[14:01:46.175] iteration 1178 : loss : 0.268014, loss_ce: 0.083007
[14:01:46.489] iteration 1179 : loss : 0.335393, loss_ce: 0.122101
[14:01:46.805] iteration 1180 : loss : 0.308462, loss_ce: 0.117850
[14:01:47.138] iteration 1181 : loss : 0.324849, loss_ce: 0.139025
[14:01:47.452] iteration 1182 : loss : 0.303694, loss_ce: 0.125506
[14:01:47.768] iteration 1183 : loss : 0.295171, loss_ce: 0.152489
[14:01:48.083] iteration 1184 : loss : 0.278555, loss_ce: 0.076799
[14:01:48.397] iteration 1185 : loss : 0.288774, loss_ce: 0.084277
[14:01:48.712] iteration 1186 : loss : 0.324981, loss_ce: 0.069796
[14:01:49.026] iteration 1187 : loss : 0.254119, loss_ce: 0.071419
[14:01:49.341] iteration 1188 : loss : 0.339035, loss_ce: 0.115017
[14:01:49.656] iteration 1189 : loss : 0.347630, loss_ce: 0.091998
[14:01:49.971] iteration 1190 : loss : 0.254159, loss_ce: 0.083851
[14:01:50.286] iteration 1191 : loss : 0.370131, loss_ce: 0.175970
[14:01:50.600] iteration 1192 : loss : 0.295309, loss_ce: 0.138198
[14:01:50.914] iteration 1193 : loss : 0.278299, loss_ce: 0.091902
[14:01:51.228] iteration 1194 : loss : 0.290521, loss_ce: 0.106953
[14:01:51.545] iteration 1195 : loss : 0.282189, loss_ce: 0.091084
[14:01:51.859] iteration 1196 : loss : 0.321116, loss_ce: 0.051620
[14:01:52.174] iteration 1197 : loss : 0.285260, loss_ce: 0.069545
[14:01:52.489] iteration 1198 : loss : 0.198856, loss_ce: 0.051805
[14:01:52.803] iteration 1199 : loss : 0.268615, loss_ce: 0.049164
[14:01:53.116] iteration 1200 : loss : 0.244842, loss_ce: 0.040843
[14:01:53.438] iteration 1201 : loss : 0.281627, loss_ce: 0.054819
[14:01:53.754] iteration 1202 : loss : 0.268079, loss_ce: 0.088134
[14:01:54.067] iteration 1203 : loss : 0.304805, loss_ce: 0.082771
[14:01:54.382] iteration 1204 : loss : 0.329314, loss_ce: 0.144711
[14:01:54.697] iteration 1205 : loss : 0.293752, loss_ce: 0.096903
[14:01:55.013] iteration 1206 : loss : 0.332788, loss_ce: 0.139519
[14:01:55.331] iteration 1207 : loss : 0.343996, loss_ce: 0.110804
[14:01:55.645] iteration 1208 : loss : 0.352685, loss_ce: 0.112091
[14:01:55.721] iteration 1209 : loss : 0.419706, loss_ce: 0.068251
[14:02:11.768] iteration 1210 : loss : 0.285139, loss_ce: 0.070376
[14:02:14.280] iteration 1211 : loss : 0.382996, loss_ce: 0.128273
[14:02:15.357] iteration 1212 : loss : 0.304772, loss_ce: 0.141251
[14:02:16.785] iteration 1213 : loss : 0.291489, loss_ce: 0.129397
[14:02:17.619] iteration 1214 : loss : 0.332448, loss_ce: 0.120862
[14:02:18.618] iteration 1215 : loss : 0.201744, loss_ce: 0.050472
[14:02:19.314] iteration 1216 : loss : 0.243286, loss_ce: 0.081868
[14:02:20.214] iteration 1217 : loss : 0.235686, loss_ce: 0.048971
[14:02:21.136] iteration 1218 : loss : 0.341050, loss_ce: 0.054795
[14:02:21.896] iteration 1219 : loss : 0.302644, loss_ce: 0.105741
[14:02:22.797] iteration 1220 : loss : 0.405571, loss_ce: 0.090080
[14:02:24.126] iteration 1221 : loss : 0.265156, loss_ce: 0.104435
[14:02:24.786] iteration 1222 : loss : 0.236289, loss_ce: 0.102392
[14:02:25.497] iteration 1223 : loss : 0.278077, loss_ce: 0.122596
[14:02:26.187] iteration 1224 : loss : 0.248504, loss_ce: 0.080502
[14:02:27.126] iteration 1225 : loss : 0.214847, loss_ce: 0.056178
[14:02:27.739] iteration 1226 : loss : 0.322621, loss_ce: 0.062881
[14:02:28.669] iteration 1227 : loss : 0.237704, loss_ce: 0.056201
[14:02:29.443] iteration 1228 : loss : 0.299533, loss_ce: 0.057491
[14:02:29.872] iteration 1229 : loss : 0.329205, loss_ce: 0.096507
[14:02:31.354] iteration 1230 : loss : 0.287487, loss_ce: 0.144968
[14:02:31.934] iteration 1231 : loss : 0.271097, loss_ce: 0.104118
[14:02:33.276] iteration 1232 : loss : 0.280020, loss_ce: 0.102054
[14:02:34.246] iteration 1233 : loss : 0.327082, loss_ce: 0.087024
[14:02:34.882] iteration 1234 : loss : 0.239175, loss_ce: 0.080458
[14:02:35.412] iteration 1235 : loss : 0.315915, loss_ce: 0.094651
[14:02:36.790] iteration 1236 : loss : 0.238040, loss_ce: 0.100701
[14:02:37.882] iteration 1237 : loss : 0.221116, loss_ce: 0.105855
[14:02:39.498] iteration 1238 : loss : 0.210899, loss_ce: 0.111113
[14:02:40.152] iteration 1239 : loss : 0.323435, loss_ce: 0.137435
[14:02:40.743] iteration 1240 : loss : 0.248903, loss_ce: 0.083113
[14:02:41.574] iteration 1241 : loss : 0.251688, loss_ce: 0.068796
[14:02:42.105] iteration 1242 : loss : 0.378412, loss_ce: 0.070743
[14:02:42.572] iteration 1243 : loss : 0.265869, loss_ce: 0.084043
[14:02:43.077] iteration 1244 : loss : 0.343249, loss_ce: 0.104662
[14:02:43.710] iteration 1245 : loss : 0.246172, loss_ce: 0.075577
[14:02:44.223] iteration 1246 : loss : 0.242150, loss_ce: 0.095524
[14:02:44.635] iteration 1247 : loss : 0.246050, loss_ce: 0.085570
[14:02:45.261] iteration 1248 : loss : 0.192162, loss_ce: 0.053076
[14:02:45.634] iteration 1249 : loss : 0.247519, loss_ce: 0.075587
[14:02:46.070] iteration 1250 : loss : 0.348489, loss_ce: 0.137103
[14:02:46.451] iteration 1251 : loss : 0.357370, loss_ce: 0.132931
[14:02:46.913] iteration 1252 : loss : 0.229823, loss_ce: 0.101608
[14:02:47.270] iteration 1253 : loss : 0.250682, loss_ce: 0.064686
[14:02:47.596] iteration 1254 : loss : 0.251002, loss_ce: 0.092206
[14:02:47.917] iteration 1255 : loss : 0.247704, loss_ce: 0.086985
[14:02:48.232] iteration 1256 : loss : 0.218349, loss_ce: 0.085078
[14:02:48.547] iteration 1257 : loss : 0.282786, loss_ce: 0.056241
[14:02:48.865] iteration 1258 : loss : 0.317428, loss_ce: 0.102655
[14:02:49.178] iteration 1259 : loss : 0.289841, loss_ce: 0.095147
[14:02:49.494] iteration 1260 : loss : 0.194392, loss_ce: 0.063622
[14:02:49.832] iteration 1261 : loss : 0.193686, loss_ce: 0.055448
[14:02:50.146] iteration 1262 : loss : 0.330204, loss_ce: 0.157011
[14:02:50.462] iteration 1263 : loss : 0.239634, loss_ce: 0.092054
[14:02:50.778] iteration 1264 : loss : 0.281540, loss_ce: 0.080782
[14:02:51.094] iteration 1265 : loss : 0.209945, loss_ce: 0.071813
[14:02:51.412] iteration 1266 : loss : 0.299328, loss_ce: 0.148095
[14:02:51.729] iteration 1267 : loss : 0.282820, loss_ce: 0.086150
[14:02:52.044] iteration 1268 : loss : 0.333085, loss_ce: 0.078048
[14:02:52.362] iteration 1269 : loss : 0.307542, loss_ce: 0.096200
[14:02:52.677] iteration 1270 : loss : 0.280993, loss_ce: 0.075725
[14:02:52.994] iteration 1271 : loss : 0.241491, loss_ce: 0.054929
[14:02:53.311] iteration 1272 : loss : 0.289350, loss_ce: 0.057233
[14:02:53.627] iteration 1273 : loss : 0.228728, loss_ce: 0.074641
[14:02:53.943] iteration 1274 : loss : 0.274630, loss_ce: 0.123418
[14:02:54.260] iteration 1275 : loss : 0.294523, loss_ce: 0.108267
[14:02:54.575] iteration 1276 : loss : 0.306902, loss_ce: 0.138067
[14:02:54.892] iteration 1277 : loss : 0.325891, loss_ce: 0.127823
[14:02:55.208] iteration 1278 : loss : 0.324453, loss_ce: 0.100544
[14:02:55.525] iteration 1279 : loss : 0.289644, loss_ce: 0.131120
[14:02:55.842] iteration 1280 : loss : 0.299971, loss_ce: 0.100519
[14:02:56.169] iteration 1281 : loss : 0.306002, loss_ce: 0.111918
[14:02:56.487] iteration 1282 : loss : 0.272526, loss_ce: 0.109744
[14:02:56.801] iteration 1283 : loss : 0.300312, loss_ce: 0.090338
[14:02:57.118] iteration 1284 : loss : 0.301851, loss_ce: 0.113266
[14:02:57.432] iteration 1285 : loss : 0.217276, loss_ce: 0.074178
[14:02:57.749] iteration 1286 : loss : 0.308848, loss_ce: 0.132786
[14:02:58.065] iteration 1287 : loss : 0.291177, loss_ce: 0.093631
[14:02:58.382] iteration 1288 : loss : 0.298513, loss_ce: 0.072964
[14:02:58.699] iteration 1289 : loss : 0.269957, loss_ce: 0.091343
[14:02:59.016] iteration 1290 : loss : 0.299379, loss_ce: 0.076314
[14:02:59.332] iteration 1291 : loss : 0.231771, loss_ce: 0.054225
[14:02:59.646] iteration 1292 : loss : 0.271139, loss_ce: 0.103597
[14:02:59.961] iteration 1293 : loss : 0.392713, loss_ce: 0.063572
[14:03:00.278] iteration 1294 : loss : 0.236533, loss_ce: 0.054473
[14:03:00.595] iteration 1295 : loss : 0.348345, loss_ce: 0.091743
[14:03:00.911] iteration 1296 : loss : 0.381368, loss_ce: 0.072925
[14:03:01.226] iteration 1297 : loss : 0.208363, loss_ce: 0.060993
[14:03:01.541] iteration 1298 : loss : 0.215504, loss_ce: 0.107549
[14:03:01.859] iteration 1299 : loss : 0.209047, loss_ce: 0.075379
[14:03:02.176] iteration 1300 : loss : 0.207404, loss_ce: 0.083559
[14:03:02.500] iteration 1301 : loss : 0.214973, loss_ce: 0.098104
[14:03:02.572] iteration 1302 : loss : 0.234268, loss_ce: 0.051027
[14:03:19.153] iteration 1303 : loss : 0.306115, loss_ce: 0.095870
[14:03:20.399] iteration 1304 : loss : 0.285703, loss_ce: 0.125183
[14:03:21.008] iteration 1305 : loss : 0.172900, loss_ce: 0.066346
[14:03:21.566] iteration 1306 : loss : 0.260448, loss_ce: 0.102804
[14:03:22.004] iteration 1307 : loss : 0.265694, loss_ce: 0.068079
[14:03:22.721] iteration 1308 : loss : 0.231640, loss_ce: 0.048912
[14:03:23.070] iteration 1309 : loss : 0.204043, loss_ce: 0.073336
[14:03:23.449] iteration 1310 : loss : 0.237357, loss_ce: 0.080488
[14:03:24.605] iteration 1311 : loss : 0.253478, loss_ce: 0.087467
[14:03:25.273] iteration 1312 : loss : 0.363475, loss_ce: 0.074789
[14:03:26.302] iteration 1313 : loss : 0.254738, loss_ce: 0.059336
[14:03:27.662] iteration 1314 : loss : 0.328614, loss_ce: 0.117652
[14:03:28.207] iteration 1315 : loss : 0.240533, loss_ce: 0.063213
[14:03:28.926] iteration 1316 : loss : 0.272570, loss_ce: 0.083094
[14:03:29.478] iteration 1317 : loss : 0.252454, loss_ce: 0.126755
[14:03:30.715] iteration 1318 : loss : 0.245354, loss_ce: 0.113599
[14:03:31.401] iteration 1319 : loss : 0.252519, loss_ce: 0.053890
[14:03:32.045] iteration 1320 : loss : 0.163143, loss_ce: 0.056526
[14:03:33.313] iteration 1321 : loss : 0.263798, loss_ce: 0.069519
[14:03:34.037] iteration 1322 : loss : 0.243307, loss_ce: 0.077439
[14:03:34.478] iteration 1323 : loss : 0.281857, loss_ce: 0.042032
[14:03:36.058] iteration 1324 : loss : 0.180004, loss_ce: 0.051005
[14:03:37.257] iteration 1325 : loss : 0.232532, loss_ce: 0.097543
[14:03:38.543] iteration 1326 : loss : 0.239406, loss_ce: 0.082984
[14:03:39.659] iteration 1327 : loss : 0.313030, loss_ce: 0.077495
[14:03:40.752] iteration 1328 : loss : 0.281199, loss_ce: 0.095511
[14:03:41.852] iteration 1329 : loss : 0.269686, loss_ce: 0.129809
[14:03:43.322] iteration 1330 : loss : 0.201994, loss_ce: 0.042276
[14:03:44.291] iteration 1331 : loss : 0.297835, loss_ce: 0.098796
[14:03:45.803] iteration 1332 : loss : 0.244285, loss_ce: 0.086450
[14:03:46.139] iteration 1333 : loss : 0.206532, loss_ce: 0.063699
[14:03:46.873] iteration 1334 : loss : 0.195885, loss_ce: 0.060570
[14:03:47.705] iteration 1335 : loss : 0.269805, loss_ce: 0.138030
[14:03:48.474] iteration 1336 : loss : 0.267229, loss_ce: 0.112137
[14:03:49.124] iteration 1337 : loss : 0.221167, loss_ce: 0.107278
[14:03:49.697] iteration 1338 : loss : 0.227328, loss_ce: 0.071164
[14:03:50.691] iteration 1339 : loss : 0.285731, loss_ce: 0.105408
[14:03:51.318] iteration 1340 : loss : 0.323595, loss_ce: 0.156344
[14:03:52.064] iteration 1341 : loss : 0.358854, loss_ce: 0.090405
[14:03:52.750] iteration 1342 : loss : 0.257013, loss_ce: 0.052241
[14:03:53.112] iteration 1343 : loss : 0.309992, loss_ce: 0.078232
[14:03:53.697] iteration 1344 : loss : 0.245445, loss_ce: 0.101312
[14:03:54.280] iteration 1345 : loss : 0.325097, loss_ce: 0.100188
[14:03:54.849] iteration 1346 : loss : 0.363291, loss_ce: 0.114500
[14:03:55.292] iteration 1347 : loss : 0.227145, loss_ce: 0.045669
[14:03:55.605] iteration 1348 : loss : 0.212842, loss_ce: 0.090406
[14:03:55.919] iteration 1349 : loss : 0.284466, loss_ce: 0.090959
[14:03:56.235] iteration 1350 : loss : 0.278767, loss_ce: 0.081948
[14:03:56.547] iteration 1351 : loss : 0.305748, loss_ce: 0.100355
[14:03:56.863] iteration 1352 : loss : 0.273716, loss_ce: 0.067052
[14:03:57.178] iteration 1353 : loss : 0.255970, loss_ce: 0.118921
[14:03:57.491] iteration 1354 : loss : 0.244726, loss_ce: 0.074033
[14:03:57.807] iteration 1355 : loss : 0.239319, loss_ce: 0.095422
[14:03:58.119] iteration 1356 : loss : 0.265059, loss_ce: 0.081839
[14:03:58.434] iteration 1357 : loss : 0.260810, loss_ce: 0.109086
[14:03:58.747] iteration 1358 : loss : 0.230600, loss_ce: 0.069233
[14:03:59.062] iteration 1359 : loss : 0.215324, loss_ce: 0.059532
[14:03:59.375] iteration 1360 : loss : 0.268223, loss_ce: 0.047644
[14:03:59.711] iteration 1361 : loss : 0.327181, loss_ce: 0.054282
[14:04:00.025] iteration 1362 : loss : 0.269691, loss_ce: 0.123041
[14:04:00.339] iteration 1363 : loss : 0.246544, loss_ce: 0.079596
[14:04:00.655] iteration 1364 : loss : 0.347807, loss_ce: 0.059000
[14:04:00.967] iteration 1365 : loss : 0.294444, loss_ce: 0.065366
[14:04:01.280] iteration 1366 : loss : 0.296617, loss_ce: 0.141980
[14:04:01.594] iteration 1367 : loss : 0.249626, loss_ce: 0.073082
[14:04:01.908] iteration 1368 : loss : 0.282877, loss_ce: 0.064220
[14:04:02.223] iteration 1369 : loss : 0.183584, loss_ce: 0.064936
[14:04:02.537] iteration 1370 : loss : 0.254359, loss_ce: 0.093361
[14:04:02.852] iteration 1371 : loss : 0.265443, loss_ce: 0.078351
[14:04:03.167] iteration 1372 : loss : 0.285126, loss_ce: 0.086632
[14:04:03.482] iteration 1373 : loss : 0.297540, loss_ce: 0.134610
[14:04:03.796] iteration 1374 : loss : 0.330638, loss_ce: 0.110155
[14:04:04.108] iteration 1375 : loss : 0.240990, loss_ce: 0.084645
[14:04:04.422] iteration 1376 : loss : 0.311781, loss_ce: 0.130182
[14:04:04.738] iteration 1377 : loss : 0.287048, loss_ce: 0.072189
[14:04:05.052] iteration 1378 : loss : 0.314658, loss_ce: 0.082858
[14:04:05.365] iteration 1379 : loss : 0.257403, loss_ce: 0.072031
[14:04:05.682] iteration 1380 : loss : 0.259831, loss_ce: 0.079960
[14:04:06.008] iteration 1381 : loss : 0.315086, loss_ce: 0.075628
[14:04:06.320] iteration 1382 : loss : 0.259147, loss_ce: 0.087180
[14:04:06.633] iteration 1383 : loss : 0.268889, loss_ce: 0.114160
[14:04:06.948] iteration 1384 : loss : 0.227968, loss_ce: 0.085017
[14:04:07.263] iteration 1385 : loss : 0.326947, loss_ce: 0.143435
[14:04:07.578] iteration 1386 : loss : 0.203964, loss_ce: 0.069796
[14:04:07.893] iteration 1387 : loss : 0.284091, loss_ce: 0.128668
[14:04:08.209] iteration 1388 : loss : 0.226369, loss_ce: 0.090873
[14:04:08.521] iteration 1389 : loss : 0.326895, loss_ce: 0.104667
[14:04:08.837] iteration 1390 : loss : 0.287304, loss_ce: 0.046483
[14:04:09.151] iteration 1391 : loss : 0.254047, loss_ce: 0.059771
[14:04:09.464] iteration 1392 : loss : 0.289127, loss_ce: 0.108144
[14:04:09.779] iteration 1393 : loss : 0.279117, loss_ce: 0.104929
[14:04:10.095] iteration 1394 : loss : 0.283296, loss_ce: 0.124587
[14:04:10.170] iteration 1395 : loss : 0.276302, loss_ce: 0.116876
[14:04:26.840] iteration 1396 : loss : 0.206175, loss_ce: 0.072433
[14:04:27.873] iteration 1397 : loss : 0.189148, loss_ce: 0.043315
[14:04:28.643] iteration 1398 : loss : 0.197466, loss_ce: 0.055917
[14:04:30.230] iteration 1399 : loss : 0.260544, loss_ce: 0.062799
[14:04:30.922] iteration 1400 : loss : 0.221130, loss_ce: 0.059855
[14:04:31.406] iteration 1401 : loss : 0.249933, loss_ce: 0.100539
[14:04:31.834] iteration 1402 : loss : 0.172472, loss_ce: 0.058942
[14:04:32.698] iteration 1403 : loss : 0.258677, loss_ce: 0.085575
[14:04:33.103] iteration 1404 : loss : 0.318669, loss_ce: 0.052341
[14:04:33.457] iteration 1405 : loss : 0.260929, loss_ce: 0.073726
[14:04:34.002] iteration 1406 : loss : 0.213912, loss_ce: 0.075391
[14:04:35.013] iteration 1407 : loss : 0.190862, loss_ce: 0.087114
[14:04:35.923] iteration 1408 : loss : 0.334204, loss_ce: 0.140222
[14:04:37.318] iteration 1409 : loss : 0.249740, loss_ce: 0.063376
[14:04:37.677] iteration 1410 : loss : 0.239284, loss_ce: 0.062384
[14:04:38.951] iteration 1411 : loss : 0.312811, loss_ce: 0.094144
[14:04:40.019] iteration 1412 : loss : 0.246152, loss_ce: 0.066489
[14:04:40.632] iteration 1413 : loss : 0.235788, loss_ce: 0.090469
[14:04:41.680] iteration 1414 : loss : 0.256482, loss_ce: 0.089811
[14:04:42.646] iteration 1415 : loss : 0.263234, loss_ce: 0.098821
[14:04:43.466] iteration 1416 : loss : 0.240376, loss_ce: 0.109267
[14:04:44.379] iteration 1417 : loss : 0.266832, loss_ce: 0.079265
[14:04:44.929] iteration 1418 : loss : 0.259373, loss_ce: 0.093589
[14:04:46.029] iteration 1419 : loss : 0.292159, loss_ce: 0.080876
[14:04:47.465] iteration 1420 : loss : 0.142806, loss_ce: 0.036676
[14:04:49.144] iteration 1421 : loss : 0.227020, loss_ce: 0.087265
[14:04:50.693] iteration 1422 : loss : 0.263545, loss_ce: 0.097224
[14:04:51.713] iteration 1423 : loss : 0.228009, loss_ce: 0.068669
[14:04:53.838] iteration 1424 : loss : 0.204000, loss_ce: 0.099194
[14:04:54.195] iteration 1425 : loss : 0.261802, loss_ce: 0.097285
[14:04:55.425] iteration 1426 : loss : 0.247444, loss_ce: 0.094783
[14:04:55.955] iteration 1427 : loss : 0.315214, loss_ce: 0.101727
[14:04:57.116] iteration 1428 : loss : 0.307546, loss_ce: 0.113251
[14:04:58.134] iteration 1429 : loss : 0.226550, loss_ce: 0.045851
[14:04:58.743] iteration 1430 : loss : 0.266813, loss_ce: 0.077301
[14:04:59.494] iteration 1431 : loss : 0.235657, loss_ce: 0.109571
[14:05:00.363] iteration 1432 : loss : 0.224963, loss_ce: 0.087014
[14:05:01.184] iteration 1433 : loss : 0.289523, loss_ce: 0.091376
[14:05:01.687] iteration 1434 : loss : 0.312075, loss_ce: 0.115556
[14:05:02.141] iteration 1435 : loss : 0.313928, loss_ce: 0.095616
[14:05:02.483] iteration 1436 : loss : 0.255797, loss_ce: 0.089579
[14:05:02.885] iteration 1437 : loss : 0.257900, loss_ce: 0.124568
[14:05:03.207] iteration 1438 : loss : 0.271568, loss_ce: 0.113964
[14:05:03.523] iteration 1439 : loss : 0.209994, loss_ce: 0.078053
[14:05:03.837] iteration 1440 : loss : 0.259100, loss_ce: 0.070212
[14:05:04.173] iteration 1441 : loss : 0.187901, loss_ce: 0.066381
[14:05:04.488] iteration 1442 : loss : 0.288535, loss_ce: 0.066357
[14:05:04.805] iteration 1443 : loss : 0.260288, loss_ce: 0.095713
[14:05:05.119] iteration 1444 : loss : 0.299405, loss_ce: 0.083197
[14:05:05.434] iteration 1445 : loss : 0.299623, loss_ce: 0.116611
[14:05:05.751] iteration 1446 : loss : 0.313389, loss_ce: 0.095486
[14:05:06.066] iteration 1447 : loss : 0.232957, loss_ce: 0.103280
[14:05:06.381] iteration 1448 : loss : 0.379677, loss_ce: 0.058681
[14:05:06.697] iteration 1449 : loss : 0.263296, loss_ce: 0.060760
[14:05:07.012] iteration 1450 : loss : 0.277305, loss_ce: 0.116525
[14:05:07.327] iteration 1451 : loss : 0.234481, loss_ce: 0.083626
[14:05:07.641] iteration 1452 : loss : 0.356353, loss_ce: 0.064206
[14:05:07.957] iteration 1453 : loss : 0.260710, loss_ce: 0.074732
[14:05:08.275] iteration 1454 : loss : 0.197927, loss_ce: 0.068886
[14:05:08.588] iteration 1455 : loss : 0.309440, loss_ce: 0.115362
[14:05:08.904] iteration 1456 : loss : 0.157248, loss_ce: 0.064890
[14:05:09.220] iteration 1457 : loss : 0.197395, loss_ce: 0.057311
[14:05:09.536] iteration 1458 : loss : 0.243643, loss_ce: 0.081127
[14:05:09.851] iteration 1459 : loss : 0.245343, loss_ce: 0.048524
[14:05:10.168] iteration 1460 : loss : 0.209277, loss_ce: 0.045796
[14:05:10.494] iteration 1461 : loss : 0.230924, loss_ce: 0.073882
[14:05:10.811] iteration 1462 : loss : 0.274042, loss_ce: 0.082441
[14:05:11.129] iteration 1463 : loss : 0.236098, loss_ce: 0.074709
[14:05:11.443] iteration 1464 : loss : 0.270116, loss_ce: 0.086314
[14:05:11.759] iteration 1465 : loss : 0.286416, loss_ce: 0.067012
[14:05:12.074] iteration 1466 : loss : 0.371703, loss_ce: 0.127041
[14:05:12.390] iteration 1467 : loss : 0.310642, loss_ce: 0.092145
[14:05:12.708] iteration 1468 : loss : 0.234706, loss_ce: 0.103213
[14:05:13.022] iteration 1469 : loss : 0.221436, loss_ce: 0.090902
[14:05:13.339] iteration 1470 : loss : 0.283623, loss_ce: 0.097518
[14:05:13.653] iteration 1471 : loss : 0.313304, loss_ce: 0.056075
[14:05:13.969] iteration 1472 : loss : 0.257690, loss_ce: 0.054618
[14:05:14.286] iteration 1473 : loss : 0.312930, loss_ce: 0.097438
[14:05:14.601] iteration 1474 : loss : 0.286662, loss_ce: 0.126412
[14:05:14.917] iteration 1475 : loss : 0.277948, loss_ce: 0.103945
[14:05:15.234] iteration 1476 : loss : 0.256817, loss_ce: 0.118172
[14:05:15.547] iteration 1477 : loss : 0.319789, loss_ce: 0.111948
[14:05:15.862] iteration 1478 : loss : 0.306412, loss_ce: 0.071566
[14:05:16.178] iteration 1479 : loss : 0.326024, loss_ce: 0.123909
[14:05:16.494] iteration 1480 : loss : 0.299127, loss_ce: 0.067015
[14:05:16.822] iteration 1481 : loss : 0.252482, loss_ce: 0.057417
[14:05:17.137] iteration 1482 : loss : 0.303771, loss_ce: 0.065063
[14:05:17.452] iteration 1483 : loss : 0.288063, loss_ce: 0.103978
[14:05:17.768] iteration 1484 : loss : 0.228792, loss_ce: 0.053110
[14:05:18.083] iteration 1485 : loss : 0.245878, loss_ce: 0.091967
[14:05:18.398] iteration 1486 : loss : 0.200245, loss_ce: 0.041194
[14:05:18.714] iteration 1487 : loss : 0.258359, loss_ce: 0.078771
[14:05:18.788] iteration 1488 : loss : 0.264025, loss_ce: 0.220312
[14:05:35.397] iteration 1489 : loss : 0.302222, loss_ce: 0.093199
[14:05:36.436] iteration 1490 : loss : 0.266628, loss_ce: 0.060511
[14:05:37.077] iteration 1491 : loss : 0.228973, loss_ce: 0.114212
[14:05:37.944] iteration 1492 : loss : 0.228300, loss_ce: 0.092098
[14:05:39.350] iteration 1493 : loss : 0.248809, loss_ce: 0.042049
[14:05:40.458] iteration 1494 : loss : 0.229980, loss_ce: 0.083160
[14:05:41.559] iteration 1495 : loss : 0.209575, loss_ce: 0.066614
[14:05:42.545] iteration 1496 : loss : 0.223372, loss_ce: 0.091948
[14:05:43.510] iteration 1497 : loss : 0.321351, loss_ce: 0.098811
[14:05:44.698] iteration 1498 : loss : 0.205378, loss_ce: 0.076725
[14:05:46.488] iteration 1499 : loss : 0.270658, loss_ce: 0.092698
[14:05:47.158] iteration 1500 : loss : 0.201806, loss_ce: 0.084817
[14:05:48.418] iteration 1501 : loss : 0.226357, loss_ce: 0.084088
[14:05:49.344] iteration 1502 : loss : 0.242525, loss_ce: 0.067254
[14:05:49.714] iteration 1503 : loss : 0.219935, loss_ce: 0.068519
[14:05:50.863] iteration 1504 : loss : 0.268524, loss_ce: 0.064380
[14:05:51.942] iteration 1505 : loss : 0.226857, loss_ce: 0.062200
[14:05:53.344] iteration 1506 : loss : 0.200252, loss_ce: 0.074248
[14:05:54.157] iteration 1507 : loss : 0.301129, loss_ce: 0.125843
[14:05:55.121] iteration 1508 : loss : 0.299240, loss_ce: 0.083861
[14:05:55.863] iteration 1509 : loss : 0.190781, loss_ce: 0.051262
[14:05:56.946] iteration 1510 : loss : 0.223239, loss_ce: 0.086406
[14:05:57.983] iteration 1511 : loss : 0.206980, loss_ce: 0.103247
[14:05:59.008] iteration 1512 : loss : 0.222411, loss_ce: 0.058555
[14:06:00.610] iteration 1513 : loss : 0.210195, loss_ce: 0.053611
[14:06:02.067] iteration 1514 : loss : 0.232032, loss_ce: 0.070494
[14:06:03.266] iteration 1515 : loss : 0.279498, loss_ce: 0.078654
[14:06:04.448] iteration 1516 : loss : 0.262799, loss_ce: 0.073310
[14:06:05.600] iteration 1517 : loss : 0.272559, loss_ce: 0.046156
[14:06:06.027] iteration 1518 : loss : 0.276962, loss_ce: 0.064357
[14:06:06.513] iteration 1519 : loss : 0.246595, loss_ce: 0.060965
[14:06:07.398] iteration 1520 : loss : 0.287823, loss_ce: 0.047589
[14:06:08.194] iteration 1521 : loss : 0.262749, loss_ce: 0.102100
[14:06:09.356] iteration 1522 : loss : 0.244024, loss_ce: 0.103192
[14:06:09.848] iteration 1523 : loss : 0.282528, loss_ce: 0.073483
[14:06:10.375] iteration 1524 : loss : 0.252280, loss_ce: 0.082729
[14:06:10.922] iteration 1525 : loss : 0.218404, loss_ce: 0.075012
[14:06:11.385] iteration 1526 : loss : 0.205851, loss_ce: 0.051190
[14:06:11.798] iteration 1527 : loss : 0.238486, loss_ce: 0.079194
[14:06:12.158] iteration 1528 : loss : 0.177853, loss_ce: 0.077442
[14:06:12.472] iteration 1529 : loss : 0.202455, loss_ce: 0.063737
[14:06:12.786] iteration 1530 : loss : 0.188461, loss_ce: 0.068931
[14:06:13.099] iteration 1531 : loss : 0.296687, loss_ce: 0.119741
[14:06:13.413] iteration 1532 : loss : 0.200304, loss_ce: 0.070536
[14:06:13.728] iteration 1533 : loss : 0.252781, loss_ce: 0.094859
[14:06:14.043] iteration 1534 : loss : 0.227965, loss_ce: 0.095086
[14:06:14.357] iteration 1535 : loss : 0.224811, loss_ce: 0.073332
[14:06:14.668] iteration 1536 : loss : 0.224882, loss_ce: 0.119472
[14:06:14.983] iteration 1537 : loss : 0.216092, loss_ce: 0.085074
[14:06:15.298] iteration 1538 : loss : 0.283586, loss_ce: 0.113979
[14:06:15.610] iteration 1539 : loss : 0.253222, loss_ce: 0.077505
[14:06:15.926] iteration 1540 : loss : 0.213968, loss_ce: 0.104311
[14:06:16.258] iteration 1541 : loss : 0.297285, loss_ce: 0.070837
[14:06:16.573] iteration 1542 : loss : 0.164928, loss_ce: 0.070962
[14:06:16.889] iteration 1543 : loss : 0.197252, loss_ce: 0.052339
[14:06:17.200] iteration 1544 : loss : 0.241195, loss_ce: 0.088855
[14:06:17.514] iteration 1545 : loss : 0.242861, loss_ce: 0.100164
[14:06:17.829] iteration 1546 : loss : 0.247208, loss_ce: 0.091070
[14:06:18.142] iteration 1547 : loss : 0.264866, loss_ce: 0.103940
[14:06:18.455] iteration 1548 : loss : 0.197472, loss_ce: 0.050139
[14:06:18.769] iteration 1549 : loss : 0.262030, loss_ce: 0.070004
[14:06:19.082] iteration 1550 : loss : 0.326879, loss_ce: 0.089695
[14:06:19.398] iteration 1551 : loss : 0.184710, loss_ce: 0.052726
[14:06:19.710] iteration 1552 : loss : 0.241169, loss_ce: 0.055726
[14:06:20.025] iteration 1553 : loss : 0.369634, loss_ce: 0.109496
[14:06:20.341] iteration 1554 : loss : 0.315773, loss_ce: 0.069693
[14:06:20.654] iteration 1555 : loss : 0.180339, loss_ce: 0.050287
[14:06:20.967] iteration 1556 : loss : 0.192387, loss_ce: 0.074323
[14:06:21.282] iteration 1557 : loss : 0.279870, loss_ce: 0.137878
[14:06:21.596] iteration 1558 : loss : 0.287166, loss_ce: 0.076080
[14:06:21.910] iteration 1559 : loss : 0.171262, loss_ce: 0.050941
[14:06:22.221] iteration 1560 : loss : 0.243925, loss_ce: 0.089216
[14:06:22.547] iteration 1561 : loss : 0.247611, loss_ce: 0.066069
[14:06:22.863] iteration 1562 : loss : 0.289331, loss_ce: 0.038812
[14:06:23.176] iteration 1563 : loss : 0.256442, loss_ce: 0.054003
[14:06:23.490] iteration 1564 : loss : 0.229675, loss_ce: 0.039016
[14:06:23.805] iteration 1565 : loss : 0.261692, loss_ce: 0.075648
[14:06:24.117] iteration 1566 : loss : 0.172694, loss_ce: 0.068695
[14:06:24.431] iteration 1567 : loss : 0.231381, loss_ce: 0.098705
[14:06:24.744] iteration 1568 : loss : 0.281243, loss_ce: 0.036947
[14:06:25.057] iteration 1569 : loss : 0.234604, loss_ce: 0.082198
[14:06:25.371] iteration 1570 : loss : 0.366434, loss_ce: 0.175108
[14:06:25.683] iteration 1571 : loss : 0.271661, loss_ce: 0.153098
[14:06:25.996] iteration 1572 : loss : 0.209676, loss_ce: 0.086376
[14:06:26.311] iteration 1573 : loss : 0.290227, loss_ce: 0.123518
[14:06:26.624] iteration 1574 : loss : 0.313101, loss_ce: 0.107466
[14:06:26.937] iteration 1575 : loss : 0.268435, loss_ce: 0.080378
[14:06:27.252] iteration 1576 : loss : 0.218992, loss_ce: 0.069225
[14:06:27.564] iteration 1577 : loss : 0.202869, loss_ce: 0.053572
[14:06:27.878] iteration 1578 : loss : 0.244656, loss_ce: 0.046859
[14:06:28.192] iteration 1579 : loss : 0.272145, loss_ce: 0.073144
[14:06:28.504] iteration 1580 : loss : 0.283327, loss_ce: 0.073566
[14:06:28.588] iteration 1581 : loss : 0.352914, loss_ce: 0.103335
[14:06:45.326] iteration 1582 : loss : 0.249320, loss_ce: 0.087724
[14:06:47.614] iteration 1583 : loss : 0.301992, loss_ce: 0.081891
[14:06:48.607] iteration 1584 : loss : 0.208006, loss_ce: 0.051393
[14:06:49.618] iteration 1585 : loss : 0.332439, loss_ce: 0.104316
[14:06:50.175] iteration 1586 : loss : 0.253922, loss_ce: 0.050579
[14:06:50.599] iteration 1587 : loss : 0.218071, loss_ce: 0.084290
[14:06:51.403] iteration 1588 : loss : 0.258500, loss_ce: 0.075154
[14:06:52.141] iteration 1589 : loss : 0.237569, loss_ce: 0.071251
[14:06:52.512] iteration 1590 : loss : 0.279130, loss_ce: 0.067033
[14:06:53.543] iteration 1591 : loss : 0.204507, loss_ce: 0.059509
[14:06:55.516] iteration 1592 : loss : 0.229520, loss_ce: 0.071759
[14:06:56.155] iteration 1593 : loss : 0.254666, loss_ce: 0.062912
[14:06:57.177] iteration 1594 : loss : 0.214259, loss_ce: 0.073728
[14:06:57.818] iteration 1595 : loss : 0.179968, loss_ce: 0.072292
[14:06:58.640] iteration 1596 : loss : 0.209431, loss_ce: 0.072150
[14:06:59.081] iteration 1597 : loss : 0.297229, loss_ce: 0.043106
[14:06:59.696] iteration 1598 : loss : 0.273898, loss_ce: 0.067354
[14:07:00.234] iteration 1599 : loss : 0.251221, loss_ce: 0.074896
[14:07:01.708] iteration 1600 : loss : 0.192170, loss_ce: 0.070707
[14:07:02.433] iteration 1601 : loss : 0.208843, loss_ce: 0.045808
[14:07:03.806] iteration 1602 : loss : 0.271892, loss_ce: 0.093264
[14:07:04.354] iteration 1603 : loss : 0.300575, loss_ce: 0.114131
[14:07:05.376] iteration 1604 : loss : 0.191983, loss_ce: 0.061122
[14:07:06.045] iteration 1605 : loss : 0.327716, loss_ce: 0.096955
[14:07:06.543] iteration 1606 : loss : 0.259471, loss_ce: 0.072332
[14:07:07.185] iteration 1607 : loss : 0.252066, loss_ce: 0.073574
[14:07:07.949] iteration 1608 : loss : 0.251551, loss_ce: 0.052330
[14:07:09.526] iteration 1609 : loss : 0.236334, loss_ce: 0.076855
[14:07:10.984] iteration 1610 : loss : 0.227263, loss_ce: 0.047723
[14:07:12.345] iteration 1611 : loss : 0.219728, loss_ce: 0.095180
[14:07:14.157] iteration 1612 : loss : 0.247875, loss_ce: 0.093173
[14:07:14.501] iteration 1613 : loss : 0.265092, loss_ce: 0.086397
[14:07:14.882] iteration 1614 : loss : 0.262784, loss_ce: 0.103891
[14:07:16.270] iteration 1615 : loss : 0.313440, loss_ce: 0.111382
[14:07:16.690] iteration 1616 : loss : 0.210593, loss_ce: 0.053364
[14:07:17.019] iteration 1617 : loss : 0.231014, loss_ce: 0.077411
[14:07:17.390] iteration 1618 : loss : 0.184706, loss_ce: 0.083471
[14:07:17.738] iteration 1619 : loss : 0.212787, loss_ce: 0.065724
[14:07:18.065] iteration 1620 : loss : 0.262574, loss_ce: 0.074987
[14:07:18.770] iteration 1621 : loss : 0.210246, loss_ce: 0.065419
[14:07:19.172] iteration 1622 : loss : 0.299494, loss_ce: 0.099335
[14:07:19.497] iteration 1623 : loss : 0.234399, loss_ce: 0.086955
[14:07:19.864] iteration 1624 : loss : 0.266975, loss_ce: 0.097217
[14:07:20.219] iteration 1625 : loss : 0.211336, loss_ce: 0.100181
[14:07:20.591] iteration 1626 : loss : 0.282650, loss_ce: 0.063882
[14:07:20.930] iteration 1627 : loss : 0.282904, loss_ce: 0.064734
[14:07:21.249] iteration 1628 : loss : 0.215260, loss_ce: 0.047197
[14:07:21.565] iteration 1629 : loss : 0.195202, loss_ce: 0.055805
[14:07:21.880] iteration 1630 : loss : 0.292846, loss_ce: 0.064543
[14:07:22.196] iteration 1631 : loss : 0.224359, loss_ce: 0.083320
[14:07:22.513] iteration 1632 : loss : 0.261746, loss_ce: 0.089894
[14:07:22.826] iteration 1633 : loss : 0.249469, loss_ce: 0.109634
[14:07:23.142] iteration 1634 : loss : 0.281241, loss_ce: 0.083103
[14:07:23.459] iteration 1635 : loss : 0.284656, loss_ce: 0.072083
[14:07:23.775] iteration 1636 : loss : 0.225667, loss_ce: 0.087611
[14:07:24.090] iteration 1637 : loss : 0.246128, loss_ce: 0.099536
[14:07:24.407] iteration 1638 : loss : 0.227070, loss_ce: 0.070971
[14:07:24.721] iteration 1639 : loss : 0.240895, loss_ce: 0.082750
[14:07:25.036] iteration 1640 : loss : 0.233172, loss_ce: 0.080705
[14:07:25.372] iteration 1641 : loss : 0.225724, loss_ce: 0.071660
[14:07:25.687] iteration 1642 : loss : 0.234984, loss_ce: 0.078488
[14:07:26.002] iteration 1643 : loss : 0.257998, loss_ce: 0.042809
[14:07:26.319] iteration 1644 : loss : 0.262582, loss_ce: 0.085009
[14:07:26.636] iteration 1645 : loss : 0.341158, loss_ce: 0.086013
[14:07:26.954] iteration 1646 : loss : 0.258821, loss_ce: 0.104931
[14:07:27.269] iteration 1647 : loss : 0.219655, loss_ce: 0.083708
[14:07:27.586] iteration 1648 : loss : 0.308131, loss_ce: 0.109756
[14:07:27.901] iteration 1649 : loss : 0.229860, loss_ce: 0.061145
[14:07:28.218] iteration 1650 : loss : 0.221800, loss_ce: 0.051860
[14:07:28.535] iteration 1651 : loss : 0.279236, loss_ce: 0.040384
[14:07:28.851] iteration 1652 : loss : 0.272067, loss_ce: 0.094260
[14:07:29.168] iteration 1653 : loss : 0.236496, loss_ce: 0.094728
[14:07:29.486] iteration 1654 : loss : 0.301336, loss_ce: 0.064992
[14:07:29.801] iteration 1655 : loss : 0.365260, loss_ce: 0.135437
[14:07:30.118] iteration 1656 : loss : 0.314049, loss_ce: 0.094844
[14:07:30.434] iteration 1657 : loss : 0.312668, loss_ce: 0.081476
[14:07:30.751] iteration 1658 : loss : 0.262565, loss_ce: 0.099605
[14:07:31.066] iteration 1659 : loss : 0.313208, loss_ce: 0.112483
[14:07:31.383] iteration 1660 : loss : 0.225085, loss_ce: 0.072945
[14:07:31.708] iteration 1661 : loss : 0.232704, loss_ce: 0.067817
[14:07:32.025] iteration 1662 : loss : 0.183340, loss_ce: 0.052717
[14:07:32.339] iteration 1663 : loss : 0.228840, loss_ce: 0.056759
[14:07:32.656] iteration 1664 : loss : 0.189446, loss_ce: 0.071668
[14:07:32.974] iteration 1665 : loss : 0.288867, loss_ce: 0.094309
[14:07:33.288] iteration 1666 : loss : 0.322322, loss_ce: 0.070382
[14:07:33.603] iteration 1667 : loss : 0.252302, loss_ce: 0.087120
[14:07:33.920] iteration 1668 : loss : 0.174035, loss_ce: 0.073430
[14:07:34.235] iteration 1669 : loss : 0.251914, loss_ce: 0.145818
[14:07:34.551] iteration 1670 : loss : 0.192673, loss_ce: 0.107306
[14:07:34.867] iteration 1671 : loss : 0.247057, loss_ce: 0.053861
[14:07:35.182] iteration 1672 : loss : 0.249587, loss_ce: 0.043811
[14:07:35.498] iteration 1673 : loss : 0.215273, loss_ce: 0.052177
[14:07:35.571] iteration 1674 : loss : 0.363908, loss_ce: 0.058675
[14:07:50.849] iteration 1675 : loss : 0.279064, loss_ce: 0.097247
[14:07:54.474] iteration 1676 : loss : 0.248404, loss_ce: 0.065605
[14:07:54.977] iteration 1677 : loss : 0.186309, loss_ce: 0.072163
[14:07:55.753] iteration 1678 : loss : 0.206397, loss_ce: 0.088386
[14:07:57.017] iteration 1679 : loss : 0.179713, loss_ce: 0.085325
[14:07:57.882] iteration 1680 : loss : 0.166216, loss_ce: 0.057192
[14:07:59.113] iteration 1681 : loss : 0.217493, loss_ce: 0.073841
[14:07:59.921] iteration 1682 : loss : 0.183675, loss_ce: 0.035173
[14:08:00.852] iteration 1683 : loss : 0.283917, loss_ce: 0.056870
[14:08:02.323] iteration 1684 : loss : 0.197240, loss_ce: 0.058665
[14:08:03.157] iteration 1685 : loss : 0.206751, loss_ce: 0.070808
[14:08:04.499] iteration 1686 : loss : 0.181669, loss_ce: 0.067259
[14:08:05.791] iteration 1687 : loss : 0.274789, loss_ce: 0.044460
[14:08:06.581] iteration 1688 : loss : 0.159637, loss_ce: 0.049259
[14:08:07.610] iteration 1689 : loss : 0.268878, loss_ce: 0.068003
[14:08:08.276] iteration 1690 : loss : 0.241145, loss_ce: 0.054832
[14:08:08.942] iteration 1691 : loss : 0.232483, loss_ce: 0.057808
[14:08:09.432] iteration 1692 : loss : 0.274775, loss_ce: 0.102567
[14:08:09.991] iteration 1693 : loss : 0.200803, loss_ce: 0.039683
[14:08:10.990] iteration 1694 : loss : 0.215472, loss_ce: 0.057911
[14:08:12.111] iteration 1695 : loss : 0.180088, loss_ce: 0.053989
[14:08:13.256] iteration 1696 : loss : 0.226254, loss_ce: 0.081537
[14:08:13.943] iteration 1697 : loss : 0.202282, loss_ce: 0.068262
[14:08:15.232] iteration 1698 : loss : 0.220253, loss_ce: 0.083500
[14:08:16.132] iteration 1699 : loss : 0.181833, loss_ce: 0.062597
[14:08:17.495] iteration 1700 : loss : 0.167639, loss_ce: 0.056492
[14:08:18.536] iteration 1701 : loss : 0.137822, loss_ce: 0.028587
[14:08:19.688] iteration 1702 : loss : 0.175193, loss_ce: 0.028698
[14:08:20.552] iteration 1703 : loss : 0.177004, loss_ce: 0.047834
[14:08:21.888] iteration 1704 : loss : 0.196348, loss_ce: 0.065060
[14:08:22.570] iteration 1705 : loss : 0.143135, loss_ce: 0.054407
[14:08:22.954] iteration 1706 : loss : 0.170397, loss_ce: 0.052926
[14:08:23.421] iteration 1707 : loss : 0.223113, loss_ce: 0.055687
[14:08:23.778] iteration 1708 : loss : 0.281518, loss_ce: 0.101600
[14:08:24.185] iteration 1709 : loss : 0.150905, loss_ce: 0.060880
[14:08:24.628] iteration 1710 : loss : 0.240692, loss_ce: 0.074362
[14:08:25.539] iteration 1711 : loss : 0.239957, loss_ce: 0.098149
[14:08:25.952] iteration 1712 : loss : 0.289211, loss_ce: 0.101326
[14:08:26.309] iteration 1713 : loss : 0.293005, loss_ce: 0.063558
[14:08:26.793] iteration 1714 : loss : 0.215587, loss_ce: 0.090771
[14:08:27.152] iteration 1715 : loss : 0.210051, loss_ce: 0.086245
[14:08:27.530] iteration 1716 : loss : 0.224098, loss_ce: 0.061581
[14:08:27.908] iteration 1717 : loss : 0.183300, loss_ce: 0.055390
[14:08:28.247] iteration 1718 : loss : 0.174242, loss_ce: 0.062098
[14:08:28.571] iteration 1719 : loss : 0.283187, loss_ce: 0.111881
[14:08:28.885] iteration 1720 : loss : 0.293350, loss_ce: 0.096909
[14:08:29.219] iteration 1721 : loss : 0.278009, loss_ce: 0.110829
[14:08:29.534] iteration 1722 : loss : 0.345967, loss_ce: 0.109410
[14:08:29.847] iteration 1723 : loss : 0.222584, loss_ce: 0.111974
[14:08:30.160] iteration 1724 : loss : 0.223496, loss_ce: 0.092008
[14:08:30.473] iteration 1725 : loss : 0.194591, loss_ce: 0.065746
[14:08:30.785] iteration 1726 : loss : 0.332003, loss_ce: 0.053687
[14:08:31.100] iteration 1727 : loss : 0.253694, loss_ce: 0.101338
[14:08:31.415] iteration 1728 : loss : 0.394631, loss_ce: 0.060657
[14:08:31.727] iteration 1729 : loss : 0.279273, loss_ce: 0.056412
[14:08:32.043] iteration 1730 : loss : 0.212250, loss_ce: 0.070971
[14:08:32.358] iteration 1731 : loss : 0.277501, loss_ce: 0.044704
[14:08:32.673] iteration 1732 : loss : 0.236824, loss_ce: 0.092239
[14:08:32.987] iteration 1733 : loss : 0.179957, loss_ce: 0.053908
[14:08:33.303] iteration 1734 : loss : 0.222845, loss_ce: 0.074477
[14:08:33.618] iteration 1735 : loss : 0.250695, loss_ce: 0.059552
[14:08:33.932] iteration 1736 : loss : 0.248014, loss_ce: 0.073554
[14:08:34.247] iteration 1737 : loss : 0.234323, loss_ce: 0.083588
[14:08:34.562] iteration 1738 : loss : 0.168714, loss_ce: 0.052928
[14:08:34.876] iteration 1739 : loss : 0.268462, loss_ce: 0.076851
[14:08:35.192] iteration 1740 : loss : 0.219648, loss_ce: 0.063764
[14:08:35.515] iteration 1741 : loss : 0.294582, loss_ce: 0.043673
[14:08:35.832] iteration 1742 : loss : 0.277485, loss_ce: 0.064308
[14:08:36.147] iteration 1743 : loss : 0.208399, loss_ce: 0.052986
[14:08:36.461] iteration 1744 : loss : 0.246415, loss_ce: 0.082525
[14:08:36.777] iteration 1745 : loss : 0.268424, loss_ce: 0.086336
[14:08:37.092] iteration 1746 : loss : 0.308301, loss_ce: 0.128944
[14:08:37.404] iteration 1747 : loss : 0.315176, loss_ce: 0.138748
[14:08:37.719] iteration 1748 : loss : 0.266868, loss_ce: 0.059257
[14:08:38.034] iteration 1749 : loss : 0.222809, loss_ce: 0.076982
[14:08:38.349] iteration 1750 : loss : 0.205487, loss_ce: 0.086844
[14:08:38.663] iteration 1751 : loss : 0.322635, loss_ce: 0.073379
[14:08:38.977] iteration 1752 : loss : 0.260793, loss_ce: 0.093034
[14:08:39.290] iteration 1753 : loss : 0.211668, loss_ce: 0.096225
[14:08:39.605] iteration 1754 : loss : 0.233811, loss_ce: 0.067173
[14:08:39.917] iteration 1755 : loss : 0.363555, loss_ce: 0.095829
[14:08:40.231] iteration 1756 : loss : 0.244163, loss_ce: 0.079151
[14:08:40.545] iteration 1757 : loss : 0.195956, loss_ce: 0.058554
[14:08:40.858] iteration 1758 : loss : 0.255390, loss_ce: 0.102343
[14:08:41.174] iteration 1759 : loss : 0.217351, loss_ce: 0.088271
[14:08:41.488] iteration 1760 : loss : 0.317575, loss_ce: 0.096831
[14:08:41.812] iteration 1761 : loss : 0.240166, loss_ce: 0.091256
[14:08:42.128] iteration 1762 : loss : 0.308287, loss_ce: 0.107801
[14:08:42.443] iteration 1763 : loss : 0.248380, loss_ce: 0.109597
[14:08:42.756] iteration 1764 : loss : 0.254923, loss_ce: 0.085893
[14:08:43.073] iteration 1765 : loss : 0.276475, loss_ce: 0.073155
[14:08:43.385] iteration 1766 : loss : 0.211397, loss_ce: 0.082456
[14:08:43.458] iteration 1767 : loss : 0.204272, loss_ce: 0.109088
[14:08:59.150] iteration 1768 : loss : 0.259156, loss_ce: 0.114434
[14:09:00.574] iteration 1769 : loss : 0.283812, loss_ce: 0.093874
[14:09:01.869] iteration 1770 : loss : 0.219709, loss_ce: 0.078019
[14:09:02.357] iteration 1771 : loss : 0.197319, loss_ce: 0.072242
[14:09:04.176] iteration 1772 : loss : 0.218063, loss_ce: 0.096783
[14:09:04.798] iteration 1773 : loss : 0.225348, loss_ce: 0.095384
[14:09:05.813] iteration 1774 : loss : 0.152199, loss_ce: 0.070395
[14:09:06.916] iteration 1775 : loss : 0.244298, loss_ce: 0.055909
[14:09:08.371] iteration 1776 : loss : 0.263322, loss_ce: 0.098890
[14:09:09.248] iteration 1777 : loss : 0.209902, loss_ce: 0.074910
[14:09:09.930] iteration 1778 : loss : 0.254062, loss_ce: 0.049400
[14:09:10.585] iteration 1779 : loss : 0.252561, loss_ce: 0.049017
[14:09:11.541] iteration 1780 : loss : 0.245017, loss_ce: 0.108074
[14:09:12.561] iteration 1781 : loss : 0.214138, loss_ce: 0.071983
[14:09:13.319] iteration 1782 : loss : 0.191113, loss_ce: 0.080794
[14:09:14.035] iteration 1783 : loss : 0.224697, loss_ce: 0.051755
[14:09:14.781] iteration 1784 : loss : 0.269556, loss_ce: 0.072503
[14:09:16.126] iteration 1785 : loss : 0.229980, loss_ce: 0.046867
[14:09:16.876] iteration 1786 : loss : 0.183802, loss_ce: 0.056779
[14:09:17.221] iteration 1787 : loss : 0.183282, loss_ce: 0.057099
[14:09:17.802] iteration 1788 : loss : 0.308188, loss_ce: 0.039882
[14:09:18.857] iteration 1789 : loss : 0.237235, loss_ce: 0.090434
[14:09:19.529] iteration 1790 : loss : 0.185059, loss_ce: 0.046118
[14:09:21.244] iteration 1791 : loss : 0.128215, loss_ce: 0.048514
[14:09:22.361] iteration 1792 : loss : 0.227001, loss_ce: 0.050755
[14:09:23.070] iteration 1793 : loss : 0.218592, loss_ce: 0.032740
[14:09:24.288] iteration 1794 : loss : 0.206546, loss_ce: 0.046019
[14:09:24.960] iteration 1795 : loss : 0.241597, loss_ce: 0.065494
[14:09:25.838] iteration 1796 : loss : 0.215103, loss_ce: 0.040182
[14:09:26.327] iteration 1797 : loss : 0.161248, loss_ce: 0.065332
[14:09:26.856] iteration 1798 : loss : 0.187119, loss_ce: 0.044956
[14:09:27.450] iteration 1799 : loss : 0.228806, loss_ce: 0.048769
[14:09:28.402] iteration 1800 : loss : 0.184306, loss_ce: 0.084046
[14:09:30.160] iteration 1801 : loss : 0.191787, loss_ce: 0.054276
[14:09:30.549] iteration 1802 : loss : 0.212896, loss_ce: 0.079713
[14:09:31.504] iteration 1803 : loss : 0.160578, loss_ce: 0.065775
[14:09:32.100] iteration 1804 : loss : 0.228696, loss_ce: 0.074666
[14:09:32.446] iteration 1805 : loss : 0.258086, loss_ce: 0.013897
[14:09:33.096] iteration 1806 : loss : 0.264413, loss_ce: 0.109960
[14:09:33.980] iteration 1807 : loss : 0.275931, loss_ce: 0.060340
[14:09:34.495] iteration 1808 : loss : 0.192813, loss_ce: 0.080583
[14:09:34.938] iteration 1809 : loss : 0.279070, loss_ce: 0.058598
[14:09:35.503] iteration 1810 : loss : 0.259098, loss_ce: 0.050855
[14:09:36.175] iteration 1811 : loss : 0.223202, loss_ce: 0.050077
[14:09:36.584] iteration 1812 : loss : 0.353579, loss_ce: 0.098173
[14:09:36.978] iteration 1813 : loss : 0.216845, loss_ce: 0.056338
[14:09:37.297] iteration 1814 : loss : 0.252194, loss_ce: 0.106098
[14:09:37.613] iteration 1815 : loss : 0.293900, loss_ce: 0.094963
[14:09:37.926] iteration 1816 : loss : 0.236826, loss_ce: 0.060486
[14:09:38.241] iteration 1817 : loss : 0.161724, loss_ce: 0.051501
[14:09:38.556] iteration 1818 : loss : 0.231187, loss_ce: 0.059649
[14:09:38.870] iteration 1819 : loss : 0.376190, loss_ce: 0.073690
[14:09:39.187] iteration 1820 : loss : 0.210558, loss_ce: 0.088709
[14:09:39.524] iteration 1821 : loss : 0.222439, loss_ce: 0.096872
[14:09:39.840] iteration 1822 : loss : 0.221420, loss_ce: 0.102976
[14:09:40.156] iteration 1823 : loss : 0.160844, loss_ce: 0.046087
[14:09:40.471] iteration 1824 : loss : 0.240800, loss_ce: 0.048601
[14:09:40.786] iteration 1825 : loss : 0.207828, loss_ce: 0.028392
[14:09:41.104] iteration 1826 : loss : 0.192006, loss_ce: 0.038958
[14:09:41.418] iteration 1827 : loss : 0.145711, loss_ce: 0.050379
[14:09:41.734] iteration 1828 : loss : 0.245658, loss_ce: 0.073222
[14:09:42.051] iteration 1829 : loss : 0.144993, loss_ce: 0.049172
[14:09:42.366] iteration 1830 : loss : 0.313494, loss_ce: 0.073885
[14:09:42.683] iteration 1831 : loss : 0.173078, loss_ce: 0.053919
[14:09:42.998] iteration 1832 : loss : 0.194350, loss_ce: 0.066506
[14:09:43.314] iteration 1833 : loss : 0.243603, loss_ce: 0.089816
[14:09:43.631] iteration 1834 : loss : 0.197458, loss_ce: 0.091996
[14:09:43.945] iteration 1835 : loss : 0.228976, loss_ce: 0.087934
[14:09:44.261] iteration 1836 : loss : 0.269601, loss_ce: 0.044782
[14:09:44.578] iteration 1837 : loss : 0.188867, loss_ce: 0.089685
[14:09:44.893] iteration 1838 : loss : 0.267718, loss_ce: 0.081982
[14:09:45.209] iteration 1839 : loss : 0.196603, loss_ce: 0.050202
[14:09:45.523] iteration 1840 : loss : 0.264906, loss_ce: 0.092066
[14:09:45.848] iteration 1841 : loss : 0.174696, loss_ce: 0.069119
[14:09:46.165] iteration 1842 : loss : 0.193676, loss_ce: 0.074316
[14:09:46.480] iteration 1843 : loss : 0.156955, loss_ce: 0.055434
[14:09:46.795] iteration 1844 : loss : 0.284540, loss_ce: 0.042121
[14:09:47.113] iteration 1845 : loss : 0.215438, loss_ce: 0.058761
[14:09:47.427] iteration 1846 : loss : 0.230340, loss_ce: 0.094498
[14:09:47.742] iteration 1847 : loss : 0.247745, loss_ce: 0.073234
[14:09:48.059] iteration 1848 : loss : 0.266681, loss_ce: 0.091814
[14:09:48.373] iteration 1849 : loss : 0.282301, loss_ce: 0.139888
[14:09:48.691] iteration 1850 : loss : 0.223949, loss_ce: 0.096780
[14:09:49.006] iteration 1851 : loss : 0.258222, loss_ce: 0.126436
[14:09:49.323] iteration 1852 : loss : 0.300529, loss_ce: 0.123942
[14:09:49.641] iteration 1853 : loss : 0.292724, loss_ce: 0.071870
[14:09:49.955] iteration 1854 : loss : 0.256928, loss_ce: 0.094884
[14:09:50.273] iteration 1855 : loss : 0.216732, loss_ce: 0.081748
[14:09:50.588] iteration 1856 : loss : 0.217963, loss_ce: 0.100117
[14:09:50.906] iteration 1857 : loss : 0.265476, loss_ce: 0.091344
[14:09:51.224] iteration 1858 : loss : 0.269177, loss_ce: 0.040211
[14:09:51.541] iteration 1859 : loss : 0.201979, loss_ce: 0.114556
[14:09:51.615] iteration 1860 : loss : 0.268181, loss_ce: 0.145139
[14:10:08.830] iteration 1861 : loss : 0.230666, loss_ce: 0.088313
[14:10:10.071] iteration 1862 : loss : 0.263487, loss_ce: 0.109884
[14:10:11.452] iteration 1863 : loss : 0.203797, loss_ce: 0.056806
[14:10:12.400] iteration 1864 : loss : 0.242874, loss_ce: 0.081974
[14:10:13.530] iteration 1865 : loss : 0.307085, loss_ce: 0.070176
[14:10:14.094] iteration 1866 : loss : 0.185445, loss_ce: 0.052626
[14:10:14.979] iteration 1867 : loss : 0.192809, loss_ce: 0.036780
[14:10:15.792] iteration 1868 : loss : 0.320096, loss_ce: 0.067194
[14:10:16.880] iteration 1869 : loss : 0.223522, loss_ce: 0.065888
[14:10:18.101] iteration 1870 : loss : 0.283315, loss_ce: 0.106692
[14:10:19.227] iteration 1871 : loss : 0.200067, loss_ce: 0.078963
[14:10:19.892] iteration 1872 : loss : 0.282949, loss_ce: 0.087064
[14:10:21.186] iteration 1873 : loss : 0.214803, loss_ce: 0.098470
[14:10:22.508] iteration 1874 : loss : 0.156703, loss_ce: 0.063799
[14:10:23.302] iteration 1875 : loss : 0.216976, loss_ce: 0.067109
[14:10:24.439] iteration 1876 : loss : 0.214083, loss_ce: 0.074043
[14:10:25.206] iteration 1877 : loss : 0.191351, loss_ce: 0.047790
[14:10:25.957] iteration 1878 : loss : 0.243500, loss_ce: 0.089220
[14:10:26.802] iteration 1879 : loss : 0.214720, loss_ce: 0.064635
[14:10:27.421] iteration 1880 : loss : 0.178968, loss_ce: 0.075188
[14:10:28.495] iteration 1881 : loss : 0.226767, loss_ce: 0.100999
[14:10:29.225] iteration 1882 : loss : 0.219017, loss_ce: 0.096775
[14:10:30.205] iteration 1883 : loss : 0.165989, loss_ce: 0.039008
[14:10:32.079] iteration 1884 : loss : 0.191204, loss_ce: 0.050359
[14:10:33.903] iteration 1885 : loss : 0.227333, loss_ce: 0.054460
[14:10:35.246] iteration 1886 : loss : 0.243870, loss_ce: 0.080549
[14:10:36.738] iteration 1887 : loss : 0.191496, loss_ce: 0.071680
[14:10:37.387] iteration 1888 : loss : 0.233132, loss_ce: 0.059977
[14:10:38.288] iteration 1889 : loss : 0.214855, loss_ce: 0.067217
[14:10:39.616] iteration 1890 : loss : 0.227658, loss_ce: 0.111942
[14:10:40.716] iteration 1891 : loss : 0.254477, loss_ce: 0.053150
[14:10:41.562] iteration 1892 : loss : 0.265969, loss_ce: 0.063933
[14:10:42.111] iteration 1893 : loss : 0.237154, loss_ce: 0.067855
[14:10:42.716] iteration 1894 : loss : 0.226359, loss_ce: 0.060877
[14:10:43.247] iteration 1895 : loss : 0.178037, loss_ce: 0.041916
[14:10:43.584] iteration 1896 : loss : 0.262948, loss_ce: 0.104581
[14:10:44.017] iteration 1897 : loss : 0.214623, loss_ce: 0.053548
[14:10:44.468] iteration 1898 : loss : 0.130253, loss_ce: 0.043017
[14:10:44.800] iteration 1899 : loss : 0.199452, loss_ce: 0.052242
[14:10:45.189] iteration 1900 : loss : 0.172107, loss_ce: 0.075291
[14:10:45.548] iteration 1901 : loss : 0.181305, loss_ce: 0.052163
[14:10:45.862] iteration 1902 : loss : 0.245247, loss_ce: 0.070850
[14:10:46.176] iteration 1903 : loss : 0.235487, loss_ce: 0.083286
[14:10:46.488] iteration 1904 : loss : 0.185820, loss_ce: 0.089192
[14:10:46.801] iteration 1905 : loss : 0.269510, loss_ce: 0.086319
[14:10:47.115] iteration 1906 : loss : 0.231490, loss_ce: 0.064536
[14:10:47.426] iteration 1907 : loss : 0.180736, loss_ce: 0.038437
[14:10:47.740] iteration 1908 : loss : 0.130352, loss_ce: 0.046244
[14:10:48.054] iteration 1909 : loss : 0.209591, loss_ce: 0.110310
[14:10:48.409] iteration 1910 : loss : 0.224525, loss_ce: 0.049985
[14:10:48.721] iteration 1911 : loss : 0.231160, loss_ce: 0.051418
[14:10:49.036] iteration 1912 : loss : 0.240135, loss_ce: 0.034088
[14:10:49.348] iteration 1913 : loss : 0.234802, loss_ce: 0.077976
[14:10:49.664] iteration 1914 : loss : 0.208587, loss_ce: 0.093968
[14:10:49.979] iteration 1915 : loss : 0.165490, loss_ce: 0.051017
[14:10:50.291] iteration 1916 : loss : 0.280942, loss_ce: 0.072977
[14:10:50.603] iteration 1917 : loss : 0.264420, loss_ce: 0.071341
[14:10:50.917] iteration 1918 : loss : 0.231288, loss_ce: 0.060809
[14:10:51.229] iteration 1919 : loss : 0.221398, loss_ce: 0.107577
[14:10:51.542] iteration 1920 : loss : 0.176990, loss_ce: 0.049949
[14:10:51.877] iteration 1921 : loss : 0.233262, loss_ce: 0.063076
[14:10:52.190] iteration 1922 : loss : 0.209776, loss_ce: 0.072685
[14:10:52.503] iteration 1923 : loss : 0.190844, loss_ce: 0.076489
[14:10:52.817] iteration 1924 : loss : 0.232100, loss_ce: 0.054031
[14:10:53.130] iteration 1925 : loss : 0.265595, loss_ce: 0.059961
[14:10:53.444] iteration 1926 : loss : 0.242094, loss_ce: 0.111328
[14:10:53.757] iteration 1927 : loss : 0.246296, loss_ce: 0.061815
[14:10:54.069] iteration 1928 : loss : 0.181225, loss_ce: 0.086243
[14:10:54.384] iteration 1929 : loss : 0.174053, loss_ce: 0.080456
[14:10:54.696] iteration 1930 : loss : 0.270956, loss_ce: 0.088599
[14:10:55.013] iteration 1931 : loss : 0.200270, loss_ce: 0.108600
[14:10:55.327] iteration 1932 : loss : 0.209104, loss_ce: 0.080836
[14:10:55.639] iteration 1933 : loss : 0.229244, loss_ce: 0.088326
[14:10:55.954] iteration 1934 : loss : 0.326010, loss_ce: 0.124759
[14:10:56.267] iteration 1935 : loss : 0.217382, loss_ce: 0.060805
[14:10:56.580] iteration 1936 : loss : 0.188667, loss_ce: 0.022677
[14:10:56.894] iteration 1937 : loss : 0.202393, loss_ce: 0.068362
[14:10:57.207] iteration 1938 : loss : 0.229191, loss_ce: 0.080561
[14:10:57.521] iteration 1939 : loss : 0.222446, loss_ce: 0.083051
[14:10:57.835] iteration 1940 : loss : 0.193603, loss_ce: 0.071644
[14:10:58.158] iteration 1941 : loss : 0.241894, loss_ce: 0.074511
[14:10:58.473] iteration 1942 : loss : 0.181319, loss_ce: 0.072493
[14:10:58.786] iteration 1943 : loss : 0.189889, loss_ce: 0.059786
[14:10:59.099] iteration 1944 : loss : 0.242987, loss_ce: 0.043445
[14:10:59.414] iteration 1945 : loss : 0.302868, loss_ce: 0.105312
[14:10:59.726] iteration 1946 : loss : 0.230397, loss_ce: 0.059603
[14:11:00.042] iteration 1947 : loss : 0.233323, loss_ce: 0.078195
[14:11:00.358] iteration 1948 : loss : 0.251348, loss_ce: 0.069674
[14:11:00.671] iteration 1949 : loss : 0.236947, loss_ce: 0.068741
[14:11:00.988] iteration 1950 : loss : 0.272377, loss_ce: 0.079532
[14:11:01.301] iteration 1951 : loss : 0.197006, loss_ce: 0.057807
[14:11:01.615] iteration 1952 : loss : 0.262710, loss_ce: 0.086502
[14:11:01.689] iteration 1953 : loss : 0.421023, loss_ce: 0.040424
[14:11:18.732] iteration 1954 : loss : 0.181030, loss_ce: 0.052911
[14:11:19.828] iteration 1955 : loss : 0.361944, loss_ce: 0.085458
[14:11:20.849] iteration 1956 : loss : 0.291200, loss_ce: 0.101890
[14:11:21.832] iteration 1957 : loss : 0.233333, loss_ce: 0.075038
[14:11:22.842] iteration 1958 : loss : 0.180185, loss_ce: 0.052125
[14:11:23.860] iteration 1959 : loss : 0.212513, loss_ce: 0.063490
[14:11:25.038] iteration 1960 : loss : 0.227534, loss_ce: 0.084930
[14:11:26.120] iteration 1961 : loss : 0.169165, loss_ce: 0.055787
[14:11:26.530] iteration 1962 : loss : 0.174913, loss_ce: 0.060142
[14:11:27.958] iteration 1963 : loss : 0.212487, loss_ce: 0.041904
[14:11:28.836] iteration 1964 : loss : 0.277751, loss_ce: 0.068645
[14:11:29.945] iteration 1965 : loss : 0.201366, loss_ce: 0.089967
[14:11:31.264] iteration 1966 : loss : 0.182233, loss_ce: 0.050807
[14:11:32.265] iteration 1967 : loss : 0.161228, loss_ce: 0.030825
[14:11:33.213] iteration 1968 : loss : 0.275134, loss_ce: 0.047420
[14:11:33.915] iteration 1969 : loss : 0.233486, loss_ce: 0.076607
[14:11:34.600] iteration 1970 : loss : 0.134553, loss_ce: 0.034010
[14:11:35.193] iteration 1971 : loss : 0.187087, loss_ce: 0.046255
[14:11:35.930] iteration 1972 : loss : 0.140995, loss_ce: 0.038154
[14:11:36.425] iteration 1973 : loss : 0.260105, loss_ce: 0.037266
[14:11:37.184] iteration 1974 : loss : 0.209833, loss_ce: 0.057401
[14:11:38.418] iteration 1975 : loss : 0.176225, loss_ce: 0.055877
[14:11:39.457] iteration 1976 : loss : 0.190519, loss_ce: 0.057536
[14:11:41.257] iteration 1977 : loss : 0.200604, loss_ce: 0.070450
[14:11:42.508] iteration 1978 : loss : 0.230609, loss_ce: 0.070926
[14:11:43.946] iteration 1979 : loss : 0.173319, loss_ce: 0.080303
[14:11:44.979] iteration 1980 : loss : 0.202180, loss_ce: 0.067470
[14:11:45.875] iteration 1981 : loss : 0.189938, loss_ce: 0.056612
[14:11:47.543] iteration 1982 : loss : 0.142904, loss_ce: 0.049363
[14:11:48.721] iteration 1983 : loss : 0.182063, loss_ce: 0.051504
[14:11:49.672] iteration 1984 : loss : 0.208686, loss_ce: 0.092592
[14:11:50.428] iteration 1985 : loss : 0.159880, loss_ce: 0.063549
[14:11:51.096] iteration 1986 : loss : 0.224429, loss_ce: 0.094570
[14:11:51.586] iteration 1987 : loss : 0.226278, loss_ce: 0.072467
[14:11:52.102] iteration 1988 : loss : 0.270411, loss_ce: 0.076097
[14:11:52.754] iteration 1989 : loss : 0.195639, loss_ce: 0.081303
[14:11:53.228] iteration 1990 : loss : 0.216049, loss_ce: 0.067590
[14:11:53.678] iteration 1991 : loss : 0.193518, loss_ce: 0.079343
[14:11:54.099] iteration 1992 : loss : 0.267457, loss_ce: 0.050227
[14:11:54.423] iteration 1993 : loss : 0.182763, loss_ce: 0.038879
[14:11:54.751] iteration 1994 : loss : 0.230309, loss_ce: 0.082970
[14:11:55.088] iteration 1995 : loss : 0.192134, loss_ce: 0.059101
[14:11:55.407] iteration 1996 : loss : 0.235307, loss_ce: 0.086563
[14:11:55.721] iteration 1997 : loss : 0.220235, loss_ce: 0.069006
[14:11:56.038] iteration 1998 : loss : 0.245805, loss_ce: 0.103484
[14:11:56.353] iteration 1999 : loss : 0.203490, loss_ce: 0.090566
[14:11:56.669] iteration 2000 : loss : 0.153853, loss_ce: 0.035495
[14:11:57.005] iteration 2001 : loss : 0.219334, loss_ce: 0.082439
[14:11:57.320] iteration 2002 : loss : 0.202054, loss_ce: 0.034997
[14:11:57.636] iteration 2003 : loss : 0.172999, loss_ce: 0.060290
[14:11:57.953] iteration 2004 : loss : 0.248789, loss_ce: 0.070729
[14:11:58.269] iteration 2005 : loss : 0.152859, loss_ce: 0.025010
[14:11:58.586] iteration 2006 : loss : 0.233189, loss_ce: 0.126872
[14:11:58.900] iteration 2007 : loss : 0.204191, loss_ce: 0.064979
[14:11:59.215] iteration 2008 : loss : 0.256435, loss_ce: 0.064373
[14:11:59.532] iteration 2009 : loss : 0.210684, loss_ce: 0.090240
[14:11:59.849] iteration 2010 : loss : 0.218665, loss_ce: 0.114514
[14:12:00.166] iteration 2011 : loss : 0.216008, loss_ce: 0.112899
[14:12:00.484] iteration 2012 : loss : 0.226336, loss_ce: 0.067880
[14:12:00.801] iteration 2013 : loss : 0.171199, loss_ce: 0.033193
[14:12:01.118] iteration 2014 : loss : 0.282635, loss_ce: 0.034442
[14:12:01.435] iteration 2015 : loss : 0.182544, loss_ce: 0.063709
[14:12:01.753] iteration 2016 : loss : 0.225214, loss_ce: 0.084324
[14:12:02.070] iteration 2017 : loss : 0.211317, loss_ce: 0.055515
[14:12:02.387] iteration 2018 : loss : 0.229148, loss_ce: 0.115451
[14:12:02.704] iteration 2019 : loss : 0.358048, loss_ce: 0.070758
[14:12:03.021] iteration 2020 : loss : 0.229385, loss_ce: 0.074077
[14:12:03.348] iteration 2021 : loss : 0.229488, loss_ce: 0.080847
[14:12:03.666] iteration 2022 : loss : 0.384664, loss_ce: 0.104215
[14:12:03.983] iteration 2023 : loss : 0.205057, loss_ce: 0.054207
[14:12:04.300] iteration 2024 : loss : 0.191713, loss_ce: 0.080307
[14:12:04.616] iteration 2025 : loss : 0.199966, loss_ce: 0.089174
[14:12:04.933] iteration 2026 : loss : 0.190388, loss_ce: 0.083191
[14:12:05.251] iteration 2027 : loss : 0.207397, loss_ce: 0.070576
[14:12:05.568] iteration 2028 : loss : 0.227046, loss_ce: 0.092198
[14:12:05.885] iteration 2029 : loss : 0.214975, loss_ce: 0.103240
[14:12:06.202] iteration 2030 : loss : 0.239455, loss_ce: 0.057952
[14:12:06.518] iteration 2031 : loss : 0.329193, loss_ce: 0.108636
[14:12:06.835] iteration 2032 : loss : 0.171968, loss_ce: 0.077851
[14:12:07.152] iteration 2033 : loss : 0.248126, loss_ce: 0.107163
[14:12:07.466] iteration 2034 : loss : 0.296847, loss_ce: 0.069000
[14:12:07.783] iteration 2035 : loss : 0.318770, loss_ce: 0.038980
[14:12:08.099] iteration 2036 : loss : 0.258167, loss_ce: 0.072068
[14:12:08.414] iteration 2037 : loss : 0.188839, loss_ce: 0.067435
[14:12:08.732] iteration 2038 : loss : 0.175885, loss_ce: 0.048753
[14:12:09.049] iteration 2039 : loss : 0.157396, loss_ce: 0.045863
[14:12:09.364] iteration 2040 : loss : 0.197582, loss_ce: 0.055505
[14:12:09.692] iteration 2041 : loss : 0.272508, loss_ce: 0.101538
[14:12:10.010] iteration 2042 : loss : 0.238044, loss_ce: 0.060361
[14:12:10.327] iteration 2043 : loss : 0.195511, loss_ce: 0.051098
[14:12:10.645] iteration 2044 : loss : 0.278098, loss_ce: 0.117933
[14:12:10.962] iteration 2045 : loss : 0.214625, loss_ce: 0.061145
[14:12:11.035] iteration 2046 : loss : 0.353091, loss_ce: 0.055117
[14:12:29.270] iteration 2047 : loss : 0.222953, loss_ce: 0.087894
[14:12:29.785] iteration 2048 : loss : 0.254035, loss_ce: 0.109659
[14:12:30.542] iteration 2049 : loss : 0.277061, loss_ce: 0.126898
[14:12:30.991] iteration 2050 : loss : 0.170510, loss_ce: 0.052688
[14:12:31.895] iteration 2051 : loss : 0.173171, loss_ce: 0.044264
[14:12:32.350] iteration 2052 : loss : 0.295596, loss_ce: 0.112577
[14:12:33.263] iteration 2053 : loss : 0.157950, loss_ce: 0.048339
[14:12:34.171] iteration 2054 : loss : 0.167143, loss_ce: 0.040685
[14:12:35.343] iteration 2055 : loss : 0.290957, loss_ce: 0.067154
[14:12:36.561] iteration 2056 : loss : 0.208860, loss_ce: 0.056137
[14:12:37.216] iteration 2057 : loss : 0.242670, loss_ce: 0.049368
[14:12:37.766] iteration 2058 : loss : 0.200907, loss_ce: 0.067675
[14:12:38.443] iteration 2059 : loss : 0.193273, loss_ce: 0.070537
[14:12:39.427] iteration 2060 : loss : 0.236151, loss_ce: 0.069916
[14:12:40.056] iteration 2061 : loss : 0.133771, loss_ce: 0.053893
[14:12:40.493] iteration 2062 : loss : 0.197602, loss_ce: 0.043341
[14:12:40.869] iteration 2063 : loss : 0.172083, loss_ce: 0.043720
[14:12:41.647] iteration 2064 : loss : 0.237128, loss_ce: 0.045284
[14:12:42.190] iteration 2065 : loss : 0.224986, loss_ce: 0.069205
[14:12:42.599] iteration 2066 : loss : 0.246442, loss_ce: 0.117494
[14:12:43.187] iteration 2067 : loss : 0.228081, loss_ce: 0.063152
[14:12:43.995] iteration 2068 : loss : 0.144336, loss_ce: 0.061663
[14:12:45.213] iteration 2069 : loss : 0.124416, loss_ce: 0.037743
[14:12:46.414] iteration 2070 : loss : 0.231485, loss_ce: 0.052115
[14:12:47.946] iteration 2071 : loss : 0.199544, loss_ce: 0.070165
[14:12:48.983] iteration 2072 : loss : 0.211220, loss_ce: 0.054288
[14:12:50.910] iteration 2073 : loss : 0.220422, loss_ce: 0.060840
[14:12:52.231] iteration 2074 : loss : 0.166302, loss_ce: 0.053095
[14:12:53.834] iteration 2075 : loss : 0.175641, loss_ce: 0.026733
[14:12:55.136] iteration 2076 : loss : 0.158334, loss_ce: 0.039731
[14:12:55.704] iteration 2077 : loss : 0.184538, loss_ce: 0.061256
[14:12:56.993] iteration 2078 : loss : 0.192370, loss_ce: 0.072786
[14:12:59.002] iteration 2079 : loss : 0.222804, loss_ce: 0.078536
[14:12:59.471] iteration 2080 : loss : 0.267328, loss_ce: 0.084418
[14:13:00.628] iteration 2081 : loss : 0.166606, loss_ce: 0.053225
[14:13:01.093] iteration 2082 : loss : 0.234629, loss_ce: 0.054529
[14:13:01.471] iteration 2083 : loss : 0.224411, loss_ce: 0.119143
[14:13:02.102] iteration 2084 : loss : 0.218361, loss_ce: 0.060488
[14:13:02.469] iteration 2085 : loss : 0.235426, loss_ce: 0.088324
[14:13:02.802] iteration 2086 : loss : 0.207944, loss_ce: 0.091110
[14:13:03.128] iteration 2087 : loss : 0.287365, loss_ce: 0.094251
[14:13:03.458] iteration 2088 : loss : 0.245462, loss_ce: 0.064775
[14:13:03.775] iteration 2089 : loss : 0.241993, loss_ce: 0.056427
[14:13:04.092] iteration 2090 : loss : 0.213485, loss_ce: 0.028477
[14:13:04.406] iteration 2091 : loss : 0.193000, loss_ce: 0.053161
[14:13:04.724] iteration 2092 : loss : 0.168131, loss_ce: 0.078630
[14:13:05.038] iteration 2093 : loss : 0.238735, loss_ce: 0.082288
[14:13:05.357] iteration 2094 : loss : 0.263463, loss_ce: 0.077961
[14:13:05.674] iteration 2095 : loss : 0.245428, loss_ce: 0.064629
[14:13:05.990] iteration 2096 : loss : 0.138473, loss_ce: 0.041978
[14:13:06.306] iteration 2097 : loss : 0.242521, loss_ce: 0.070026
[14:13:06.622] iteration 2098 : loss : 0.225887, loss_ce: 0.048978
[14:13:06.938] iteration 2099 : loss : 0.159406, loss_ce: 0.058513
[14:13:07.254] iteration 2100 : loss : 0.211523, loss_ce: 0.077981
[14:13:07.591] iteration 2101 : loss : 0.226378, loss_ce: 0.061445
[14:13:07.905] iteration 2102 : loss : 0.159871, loss_ce: 0.048840
[14:13:08.221] iteration 2103 : loss : 0.198641, loss_ce: 0.044662
[14:13:08.537] iteration 2104 : loss : 0.161228, loss_ce: 0.054316
[14:13:08.851] iteration 2105 : loss : 0.174933, loss_ce: 0.047494
[14:13:09.167] iteration 2106 : loss : 0.332504, loss_ce: 0.058648
[14:13:09.483] iteration 2107 : loss : 0.133559, loss_ce: 0.034244
[14:13:09.797] iteration 2108 : loss : 0.125627, loss_ce: 0.041147
[14:13:10.116] iteration 2109 : loss : 0.206329, loss_ce: 0.093184
[14:13:10.430] iteration 2110 : loss : 0.141616, loss_ce: 0.063544
[14:13:10.745] iteration 2111 : loss : 0.181905, loss_ce: 0.086680
[14:13:11.062] iteration 2112 : loss : 0.252325, loss_ce: 0.075006
[14:13:11.376] iteration 2113 : loss : 0.278841, loss_ce: 0.098897
[14:13:11.692] iteration 2114 : loss : 0.216915, loss_ce: 0.098314
[14:13:12.008] iteration 2115 : loss : 0.157083, loss_ce: 0.026362
[14:13:12.325] iteration 2116 : loss : 0.186282, loss_ce: 0.053257
[14:13:12.642] iteration 2117 : loss : 0.229432, loss_ce: 0.104212
[14:13:12.956] iteration 2118 : loss : 0.281889, loss_ce: 0.093923
[14:13:13.272] iteration 2119 : loss : 0.294911, loss_ce: 0.102139
[14:13:13.589] iteration 2120 : loss : 0.224773, loss_ce: 0.054141
[14:13:13.912] iteration 2121 : loss : 0.112278, loss_ce: 0.037140
[14:13:14.228] iteration 2122 : loss : 0.200236, loss_ce: 0.056581
[14:13:14.542] iteration 2123 : loss : 0.186676, loss_ce: 0.075301
[14:13:14.858] iteration 2124 : loss : 0.216406, loss_ce: 0.064406
[14:13:15.174] iteration 2125 : loss : 0.242510, loss_ce: 0.076713
[14:13:15.488] iteration 2126 : loss : 0.259594, loss_ce: 0.091966
[14:13:15.804] iteration 2127 : loss : 0.168054, loss_ce: 0.057171
[14:13:16.120] iteration 2128 : loss : 0.239947, loss_ce: 0.085772
[14:13:16.435] iteration 2129 : loss : 0.295184, loss_ce: 0.069040
[14:13:16.751] iteration 2130 : loss : 0.236440, loss_ce: 0.088535
[14:13:17.068] iteration 2131 : loss : 0.236034, loss_ce: 0.110425
[14:13:17.384] iteration 2132 : loss : 0.285055, loss_ce: 0.104621
[14:13:17.699] iteration 2133 : loss : 0.203683, loss_ce: 0.086244
[14:13:18.016] iteration 2134 : loss : 0.184341, loss_ce: 0.049141
[14:13:18.330] iteration 2135 : loss : 0.315560, loss_ce: 0.122146
[14:13:18.647] iteration 2136 : loss : 0.142527, loss_ce: 0.041749
[14:13:18.961] iteration 2137 : loss : 0.204164, loss_ce: 0.109495
[14:13:19.275] iteration 2138 : loss : 0.221661, loss_ce: 0.095627
[14:13:19.348] iteration 2139 : loss : 0.149400, loss_ce: 0.105677
[14:13:34.989] iteration 2140 : loss : 0.194173, loss_ce: 0.036540
[14:13:37.932] iteration 2141 : loss : 0.189691, loss_ce: 0.072579
[14:13:38.643] iteration 2142 : loss : 0.208044, loss_ce: 0.073267
[14:13:39.167] iteration 2143 : loss : 0.270890, loss_ce: 0.104101
[14:13:39.490] iteration 2144 : loss : 0.196765, loss_ce: 0.041058
[14:13:39.822] iteration 2145 : loss : 0.151928, loss_ce: 0.043216
[14:13:40.165] iteration 2146 : loss : 0.264432, loss_ce: 0.027701
[14:13:40.494] iteration 2147 : loss : 0.255025, loss_ce: 0.068898
[14:13:40.927] iteration 2148 : loss : 0.249300, loss_ce: 0.038695
[14:13:42.541] iteration 2149 : loss : 0.194366, loss_ce: 0.077907
[14:13:43.410] iteration 2150 : loss : 0.205417, loss_ce: 0.088086
[14:13:44.608] iteration 2151 : loss : 0.174062, loss_ce: 0.077995
[14:13:45.534] iteration 2152 : loss : 0.188233, loss_ce: 0.050974
[14:13:47.265] iteration 2153 : loss : 0.207730, loss_ce: 0.087816
[14:13:48.383] iteration 2154 : loss : 0.173534, loss_ce: 0.049800
[14:13:49.060] iteration 2155 : loss : 0.183608, loss_ce: 0.064777
[14:13:49.910] iteration 2156 : loss : 0.191326, loss_ce: 0.065051
[14:13:50.799] iteration 2157 : loss : 0.188372, loss_ce: 0.065239
[14:13:51.645] iteration 2158 : loss : 0.227174, loss_ce: 0.025607
[14:13:52.643] iteration 2159 : loss : 0.154938, loss_ce: 0.058742
[14:13:53.134] iteration 2160 : loss : 0.178067, loss_ce: 0.048801
[14:13:53.895] iteration 2161 : loss : 0.152863, loss_ce: 0.038466
[14:13:55.058] iteration 2162 : loss : 0.231712, loss_ce: 0.040716
[14:13:56.021] iteration 2163 : loss : 0.232201, loss_ce: 0.079414
[14:13:57.423] iteration 2164 : loss : 0.242024, loss_ce: 0.075541
[14:13:58.877] iteration 2165 : loss : 0.225121, loss_ce: 0.078675
[14:13:59.920] iteration 2166 : loss : 0.187629, loss_ce: 0.069182
[14:14:01.135] iteration 2167 : loss : 0.131642, loss_ce: 0.055728
[14:14:02.349] iteration 2168 : loss : 0.172091, loss_ce: 0.032093
[14:14:03.233] iteration 2169 : loss : 0.183955, loss_ce: 0.025505
[14:14:04.479] iteration 2170 : loss : 0.230335, loss_ce: 0.077363
[14:14:05.412] iteration 2171 : loss : 0.178634, loss_ce: 0.070678
[14:14:06.242] iteration 2172 : loss : 0.189624, loss_ce: 0.057233
[14:14:06.922] iteration 2173 : loss : 0.153813, loss_ce: 0.047582
[14:14:07.832] iteration 2174 : loss : 0.157597, loss_ce: 0.067712
[14:14:08.608] iteration 2175 : loss : 0.154104, loss_ce: 0.027275
[14:14:09.191] iteration 2176 : loss : 0.215766, loss_ce: 0.112579
[14:14:09.614] iteration 2177 : loss : 0.155569, loss_ce: 0.058774
[14:14:10.208] iteration 2178 : loss : 0.241815, loss_ce: 0.070250
[14:14:10.788] iteration 2179 : loss : 0.234654, loss_ce: 0.055708
[14:14:11.131] iteration 2180 : loss : 0.253813, loss_ce: 0.041567
[14:14:11.627] iteration 2181 : loss : 0.214603, loss_ce: 0.055733
[14:14:11.946] iteration 2182 : loss : 0.232952, loss_ce: 0.035462
[14:14:12.260] iteration 2183 : loss : 0.173872, loss_ce: 0.075684
[14:14:12.576] iteration 2184 : loss : 0.218619, loss_ce: 0.075094
[14:14:12.890] iteration 2185 : loss : 0.278033, loss_ce: 0.098334
[14:14:13.207] iteration 2186 : loss : 0.209741, loss_ce: 0.060185
[14:14:13.522] iteration 2187 : loss : 0.150922, loss_ce: 0.048107
[14:14:13.838] iteration 2188 : loss : 0.265544, loss_ce: 0.090096
[14:14:14.155] iteration 2189 : loss : 0.273471, loss_ce: 0.034909
[14:14:14.470] iteration 2190 : loss : 0.292222, loss_ce: 0.032709
[14:14:14.786] iteration 2191 : loss : 0.263609, loss_ce: 0.058887
[14:14:15.102] iteration 2192 : loss : 0.185158, loss_ce: 0.072666
[14:14:15.418] iteration 2193 : loss : 0.184391, loss_ce: 0.068487
[14:14:15.736] iteration 2194 : loss : 0.219979, loss_ce: 0.087179
[14:14:16.051] iteration 2195 : loss : 0.183778, loss_ce: 0.070937
[14:14:16.366] iteration 2196 : loss : 0.153953, loss_ce: 0.056507
[14:14:16.683] iteration 2197 : loss : 0.234435, loss_ce: 0.051501
[14:14:16.998] iteration 2198 : loss : 0.222607, loss_ce: 0.043499
[14:14:17.315] iteration 2199 : loss : 0.200975, loss_ce: 0.042447
[14:14:17.630] iteration 2200 : loss : 0.237775, loss_ce: 0.070219
[14:14:17.966] iteration 2201 : loss : 0.213491, loss_ce: 0.082345
[14:14:18.283] iteration 2202 : loss : 0.183807, loss_ce: 0.064650
[14:14:18.598] iteration 2203 : loss : 0.251338, loss_ce: 0.076613
[14:14:18.916] iteration 2204 : loss : 0.254768, loss_ce: 0.131418
[14:14:19.234] iteration 2205 : loss : 0.201630, loss_ce: 0.049164
[14:14:19.550] iteration 2206 : loss : 0.225182, loss_ce: 0.087146
[14:14:19.867] iteration 2207 : loss : 0.234733, loss_ce: 0.066669
[14:14:20.184] iteration 2208 : loss : 0.231229, loss_ce: 0.047300
[14:14:20.500] iteration 2209 : loss : 0.244556, loss_ce: 0.070903
[14:14:20.816] iteration 2210 : loss : 0.203586, loss_ce: 0.055447
[14:14:21.132] iteration 2211 : loss : 0.176944, loss_ce: 0.075705
[14:14:21.447] iteration 2212 : loss : 0.178788, loss_ce: 0.064283
[14:14:21.762] iteration 2213 : loss : 0.200181, loss_ce: 0.083169
[14:14:22.078] iteration 2214 : loss : 0.178251, loss_ce: 0.066422
[14:14:22.393] iteration 2215 : loss : 0.191916, loss_ce: 0.057926
[14:14:22.711] iteration 2216 : loss : 0.234304, loss_ce: 0.071449
[14:14:23.028] iteration 2217 : loss : 0.178625, loss_ce: 0.059870
[14:14:23.345] iteration 2218 : loss : 0.196353, loss_ce: 0.098083
[14:14:23.661] iteration 2219 : loss : 0.282509, loss_ce: 0.094187
[14:14:23.978] iteration 2220 : loss : 0.223856, loss_ce: 0.056050
[14:14:24.303] iteration 2221 : loss : 0.228749, loss_ce: 0.047326
[14:14:24.619] iteration 2222 : loss : 0.197443, loss_ce: 0.036534
[14:14:24.936] iteration 2223 : loss : 0.210588, loss_ce: 0.097143
[14:14:25.253] iteration 2224 : loss : 0.204468, loss_ce: 0.050651
[14:14:25.569] iteration 2225 : loss : 0.232900, loss_ce: 0.067074
[14:14:25.884] iteration 2226 : loss : 0.222289, loss_ce: 0.049199
[14:14:26.201] iteration 2227 : loss : 0.210570, loss_ce: 0.107268
[14:14:26.515] iteration 2228 : loss : 0.222463, loss_ce: 0.067340
[14:14:26.831] iteration 2229 : loss : 0.195740, loss_ce: 0.088201
[14:14:27.150] iteration 2230 : loss : 0.282448, loss_ce: 0.091509
[14:14:27.466] iteration 2231 : loss : 0.242651, loss_ce: 0.060020
[14:14:27.540] iteration 2232 : loss : 0.356303, loss_ce: 0.075927
[14:14:42.328] iteration 2233 : loss : 0.169006, loss_ce: 0.103061
[14:14:45.854] iteration 2234 : loss : 0.266046, loss_ce: 0.067392
[14:14:46.192] iteration 2235 : loss : 0.172743, loss_ce: 0.077916
[14:14:46.733] iteration 2236 : loss : 0.152970, loss_ce: 0.058574
[14:14:47.066] iteration 2237 : loss : 0.149887, loss_ce: 0.068051
[14:14:47.394] iteration 2238 : loss : 0.224404, loss_ce: 0.073093
[14:14:47.833] iteration 2239 : loss : 0.242532, loss_ce: 0.088805
[14:14:48.728] iteration 2240 : loss : 0.135286, loss_ce: 0.062551
[14:14:49.755] iteration 2241 : loss : 0.275365, loss_ce: 0.101955
[14:14:50.597] iteration 2242 : loss : 0.163957, loss_ce: 0.051820
[14:14:51.830] iteration 2243 : loss : 0.243571, loss_ce: 0.055479
[14:14:52.171] iteration 2244 : loss : 0.141367, loss_ce: 0.053865
[14:14:52.647] iteration 2245 : loss : 0.160030, loss_ce: 0.061369
[14:14:53.868] iteration 2246 : loss : 0.184093, loss_ce: 0.066865
[14:14:54.927] iteration 2247 : loss : 0.261255, loss_ce: 0.071421
[14:14:55.946] iteration 2248 : loss : 0.181897, loss_ce: 0.033215
[14:14:56.325] iteration 2249 : loss : 0.193528, loss_ce: 0.074769
[14:14:56.824] iteration 2250 : loss : 0.233977, loss_ce: 0.040937
[14:14:57.492] iteration 2251 : loss : 0.161849, loss_ce: 0.078422
[14:14:58.173] iteration 2252 : loss : 0.154026, loss_ce: 0.059439
[14:14:59.296] iteration 2253 : loss : 0.176587, loss_ce: 0.080184
[14:15:00.303] iteration 2254 : loss : 0.172029, loss_ce: 0.084874
[14:15:01.285] iteration 2255 : loss : 0.194639, loss_ce: 0.042567
[14:15:01.636] iteration 2256 : loss : 0.133888, loss_ce: 0.048657
[14:15:02.465] iteration 2257 : loss : 0.254873, loss_ce: 0.047573
[14:15:03.014] iteration 2258 : loss : 0.114639, loss_ce: 0.019974
[14:15:04.039] iteration 2259 : loss : 0.138360, loss_ce: 0.040832
[14:15:05.152] iteration 2260 : loss : 0.178997, loss_ce: 0.050018
[14:15:06.223] iteration 2261 : loss : 0.166134, loss_ce: 0.056901
[14:15:07.216] iteration 2262 : loss : 0.144114, loss_ce: 0.045180
[14:15:08.421] iteration 2263 : loss : 0.189793, loss_ce: 0.049865
[14:15:08.754] iteration 2264 : loss : 0.150322, loss_ce: 0.055169
[14:15:09.097] iteration 2265 : loss : 0.254086, loss_ce: 0.073285
[14:15:09.814] iteration 2266 : loss : 0.200022, loss_ce: 0.049373
[14:15:11.512] iteration 2267 : loss : 0.262394, loss_ce: 0.075007
[14:15:12.654] iteration 2268 : loss : 0.211766, loss_ce: 0.056800
[14:15:13.004] iteration 2269 : loss : 0.202259, loss_ce: 0.065694
[14:15:13.856] iteration 2270 : loss : 0.262258, loss_ce: 0.091601
[14:15:14.908] iteration 2271 : loss : 0.213495, loss_ce: 0.031726
[14:15:15.602] iteration 2272 : loss : 0.186206, loss_ce: 0.038594
[14:15:16.166] iteration 2273 : loss : 0.233639, loss_ce: 0.063063
[14:15:16.669] iteration 2274 : loss : 0.226562, loss_ce: 0.073578
[14:15:17.232] iteration 2275 : loss : 0.220696, loss_ce: 0.073958
[14:15:17.764] iteration 2276 : loss : 0.184722, loss_ce: 0.062692
[14:15:18.145] iteration 2277 : loss : 0.206886, loss_ce: 0.079942
[14:15:18.479] iteration 2278 : loss : 0.190634, loss_ce: 0.081976
[14:15:18.822] iteration 2279 : loss : 0.187656, loss_ce: 0.035560
[14:15:19.193] iteration 2280 : loss : 0.205216, loss_ce: 0.061061
[14:15:19.559] iteration 2281 : loss : 0.182501, loss_ce: 0.051009
[14:15:19.875] iteration 2282 : loss : 0.211275, loss_ce: 0.050897
[14:15:20.191] iteration 2283 : loss : 0.288952, loss_ce: 0.049725
[14:15:20.506] iteration 2284 : loss : 0.246243, loss_ce: 0.082351
[14:15:20.821] iteration 2285 : loss : 0.247252, loss_ce: 0.098657
[14:15:21.137] iteration 2286 : loss : 0.254903, loss_ce: 0.110069
[14:15:21.452] iteration 2287 : loss : 0.237941, loss_ce: 0.068736
[14:15:21.767] iteration 2288 : loss : 0.297897, loss_ce: 0.064623
[14:15:22.082] iteration 2289 : loss : 0.209267, loss_ce: 0.039172
[14:15:22.397] iteration 2290 : loss : 0.208267, loss_ce: 0.057257
[14:15:22.713] iteration 2291 : loss : 0.181551, loss_ce: 0.049647
[14:15:23.026] iteration 2292 : loss : 0.192212, loss_ce: 0.086918
[14:15:23.341] iteration 2293 : loss : 0.234621, loss_ce: 0.074025
[14:15:23.657] iteration 2294 : loss : 0.210231, loss_ce: 0.053504
[14:15:23.972] iteration 2295 : loss : 0.163081, loss_ce: 0.077557
[14:15:24.288] iteration 2296 : loss : 0.237814, loss_ce: 0.072051
[14:15:24.602] iteration 2297 : loss : 0.191273, loss_ce: 0.055129
[14:15:24.917] iteration 2298 : loss : 0.209857, loss_ce: 0.091850
[14:15:25.233] iteration 2299 : loss : 0.225064, loss_ce: 0.063719
[14:15:25.548] iteration 2300 : loss : 0.254178, loss_ce: 0.041213
[14:15:25.876] iteration 2301 : loss : 0.164022, loss_ce: 0.041196
[14:15:26.192] iteration 2302 : loss : 0.218956, loss_ce: 0.033088
[14:15:26.508] iteration 2303 : loss : 0.228416, loss_ce: 0.072959
[14:15:26.825] iteration 2304 : loss : 0.186232, loss_ce: 0.063432
[14:15:27.140] iteration 2305 : loss : 0.174829, loss_ce: 0.047975
[14:15:27.457] iteration 2306 : loss : 0.252085, loss_ce: 0.088021
[14:15:27.773] iteration 2307 : loss : 0.223131, loss_ce: 0.094944
[14:15:28.088] iteration 2308 : loss : 0.219044, loss_ce: 0.084666
[14:15:28.402] iteration 2309 : loss : 0.222819, loss_ce: 0.049344
[14:15:28.718] iteration 2310 : loss : 0.306956, loss_ce: 0.140724
[14:15:29.033] iteration 2311 : loss : 0.207813, loss_ce: 0.091875
[14:15:29.348] iteration 2312 : loss : 0.193822, loss_ce: 0.089468
[14:15:29.664] iteration 2313 : loss : 0.184255, loss_ce: 0.050078
[14:15:29.979] iteration 2314 : loss : 0.332470, loss_ce: 0.117401
[14:15:30.296] iteration 2315 : loss : 0.136880, loss_ce: 0.030522
[14:15:30.610] iteration 2316 : loss : 0.260883, loss_ce: 0.092945
[14:15:30.926] iteration 2317 : loss : 0.202435, loss_ce: 0.039178
[14:15:31.242] iteration 2318 : loss : 0.207526, loss_ce: 0.074829
[14:15:31.558] iteration 2319 : loss : 0.251553, loss_ce: 0.062511
[14:15:31.874] iteration 2320 : loss : 0.187475, loss_ce: 0.065145
[14:15:32.201] iteration 2321 : loss : 0.205568, loss_ce: 0.065762
[14:15:32.518] iteration 2322 : loss : 0.258255, loss_ce: 0.053503
[14:15:32.834] iteration 2323 : loss : 0.279052, loss_ce: 0.125380
[14:15:33.150] iteration 2324 : loss : 0.207030, loss_ce: 0.041778
[14:15:33.224] iteration 2325 : loss : 0.192920, loss_ce: 0.120520
[14:15:49.661] iteration 2326 : loss : 0.210665, loss_ce: 0.059618
[14:15:50.955] iteration 2327 : loss : 0.225287, loss_ce: 0.051262
[14:15:52.431] iteration 2328 : loss : 0.223546, loss_ce: 0.054513
[14:15:54.082] iteration 2329 : loss : 0.180383, loss_ce: 0.088841
[14:15:55.275] iteration 2330 : loss : 0.137060, loss_ce: 0.038277
[14:15:55.848] iteration 2331 : loss : 0.249431, loss_ce: 0.080989
[14:15:56.215] iteration 2332 : loss : 0.219615, loss_ce: 0.053677
[14:15:56.755] iteration 2333 : loss : 0.167800, loss_ce: 0.043475
[14:15:57.849] iteration 2334 : loss : 0.258799, loss_ce: 0.087835
[14:15:58.397] iteration 2335 : loss : 0.191109, loss_ce: 0.064962
[14:15:59.594] iteration 2336 : loss : 0.176123, loss_ce: 0.056983
[14:16:00.578] iteration 2337 : loss : 0.226429, loss_ce: 0.064179
[14:16:02.515] iteration 2338 : loss : 0.210827, loss_ce: 0.052862
[14:16:03.355] iteration 2339 : loss : 0.168031, loss_ce: 0.077350
[14:16:04.003] iteration 2340 : loss : 0.162622, loss_ce: 0.066940
[14:16:04.904] iteration 2341 : loss : 0.127174, loss_ce: 0.035197
[14:16:05.826] iteration 2342 : loss : 0.167373, loss_ce: 0.050264
[14:16:06.435] iteration 2343 : loss : 0.188187, loss_ce: 0.029203
[14:16:07.105] iteration 2344 : loss : 0.218450, loss_ce: 0.054975
[14:16:07.483] iteration 2345 : loss : 0.163196, loss_ce: 0.042117
[14:16:07.833] iteration 2346 : loss : 0.234194, loss_ce: 0.063110
[14:16:08.556] iteration 2347 : loss : 0.200605, loss_ce: 0.057510
[14:16:09.478] iteration 2348 : loss : 0.166136, loss_ce: 0.062333
[14:16:10.706] iteration 2349 : loss : 0.188905, loss_ce: 0.086099
[14:16:12.428] iteration 2350 : loss : 0.195196, loss_ce: 0.038134
[14:16:13.444] iteration 2351 : loss : 0.258126, loss_ce: 0.075832
[14:16:13.864] iteration 2352 : loss : 0.273337, loss_ce: 0.065524
[14:16:15.004] iteration 2353 : loss : 0.121618, loss_ce: 0.041061
[14:16:16.371] iteration 2354 : loss : 0.185365, loss_ce: 0.056244
[14:16:16.768] iteration 2355 : loss : 0.143485, loss_ce: 0.033642
[14:16:17.933] iteration 2356 : loss : 0.132826, loss_ce: 0.041457
[14:16:18.968] iteration 2357 : loss : 0.186545, loss_ce: 0.048900
[14:16:20.011] iteration 2358 : loss : 0.292568, loss_ce: 0.120635
[14:16:20.743] iteration 2359 : loss : 0.258884, loss_ce: 0.105854
[14:16:22.038] iteration 2360 : loss : 0.237711, loss_ce: 0.077393
[14:16:23.379] iteration 2361 : loss : 0.199740, loss_ce: 0.038062
[14:16:23.781] iteration 2362 : loss : 0.200314, loss_ce: 0.093233
[14:16:24.507] iteration 2363 : loss : 0.231553, loss_ce: 0.034832
[14:16:25.081] iteration 2364 : loss : 0.213634, loss_ce: 0.058483
[14:16:25.476] iteration 2365 : loss : 0.215385, loss_ce: 0.047886
[14:16:26.045] iteration 2366 : loss : 0.134829, loss_ce: 0.061872
[14:16:26.388] iteration 2367 : loss : 0.200482, loss_ce: 0.066870
[14:16:26.731] iteration 2368 : loss : 0.194934, loss_ce: 0.066184
[14:16:27.048] iteration 2369 : loss : 0.219788, loss_ce: 0.068806
[14:16:27.365] iteration 2370 : loss : 0.196251, loss_ce: 0.064019
[14:16:27.680] iteration 2371 : loss : 0.175027, loss_ce: 0.074591
[14:16:27.995] iteration 2372 : loss : 0.224842, loss_ce: 0.047590
[14:16:28.312] iteration 2373 : loss : 0.207485, loss_ce: 0.047333
[14:16:28.628] iteration 2374 : loss : 0.195010, loss_ce: 0.092477
[14:16:28.944] iteration 2375 : loss : 0.184193, loss_ce: 0.049021
[14:16:29.260] iteration 2376 : loss : 0.271745, loss_ce: 0.067006
[14:16:29.577] iteration 2377 : loss : 0.165053, loss_ce: 0.034269
[14:16:29.894] iteration 2378 : loss : 0.189861, loss_ce: 0.055869
[14:16:30.208] iteration 2379 : loss : 0.202792, loss_ce: 0.090248
[14:16:30.523] iteration 2380 : loss : 0.209176, loss_ce: 0.093736
[14:16:30.858] iteration 2381 : loss : 0.257654, loss_ce: 0.106571
[14:16:31.173] iteration 2382 : loss : 0.168408, loss_ce: 0.068741
[14:16:31.489] iteration 2383 : loss : 0.348273, loss_ce: 0.067346
[14:16:31.806] iteration 2384 : loss : 0.172716, loss_ce: 0.069091
[14:16:32.122] iteration 2385 : loss : 0.244049, loss_ce: 0.082166
[14:16:32.438] iteration 2386 : loss : 0.228919, loss_ce: 0.098280
[14:16:32.755] iteration 2387 : loss : 0.153009, loss_ce: 0.050253
[14:16:33.072] iteration 2388 : loss : 0.213592, loss_ce: 0.056142
[14:16:33.388] iteration 2389 : loss : 0.192221, loss_ce: 0.045710
[14:16:33.702] iteration 2390 : loss : 0.175763, loss_ce: 0.065178
[14:16:34.017] iteration 2391 : loss : 0.201986, loss_ce: 0.086770
[14:16:34.332] iteration 2392 : loss : 0.234288, loss_ce: 0.067061
[14:16:34.647] iteration 2393 : loss : 0.183161, loss_ce: 0.070522
[14:16:34.961] iteration 2394 : loss : 0.177284, loss_ce: 0.069175
[14:16:35.278] iteration 2395 : loss : 0.312598, loss_ce: 0.048779
[14:16:35.595] iteration 2396 : loss : 0.156410, loss_ce: 0.060290
[14:16:35.909] iteration 2397 : loss : 0.182340, loss_ce: 0.064886
[14:16:36.225] iteration 2398 : loss : 0.205577, loss_ce: 0.033263
[14:16:36.542] iteration 2399 : loss : 0.231294, loss_ce: 0.080312
[14:16:36.857] iteration 2400 : loss : 0.127746, loss_ce: 0.059926
[14:16:37.182] iteration 2401 : loss : 0.128873, loss_ce: 0.033218
[14:16:37.498] iteration 2402 : loss : 0.235175, loss_ce: 0.063373
[14:16:37.815] iteration 2403 : loss : 0.178654, loss_ce: 0.065682
[14:16:38.131] iteration 2404 : loss : 0.225336, loss_ce: 0.092471
[14:16:38.448] iteration 2405 : loss : 0.199005, loss_ce: 0.070822
[14:16:38.764] iteration 2406 : loss : 0.155363, loss_ce: 0.058702
[14:16:39.081] iteration 2407 : loss : 0.189774, loss_ce: 0.082082
[14:16:39.395] iteration 2408 : loss : 0.208098, loss_ce: 0.049211
[14:16:39.711] iteration 2409 : loss : 0.272835, loss_ce: 0.063435
[14:16:40.029] iteration 2410 : loss : 0.259502, loss_ce: 0.090212
[14:16:40.346] iteration 2411 : loss : 0.150804, loss_ce: 0.048860
[14:16:40.662] iteration 2412 : loss : 0.305461, loss_ce: 0.071496
[14:16:40.978] iteration 2413 : loss : 0.245014, loss_ce: 0.067121
[14:16:41.294] iteration 2414 : loss : 0.172796, loss_ce: 0.069761
[14:16:41.610] iteration 2415 : loss : 0.303969, loss_ce: 0.075696
[14:16:41.925] iteration 2416 : loss : 0.207408, loss_ce: 0.084272
[14:16:42.242] iteration 2417 : loss : 0.191709, loss_ce: 0.051655
[14:16:42.315] iteration 2418 : loss : 0.245696, loss_ce: 0.124202
[14:16:59.600] iteration 2419 : loss : 0.212946, loss_ce: 0.097382
[14:17:01.327] iteration 2420 : loss : 0.220658, loss_ce: 0.091239
[14:17:01.742] iteration 2421 : loss : 0.181128, loss_ce: 0.103444
[14:17:02.741] iteration 2422 : loss : 0.245357, loss_ce: 0.092491
[14:17:03.456] iteration 2423 : loss : 0.214392, loss_ce: 0.057488
[14:17:04.047] iteration 2424 : loss : 0.243487, loss_ce: 0.086616
[14:17:05.146] iteration 2425 : loss : 0.199284, loss_ce: 0.058394
[14:17:05.984] iteration 2426 : loss : 0.224000, loss_ce: 0.033274
[14:17:06.645] iteration 2427 : loss : 0.176548, loss_ce: 0.051875
[14:17:07.310] iteration 2428 : loss : 0.134350, loss_ce: 0.047042
[14:17:07.923] iteration 2429 : loss : 0.220133, loss_ce: 0.057330
[14:17:08.302] iteration 2430 : loss : 0.269015, loss_ce: 0.048806
[14:17:08.877] iteration 2431 : loss : 0.126899, loss_ce: 0.069484
[14:17:09.661] iteration 2432 : loss : 0.229984, loss_ce: 0.059249
[14:17:10.350] iteration 2433 : loss : 0.259412, loss_ce: 0.044888
[14:17:10.911] iteration 2434 : loss : 0.190038, loss_ce: 0.060218
[14:17:12.118] iteration 2435 : loss : 0.201703, loss_ce: 0.081318
[14:17:13.193] iteration 2436 : loss : 0.189274, loss_ce: 0.060146
[14:17:14.098] iteration 2437 : loss : 0.184611, loss_ce: 0.073074
[14:17:15.224] iteration 2438 : loss : 0.175383, loss_ce: 0.044009
[14:17:15.962] iteration 2439 : loss : 0.221321, loss_ce: 0.064288
[14:17:17.042] iteration 2440 : loss : 0.129036, loss_ce: 0.052944
[14:17:18.446] iteration 2441 : loss : 0.161978, loss_ce: 0.077986
[14:17:19.185] iteration 2442 : loss : 0.148095, loss_ce: 0.057397
[14:17:20.496] iteration 2443 : loss : 0.185492, loss_ce: 0.059627
[14:17:21.536] iteration 2444 : loss : 0.279063, loss_ce: 0.028652
[14:17:22.196] iteration 2445 : loss : 0.169553, loss_ce: 0.078634
[14:17:23.402] iteration 2446 : loss : 0.272501, loss_ce: 0.099397
[14:17:23.964] iteration 2447 : loss : 0.260072, loss_ce: 0.077416
[14:17:24.884] iteration 2448 : loss : 0.202951, loss_ce: 0.052712
[14:17:26.405] iteration 2449 : loss : 0.135435, loss_ce: 0.058340
[14:17:28.204] iteration 2450 : loss : 0.239398, loss_ce: 0.064150
[14:17:28.874] iteration 2451 : loss : 0.298566, loss_ce: 0.141094
[14:17:30.057] iteration 2452 : loss : 0.232020, loss_ce: 0.086452
[14:17:31.348] iteration 2453 : loss : 0.290701, loss_ce: 0.051710
[14:17:31.976] iteration 2454 : loss : 0.233129, loss_ce: 0.103529
[14:17:32.736] iteration 2455 : loss : 0.182810, loss_ce: 0.095047
[14:17:33.197] iteration 2456 : loss : 0.295179, loss_ce: 0.079923
[14:17:33.689] iteration 2457 : loss : 0.156491, loss_ce: 0.039676
[14:17:34.256] iteration 2458 : loss : 0.270157, loss_ce: 0.077739
[14:17:34.687] iteration 2459 : loss : 0.207326, loss_ce: 0.041347
[14:17:35.005] iteration 2460 : loss : 0.221777, loss_ce: 0.076230
[14:17:35.340] iteration 2461 : loss : 0.259257, loss_ce: 0.080979
[14:17:35.656] iteration 2462 : loss : 0.225712, loss_ce: 0.063023
[14:17:35.973] iteration 2463 : loss : 0.242468, loss_ce: 0.087272
[14:17:36.289] iteration 2464 : loss : 0.280353, loss_ce: 0.093285
[14:17:36.605] iteration 2465 : loss : 0.138873, loss_ce: 0.058253
[14:17:36.922] iteration 2466 : loss : 0.194641, loss_ce: 0.074892
[14:17:37.239] iteration 2467 : loss : 0.274505, loss_ce: 0.068272
[14:17:37.555] iteration 2468 : loss : 0.258022, loss_ce: 0.051065
[14:17:37.872] iteration 2469 : loss : 0.179667, loss_ce: 0.043384
[14:17:38.187] iteration 2470 : loss : 0.174734, loss_ce: 0.070032
[14:17:38.503] iteration 2471 : loss : 0.280658, loss_ce: 0.112715
[14:17:38.818] iteration 2472 : loss : 0.210600, loss_ce: 0.100470
[14:17:39.133] iteration 2473 : loss : 0.167522, loss_ce: 0.049057
[14:17:39.449] iteration 2474 : loss : 0.228521, loss_ce: 0.083915
[14:17:39.765] iteration 2475 : loss : 0.140042, loss_ce: 0.038387
[14:17:40.079] iteration 2476 : loss : 0.169059, loss_ce: 0.061021
[14:17:40.396] iteration 2477 : loss : 0.185242, loss_ce: 0.080865
[14:17:40.711] iteration 2478 : loss : 0.111712, loss_ce: 0.047805
[14:17:41.028] iteration 2479 : loss : 0.125885, loss_ce: 0.034656
[14:17:41.344] iteration 2480 : loss : 0.218963, loss_ce: 0.048838
[14:17:41.679] iteration 2481 : loss : 0.245831, loss_ce: 0.081219
[14:17:41.993] iteration 2482 : loss : 0.135329, loss_ce: 0.040754
[14:17:42.309] iteration 2483 : loss : 0.185230, loss_ce: 0.063222
[14:17:42.626] iteration 2484 : loss : 0.168897, loss_ce: 0.051527
[14:17:42.943] iteration 2485 : loss : 0.248566, loss_ce: 0.054076
[14:17:43.259] iteration 2486 : loss : 0.162559, loss_ce: 0.049641
[14:17:43.575] iteration 2487 : loss : 0.178296, loss_ce: 0.054068
[14:17:43.892] iteration 2488 : loss : 0.211552, loss_ce: 0.036167
[14:17:44.208] iteration 2489 : loss : 0.272966, loss_ce: 0.034543
[14:17:44.524] iteration 2490 : loss : 0.153926, loss_ce: 0.039441
[14:17:44.841] iteration 2491 : loss : 0.217544, loss_ce: 0.087225
[14:17:45.157] iteration 2492 : loss : 0.184655, loss_ce: 0.046610
[14:17:45.473] iteration 2493 : loss : 0.174044, loss_ce: 0.040815
[14:17:45.790] iteration 2494 : loss : 0.149263, loss_ce: 0.053693
[14:17:46.108] iteration 2495 : loss : 0.181822, loss_ce: 0.058304
[14:17:46.424] iteration 2496 : loss : 0.182529, loss_ce: 0.046241
[14:17:46.740] iteration 2497 : loss : 0.186845, loss_ce: 0.080636
[14:17:47.055] iteration 2498 : loss : 0.150337, loss_ce: 0.037569
[14:17:47.371] iteration 2499 : loss : 0.164852, loss_ce: 0.061647
[14:17:47.688] iteration 2500 : loss : 0.242936, loss_ce: 0.050450
[14:17:48.012] iteration 2501 : loss : 0.225828, loss_ce: 0.070254
[14:17:48.328] iteration 2502 : loss : 0.249773, loss_ce: 0.063037
[14:17:48.645] iteration 2503 : loss : 0.190867, loss_ce: 0.055579
[14:17:48.960] iteration 2504 : loss : 0.157801, loss_ce: 0.051984
[14:17:49.276] iteration 2505 : loss : 0.230395, loss_ce: 0.047589
[14:17:49.590] iteration 2506 : loss : 0.248439, loss_ce: 0.048759
[14:17:49.907] iteration 2507 : loss : 0.221281, loss_ce: 0.069563
[14:17:50.222] iteration 2508 : loss : 0.164041, loss_ce: 0.042551
[14:17:50.539] iteration 2509 : loss : 0.269639, loss_ce: 0.073998
[14:17:50.854] iteration 2510 : loss : 0.176488, loss_ce: 0.055920
[14:17:50.928] iteration 2511 : loss : 0.320239, loss_ce: 0.056517
[14:18:07.494] iteration 2512 : loss : 0.163195, loss_ce: 0.064049
[14:18:10.358] iteration 2513 : loss : 0.159527, loss_ce: 0.044602
[14:18:10.801] iteration 2514 : loss : 0.186787, loss_ce: 0.043664
[14:18:11.492] iteration 2515 : loss : 0.194112, loss_ce: 0.077547
[14:18:12.892] iteration 2516 : loss : 0.222652, loss_ce: 0.050888
[14:18:13.759] iteration 2517 : loss : 0.135623, loss_ce: 0.032930
[14:18:14.384] iteration 2518 : loss : 0.138927, loss_ce: 0.051718
[14:18:14.993] iteration 2519 : loss : 0.195096, loss_ce: 0.027149
[14:18:15.856] iteration 2520 : loss : 0.195657, loss_ce: 0.052355
[14:18:16.923] iteration 2521 : loss : 0.142097, loss_ce: 0.049237
[14:18:17.750] iteration 2522 : loss : 0.207303, loss_ce: 0.079764
[14:18:18.648] iteration 2523 : loss : 0.123394, loss_ce: 0.061326
[14:18:19.784] iteration 2524 : loss : 0.182661, loss_ce: 0.047161
[14:18:20.551] iteration 2525 : loss : 0.139569, loss_ce: 0.037022
[14:18:21.435] iteration 2526 : loss : 0.221350, loss_ce: 0.086223
[14:18:22.593] iteration 2527 : loss : 0.165998, loss_ce: 0.075262
[14:18:23.862] iteration 2528 : loss : 0.135139, loss_ce: 0.029953
[14:18:24.586] iteration 2529 : loss : 0.184857, loss_ce: 0.041896
[14:18:25.878] iteration 2530 : loss : 0.131130, loss_ce: 0.048913
[14:18:26.622] iteration 2531 : loss : 0.185353, loss_ce: 0.046322
[14:18:27.541] iteration 2532 : loss : 0.159013, loss_ce: 0.052705
[14:18:28.785] iteration 2533 : loss : 0.165426, loss_ce: 0.063727
[14:18:30.264] iteration 2534 : loss : 0.167245, loss_ce: 0.090943
[14:18:31.240] iteration 2535 : loss : 0.233259, loss_ce: 0.034172
[14:18:32.293] iteration 2536 : loss : 0.168139, loss_ce: 0.071547
[14:18:33.142] iteration 2537 : loss : 0.152904, loss_ce: 0.032593
[14:18:34.650] iteration 2538 : loss : 0.167033, loss_ce: 0.076369
[14:18:35.339] iteration 2539 : loss : 0.153124, loss_ce: 0.034547
[14:18:36.593] iteration 2540 : loss : 0.219923, loss_ce: 0.073676
[14:18:37.513] iteration 2541 : loss : 0.152868, loss_ce: 0.070780
[14:18:38.043] iteration 2542 : loss : 0.209025, loss_ce: 0.061107
[14:18:38.611] iteration 2543 : loss : 0.182732, loss_ce: 0.031614
[14:18:39.114] iteration 2544 : loss : 0.216163, loss_ce: 0.092434
[14:18:39.786] iteration 2545 : loss : 0.259786, loss_ce: 0.100001
[14:18:40.613] iteration 2546 : loss : 0.215610, loss_ce: 0.075437
[14:18:41.116] iteration 2547 : loss : 0.191688, loss_ce: 0.045364
[14:18:41.799] iteration 2548 : loss : 0.125952, loss_ce: 0.028526
[14:18:42.235] iteration 2549 : loss : 0.248393, loss_ce: 0.057690
[14:18:42.706] iteration 2550 : loss : 0.177538, loss_ce: 0.048060
[14:18:43.036] iteration 2551 : loss : 0.136800, loss_ce: 0.038841
[14:18:43.425] iteration 2552 : loss : 0.132041, loss_ce: 0.053065
[14:18:43.783] iteration 2553 : loss : 0.221491, loss_ce: 0.048899
[14:18:44.099] iteration 2554 : loss : 0.195908, loss_ce: 0.074350
[14:18:44.416] iteration 2555 : loss : 0.161010, loss_ce: 0.082244
[14:18:44.731] iteration 2556 : loss : 0.299534, loss_ce: 0.072056
[14:18:45.049] iteration 2557 : loss : 0.114806, loss_ce: 0.028772
[14:18:45.365] iteration 2558 : loss : 0.181698, loss_ce: 0.072042
[14:18:45.682] iteration 2559 : loss : 0.193399, loss_ce: 0.089298
[14:18:45.999] iteration 2560 : loss : 0.146550, loss_ce: 0.048208
[14:18:46.333] iteration 2561 : loss : 0.227234, loss_ce: 0.057364
[14:18:46.649] iteration 2562 : loss : 0.219032, loss_ce: 0.055567
[14:18:46.966] iteration 2563 : loss : 0.148305, loss_ce: 0.046202
[14:18:47.279] iteration 2564 : loss : 0.205647, loss_ce: 0.053643
[14:18:47.594] iteration 2565 : loss : 0.187723, loss_ce: 0.051796
[14:18:47.911] iteration 2566 : loss : 0.250854, loss_ce: 0.065192
[14:18:48.227] iteration 2567 : loss : 0.211506, loss_ce: 0.055780
[14:18:48.544] iteration 2568 : loss : 0.188962, loss_ce: 0.064947
[14:18:48.860] iteration 2569 : loss : 0.206697, loss_ce: 0.061064
[14:18:49.178] iteration 2570 : loss : 0.218065, loss_ce: 0.053086
[14:18:49.495] iteration 2571 : loss : 0.201108, loss_ce: 0.054860
[14:18:49.812] iteration 2572 : loss : 0.197435, loss_ce: 0.049493
[14:18:50.128] iteration 2573 : loss : 0.218297, loss_ce: 0.066664
[14:18:50.445] iteration 2574 : loss : 0.255288, loss_ce: 0.062306
[14:18:50.761] iteration 2575 : loss : 0.163034, loss_ce: 0.038979
[14:18:51.078] iteration 2576 : loss : 0.176011, loss_ce: 0.061183
[14:18:51.394] iteration 2577 : loss : 0.233526, loss_ce: 0.075064
[14:18:51.711] iteration 2578 : loss : 0.208623, loss_ce: 0.069320
[14:18:52.029] iteration 2579 : loss : 0.193100, loss_ce: 0.058417
[14:18:52.346] iteration 2580 : loss : 0.189727, loss_ce: 0.069924
[14:18:52.672] iteration 2581 : loss : 0.188722, loss_ce: 0.079068
[14:18:52.989] iteration 2582 : loss : 0.201035, loss_ce: 0.072327
[14:18:53.305] iteration 2583 : loss : 0.151528, loss_ce: 0.042004
[14:18:53.622] iteration 2584 : loss : 0.282379, loss_ce: 0.048107
[14:18:53.939] iteration 2585 : loss : 0.268943, loss_ce: 0.055394
[14:18:54.255] iteration 2586 : loss : 0.248045, loss_ce: 0.044809
[14:18:54.571] iteration 2587 : loss : 0.193363, loss_ce: 0.068571
[14:18:54.889] iteration 2588 : loss : 0.197612, loss_ce: 0.051325
[14:18:55.206] iteration 2589 : loss : 0.181733, loss_ce: 0.041088
[14:18:55.524] iteration 2590 : loss : 0.141222, loss_ce: 0.032945
[14:18:55.840] iteration 2591 : loss : 0.189976, loss_ce: 0.068650
[14:18:56.156] iteration 2592 : loss : 0.206953, loss_ce: 0.079854
[14:18:56.474] iteration 2593 : loss : 0.168119, loss_ce: 0.080886
[14:18:56.790] iteration 2594 : loss : 0.236553, loss_ce: 0.042160
[14:18:57.107] iteration 2595 : loss : 0.173602, loss_ce: 0.076685
[14:18:57.424] iteration 2596 : loss : 0.181575, loss_ce: 0.055569
[14:18:57.741] iteration 2597 : loss : 0.201234, loss_ce: 0.075474
[14:18:58.057] iteration 2598 : loss : 0.154558, loss_ce: 0.083633
[14:18:58.373] iteration 2599 : loss : 0.196831, loss_ce: 0.079153
[14:18:58.690] iteration 2600 : loss : 0.196573, loss_ce: 0.036824
[14:18:59.014] iteration 2601 : loss : 0.213051, loss_ce: 0.061917
[14:18:59.331] iteration 2602 : loss : 0.269248, loss_ce: 0.049160
[14:18:59.648] iteration 2603 : loss : 0.259801, loss_ce: 0.059349
[14:18:59.720] iteration 2604 : loss : 0.356862, loss_ce: 0.087463
[14:19:17.649] iteration 2605 : loss : 0.137913, loss_ce: 0.032960
[14:19:18.664] iteration 2606 : loss : 0.102778, loss_ce: 0.029072
[14:19:19.645] iteration 2607 : loss : 0.209144, loss_ce: 0.066413
[14:19:20.262] iteration 2608 : loss : 0.191974, loss_ce: 0.062788
[14:19:20.880] iteration 2609 : loss : 0.226210, loss_ce: 0.077899
[14:19:21.212] iteration 2610 : loss : 0.143281, loss_ce: 0.079671
[14:19:21.540] iteration 2611 : loss : 0.152798, loss_ce: 0.055385
[14:19:21.867] iteration 2612 : loss : 0.165077, loss_ce: 0.047778
[14:19:22.303] iteration 2613 : loss : 0.147712, loss_ce: 0.052753
[14:19:23.136] iteration 2614 : loss : 0.189495, loss_ce: 0.068204
[14:19:24.280] iteration 2615 : loss : 0.232578, loss_ce: 0.071929
[14:19:24.937] iteration 2616 : loss : 0.191838, loss_ce: 0.043509
[14:19:25.736] iteration 2617 : loss : 0.190801, loss_ce: 0.067746
[14:19:26.206] iteration 2618 : loss : 0.199432, loss_ce: 0.042088
[14:19:27.457] iteration 2619 : loss : 0.151803, loss_ce: 0.047505
[14:19:28.443] iteration 2620 : loss : 0.276803, loss_ce: 0.070304
[14:19:29.521] iteration 2621 : loss : 0.176323, loss_ce: 0.044379
[14:19:30.354] iteration 2622 : loss : 0.106967, loss_ce: 0.036853
[14:19:31.475] iteration 2623 : loss : 0.141240, loss_ce: 0.046853
[14:19:32.157] iteration 2624 : loss : 0.145937, loss_ce: 0.048341
[14:19:33.394] iteration 2625 : loss : 0.288762, loss_ce: 0.042708
[14:19:34.717] iteration 2626 : loss : 0.234443, loss_ce: 0.041912
[14:19:35.953] iteration 2627 : loss : 0.213003, loss_ce: 0.093232
[14:19:36.629] iteration 2628 : loss : 0.158161, loss_ce: 0.061686
[14:19:37.558] iteration 2629 : loss : 0.169918, loss_ce: 0.068877
[14:19:38.939] iteration 2630 : loss : 0.223570, loss_ce: 0.053265
[14:19:40.166] iteration 2631 : loss : 0.221031, loss_ce: 0.060969
[14:19:41.167] iteration 2632 : loss : 0.215364, loss_ce: 0.072218
[14:19:42.389] iteration 2633 : loss : 0.164737, loss_ce: 0.054250
[14:19:42.803] iteration 2634 : loss : 0.184389, loss_ce: 0.044300
[14:19:43.228] iteration 2635 : loss : 0.126246, loss_ce: 0.036412
[14:19:43.979] iteration 2636 : loss : 0.240461, loss_ce: 0.070422
[14:19:44.654] iteration 2637 : loss : 0.186187, loss_ce: 0.046074
[14:19:45.147] iteration 2638 : loss : 0.235544, loss_ce: 0.047432
[14:19:46.301] iteration 2639 : loss : 0.218223, loss_ce: 0.066216
[14:19:46.916] iteration 2640 : loss : 0.243184, loss_ce: 0.040567
[14:19:47.609] iteration 2641 : loss : 0.181991, loss_ce: 0.044950
[14:19:48.332] iteration 2642 : loss : 0.186454, loss_ce: 0.043142
[14:19:49.239] iteration 2643 : loss : 0.176751, loss_ce: 0.077571
[14:19:49.958] iteration 2644 : loss : 0.234891, loss_ce: 0.077375
[14:19:50.617] iteration 2645 : loss : 0.177156, loss_ce: 0.054287
[14:19:51.480] iteration 2646 : loss : 0.232565, loss_ce: 0.050029
[14:19:51.813] iteration 2647 : loss : 0.158349, loss_ce: 0.040966
[14:19:52.155] iteration 2648 : loss : 0.239463, loss_ce: 0.100878
[14:19:52.642] iteration 2649 : loss : 0.222169, loss_ce: 0.055453
[14:19:52.962] iteration 2650 : loss : 0.215351, loss_ce: 0.079504
[14:19:53.278] iteration 2651 : loss : 0.214323, loss_ce: 0.062888
[14:19:53.595] iteration 2652 : loss : 0.194950, loss_ce: 0.085917
[14:19:53.909] iteration 2653 : loss : 0.163268, loss_ce: 0.075990
[14:19:54.224] iteration 2654 : loss : 0.131676, loss_ce: 0.053165
[14:19:54.541] iteration 2655 : loss : 0.205521, loss_ce: 0.085088
[14:19:54.855] iteration 2656 : loss : 0.164281, loss_ce: 0.048672
[14:19:55.170] iteration 2657 : loss : 0.117081, loss_ce: 0.045110
[14:19:55.487] iteration 2658 : loss : 0.205366, loss_ce: 0.033687
[14:19:55.802] iteration 2659 : loss : 0.179937, loss_ce: 0.038853
[14:19:56.119] iteration 2660 : loss : 0.212575, loss_ce: 0.052725
[14:19:56.454] iteration 2661 : loss : 0.204222, loss_ce: 0.067561
[14:19:56.769] iteration 2662 : loss : 0.166024, loss_ce: 0.063570
[14:19:57.085] iteration 2663 : loss : 0.162844, loss_ce: 0.046748
[14:19:57.398] iteration 2664 : loss : 0.259154, loss_ce: 0.042876
[14:19:57.712] iteration 2665 : loss : 0.111173, loss_ce: 0.043874
[14:19:58.028] iteration 2666 : loss : 0.165318, loss_ce: 0.049701
[14:19:58.342] iteration 2667 : loss : 0.225555, loss_ce: 0.047588
[14:19:58.656] iteration 2668 : loss : 0.169654, loss_ce: 0.059648
[14:19:58.972] iteration 2669 : loss : 0.220916, loss_ce: 0.055942
[14:19:59.287] iteration 2670 : loss : 0.191314, loss_ce: 0.058807
[14:19:59.603] iteration 2671 : loss : 0.207880, loss_ce: 0.072484
[14:19:59.917] iteration 2672 : loss : 0.237571, loss_ce: 0.076174
[14:20:00.232] iteration 2673 : loss : 0.193405, loss_ce: 0.047556
[14:20:00.548] iteration 2674 : loss : 0.311585, loss_ce: 0.115881
[14:20:00.861] iteration 2675 : loss : 0.237968, loss_ce: 0.061400
[14:20:01.175] iteration 2676 : loss : 0.135528, loss_ce: 0.038833
[14:20:01.491] iteration 2677 : loss : 0.191500, loss_ce: 0.121416
[14:20:01.806] iteration 2678 : loss : 0.218449, loss_ce: 0.114912
[14:20:02.122] iteration 2679 : loss : 0.134559, loss_ce: 0.034084
[14:20:02.436] iteration 2680 : loss : 0.217546, loss_ce: 0.078290
[14:20:02.763] iteration 2681 : loss : 0.171114, loss_ce: 0.048589
[14:20:03.080] iteration 2682 : loss : 0.231376, loss_ce: 0.070677
[14:20:03.394] iteration 2683 : loss : 0.180479, loss_ce: 0.042412
[14:20:03.708] iteration 2684 : loss : 0.198760, loss_ce: 0.085867
[14:20:04.025] iteration 2685 : loss : 0.172462, loss_ce: 0.057226
[14:20:04.339] iteration 2686 : loss : 0.169925, loss_ce: 0.038062
[14:20:04.656] iteration 2687 : loss : 0.240729, loss_ce: 0.060128
[14:20:04.971] iteration 2688 : loss : 0.200325, loss_ce: 0.088223
[14:20:05.289] iteration 2689 : loss : 0.185544, loss_ce: 0.054867
[14:20:05.606] iteration 2690 : loss : 0.225940, loss_ce: 0.080217
[14:20:05.920] iteration 2691 : loss : 0.217895, loss_ce: 0.027756
[14:20:06.236] iteration 2692 : loss : 0.165397, loss_ce: 0.036609
[14:20:06.551] iteration 2693 : loss : 0.212608, loss_ce: 0.092055
[14:20:06.866] iteration 2694 : loss : 0.213637, loss_ce: 0.050084
[14:20:07.181] iteration 2695 : loss : 0.191721, loss_ce: 0.056557
[14:20:07.497] iteration 2696 : loss : 0.269635, loss_ce: 0.061026
[14:20:07.571] iteration 2697 : loss : 0.283253, loss_ce: 0.037245
[14:20:23.141] iteration 2698 : loss : 0.175672, loss_ce: 0.050037
[14:20:24.356] iteration 2699 : loss : 0.213170, loss_ce: 0.107914
[14:20:24.692] iteration 2700 : loss : 0.181446, loss_ce: 0.055583
[14:20:25.103] iteration 2701 : loss : 0.133637, loss_ce: 0.049678
[14:20:25.966] iteration 2702 : loss : 0.183857, loss_ce: 0.047119
[14:20:27.530] iteration 2703 : loss : 0.168666, loss_ce: 0.070440
[14:20:28.267] iteration 2704 : loss : 0.254218, loss_ce: 0.065989
[14:20:29.069] iteration 2705 : loss : 0.181335, loss_ce: 0.077099
[14:20:29.956] iteration 2706 : loss : 0.179054, loss_ce: 0.038276
[14:20:30.617] iteration 2707 : loss : 0.187583, loss_ce: 0.084035
[14:20:31.047] iteration 2708 : loss : 0.173791, loss_ce: 0.043863
[14:20:31.984] iteration 2709 : loss : 0.193772, loss_ce: 0.060817
[14:20:32.781] iteration 2710 : loss : 0.155944, loss_ce: 0.063383
[14:20:34.642] iteration 2711 : loss : 0.191596, loss_ce: 0.046457
[14:20:35.833] iteration 2712 : loss : 0.258027, loss_ce: 0.043606
[14:20:36.484] iteration 2713 : loss : 0.140458, loss_ce: 0.052614
[14:20:37.022] iteration 2714 : loss : 0.220429, loss_ce: 0.053184
[14:20:37.543] iteration 2715 : loss : 0.126877, loss_ce: 0.044777
[14:20:38.197] iteration 2716 : loss : 0.150337, loss_ce: 0.070772
[14:20:38.565] iteration 2717 : loss : 0.180361, loss_ce: 0.061796
[14:20:39.239] iteration 2718 : loss : 0.313496, loss_ce: 0.032037
[14:20:39.710] iteration 2719 : loss : 0.138131, loss_ce: 0.022469
[14:20:40.617] iteration 2720 : loss : 0.133428, loss_ce: 0.058702
[14:20:42.312] iteration 2721 : loss : 0.202859, loss_ce: 0.047707
[14:20:43.448] iteration 2722 : loss : 0.183709, loss_ce: 0.060640
[14:20:44.107] iteration 2723 : loss : 0.286809, loss_ce: 0.067040
[14:20:45.277] iteration 2724 : loss : 0.158516, loss_ce: 0.057036
[14:20:45.823] iteration 2725 : loss : 0.137526, loss_ce: 0.070218
[14:20:46.415] iteration 2726 : loss : 0.157879, loss_ce: 0.055263
[14:20:47.417] iteration 2727 : loss : 0.164554, loss_ce: 0.044401
[14:20:49.197] iteration 2728 : loss : 0.158115, loss_ce: 0.048131
[14:20:49.999] iteration 2729 : loss : 0.219725, loss_ce: 0.079549
[14:20:50.709] iteration 2730 : loss : 0.163704, loss_ce: 0.049918
[14:20:51.154] iteration 2731 : loss : 0.169653, loss_ce: 0.049590
[14:20:51.671] iteration 2732 : loss : 0.150504, loss_ce: 0.084572
[14:20:52.932] iteration 2733 : loss : 0.159053, loss_ce: 0.026778
[14:20:53.828] iteration 2734 : loss : 0.188669, loss_ce: 0.054654
[14:20:54.351] iteration 2735 : loss : 0.212781, loss_ce: 0.017593
[14:20:54.951] iteration 2736 : loss : 0.219523, loss_ce: 0.057513
[14:20:55.901] iteration 2737 : loss : 0.204426, loss_ce: 0.074034
[14:20:56.739] iteration 2738 : loss : 0.199570, loss_ce: 0.040828
[14:20:57.560] iteration 2739 : loss : 0.197357, loss_ce: 0.079256
[14:20:58.209] iteration 2740 : loss : 0.175483, loss_ce: 0.088782
[14:20:58.593] iteration 2741 : loss : 0.235573, loss_ce: 0.085952
[14:20:58.930] iteration 2742 : loss : 0.195292, loss_ce: 0.053520
[14:20:59.290] iteration 2743 : loss : 0.140419, loss_ce: 0.035975
[14:20:59.732] iteration 2744 : loss : 0.174183, loss_ce: 0.051468
[14:21:00.143] iteration 2745 : loss : 0.242612, loss_ce: 0.076544
[14:21:00.463] iteration 2746 : loss : 0.301478, loss_ce: 0.063134
[14:21:00.780] iteration 2747 : loss : 0.177051, loss_ce: 0.048769
[14:21:01.095] iteration 2748 : loss : 0.179442, loss_ce: 0.061335
[14:21:01.412] iteration 2749 : loss : 0.116127, loss_ce: 0.037831
[14:21:01.728] iteration 2750 : loss : 0.183775, loss_ce: 0.072647
[14:21:02.044] iteration 2751 : loss : 0.142307, loss_ce: 0.037494
[14:21:02.359] iteration 2752 : loss : 0.140307, loss_ce: 0.043875
[14:21:02.677] iteration 2753 : loss : 0.128424, loss_ce: 0.044865
[14:21:02.993] iteration 2754 : loss : 0.189892, loss_ce: 0.064436
[14:21:03.309] iteration 2755 : loss : 0.161663, loss_ce: 0.067942
[14:21:03.628] iteration 2756 : loss : 0.205432, loss_ce: 0.086576
[14:21:03.944] iteration 2757 : loss : 0.159079, loss_ce: 0.059200
[14:21:04.262] iteration 2758 : loss : 0.194916, loss_ce: 0.051187
[14:21:04.577] iteration 2759 : loss : 0.126304, loss_ce: 0.051251
[14:21:04.896] iteration 2760 : loss : 0.139961, loss_ce: 0.046677
[14:21:05.232] iteration 2761 : loss : 0.152939, loss_ce: 0.040654
[14:21:05.546] iteration 2762 : loss : 0.180266, loss_ce: 0.020531
[14:21:05.863] iteration 2763 : loss : 0.277632, loss_ce: 0.033583
[14:21:06.181] iteration 2764 : loss : 0.189047, loss_ce: 0.033786
[14:21:06.496] iteration 2765 : loss : 0.130954, loss_ce: 0.060715
[14:21:06.814] iteration 2766 : loss : 0.209749, loss_ce: 0.076092
[14:21:07.129] iteration 2767 : loss : 0.273767, loss_ce: 0.086275
[14:21:07.443] iteration 2768 : loss : 0.181603, loss_ce: 0.055578
[14:21:07.761] iteration 2769 : loss : 0.215867, loss_ce: 0.113193
[14:21:08.075] iteration 2770 : loss : 0.344370, loss_ce: 0.077226
[14:21:08.393] iteration 2771 : loss : 0.193972, loss_ce: 0.066742
[14:21:08.709] iteration 2772 : loss : 0.185682, loss_ce: 0.059343
[14:21:09.025] iteration 2773 : loss : 0.282359, loss_ce: 0.051700
[14:21:09.340] iteration 2774 : loss : 0.251495, loss_ce: 0.081285
[14:21:09.656] iteration 2775 : loss : 0.195345, loss_ce: 0.028338
[14:21:09.973] iteration 2776 : loss : 0.172397, loss_ce: 0.050722
[14:21:10.289] iteration 2777 : loss : 0.178046, loss_ce: 0.057738
[14:21:10.605] iteration 2778 : loss : 0.209948, loss_ce: 0.044926
[14:21:10.923] iteration 2779 : loss : 0.187918, loss_ce: 0.060498
[14:21:11.239] iteration 2780 : loss : 0.236806, loss_ce: 0.074266
[14:21:11.563] iteration 2781 : loss : 0.295872, loss_ce: 0.114336
[14:21:11.880] iteration 2782 : loss : 0.254031, loss_ce: 0.058639
[14:21:12.197] iteration 2783 : loss : 0.198817, loss_ce: 0.065136
[14:21:12.512] iteration 2784 : loss : 0.188017, loss_ce: 0.077086
[14:21:12.829] iteration 2785 : loss : 0.204744, loss_ce: 0.050228
[14:21:13.146] iteration 2786 : loss : 0.176986, loss_ce: 0.106284
[14:21:13.463] iteration 2787 : loss : 0.154025, loss_ce: 0.051984
[14:21:13.780] iteration 2788 : loss : 0.213866, loss_ce: 0.072155
[14:21:14.095] iteration 2789 : loss : 0.222047, loss_ce: 0.042779
[14:21:14.191] iteration 2790 : loss : 0.192872, loss_ce: 0.106299
[14:21:31.321] iteration 2791 : loss : 0.172310, loss_ce: 0.035137
[14:21:33.421] iteration 2792 : loss : 0.176096, loss_ce: 0.040666
[14:21:34.604] iteration 2793 : loss : 0.246285, loss_ce: 0.074402
[14:21:35.394] iteration 2794 : loss : 0.140772, loss_ce: 0.061618
[14:21:36.571] iteration 2795 : loss : 0.179011, loss_ce: 0.050204
[14:21:37.127] iteration 2796 : loss : 0.165656, loss_ce: 0.053122
[14:21:37.989] iteration 2797 : loss : 0.257676, loss_ce: 0.051293
[14:21:39.406] iteration 2798 : loss : 0.225464, loss_ce: 0.069856
[14:21:40.421] iteration 2799 : loss : 0.161348, loss_ce: 0.026734
[14:21:40.841] iteration 2800 : loss : 0.185939, loss_ce: 0.091153
[14:21:42.470] iteration 2801 : loss : 0.227989, loss_ce: 0.059501
[14:21:43.620] iteration 2802 : loss : 0.184223, loss_ce: 0.030436
[14:21:44.660] iteration 2803 : loss : 0.166789, loss_ce: 0.062782
[14:21:45.623] iteration 2804 : loss : 0.202764, loss_ce: 0.074848
[14:21:46.360] iteration 2805 : loss : 0.159616, loss_ce: 0.035598
[14:21:48.106] iteration 2806 : loss : 0.160706, loss_ce: 0.047804
[14:21:48.910] iteration 2807 : loss : 0.196343, loss_ce: 0.042399
[14:21:49.814] iteration 2808 : loss : 0.130838, loss_ce: 0.057748
[14:21:50.502] iteration 2809 : loss : 0.144145, loss_ce: 0.057275
[14:21:50.891] iteration 2810 : loss : 0.172715, loss_ce: 0.062516
[14:21:51.673] iteration 2811 : loss : 0.166339, loss_ce: 0.045368
[14:21:52.692] iteration 2812 : loss : 0.089665, loss_ce: 0.030864
[14:21:53.189] iteration 2813 : loss : 0.198504, loss_ce: 0.081814
[14:21:54.005] iteration 2814 : loss : 0.159282, loss_ce: 0.057020
[14:21:55.614] iteration 2815 : loss : 0.225027, loss_ce: 0.036056
[14:21:57.424] iteration 2816 : loss : 0.133284, loss_ce: 0.040313
[14:21:58.948] iteration 2817 : loss : 0.201626, loss_ce: 0.018319
[14:21:59.647] iteration 2818 : loss : 0.149757, loss_ce: 0.055536
[14:22:00.183] iteration 2819 : loss : 0.205342, loss_ce: 0.056535
[14:22:00.778] iteration 2820 : loss : 0.167911, loss_ce: 0.067249
[14:22:01.210] iteration 2821 : loss : 0.106251, loss_ce: 0.037305
[14:22:02.084] iteration 2822 : loss : 0.269452, loss_ce: 0.031466
[14:22:02.692] iteration 2823 : loss : 0.190030, loss_ce: 0.080251
[14:22:03.097] iteration 2824 : loss : 0.284384, loss_ce: 0.065399
[14:22:03.686] iteration 2825 : loss : 0.182365, loss_ce: 0.082458
[14:22:04.201] iteration 2826 : loss : 0.178805, loss_ce: 0.062099
[14:22:04.958] iteration 2827 : loss : 0.169594, loss_ce: 0.056860
[14:22:05.525] iteration 2828 : loss : 0.199407, loss_ce: 0.046762
[14:22:06.016] iteration 2829 : loss : 0.196127, loss_ce: 0.083113
[14:22:06.394] iteration 2830 : loss : 0.184342, loss_ce: 0.036651
[14:22:06.835] iteration 2831 : loss : 0.225541, loss_ce: 0.044486
[14:22:07.649] iteration 2832 : loss : 0.144336, loss_ce: 0.042262
[14:22:07.990] iteration 2833 : loss : 0.161995, loss_ce: 0.075458
[14:22:08.332] iteration 2834 : loss : 0.121084, loss_ce: 0.062818
[14:22:08.663] iteration 2835 : loss : 0.176781, loss_ce: 0.078183
[14:22:08.978] iteration 2836 : loss : 0.249770, loss_ce: 0.046332
[14:22:09.294] iteration 2837 : loss : 0.255014, loss_ce: 0.059831
[14:22:09.608] iteration 2838 : loss : 0.165848, loss_ce: 0.027918
[14:22:09.921] iteration 2839 : loss : 0.189216, loss_ce: 0.047606
[14:22:10.236] iteration 2840 : loss : 0.141340, loss_ce: 0.049641
[14:22:10.570] iteration 2841 : loss : 0.310590, loss_ce: 0.051973
[14:22:10.885] iteration 2842 : loss : 0.164783, loss_ce: 0.066397
[14:22:11.201] iteration 2843 : loss : 0.137906, loss_ce: 0.038272
[14:22:11.514] iteration 2844 : loss : 0.198114, loss_ce: 0.089763
[14:22:11.827] iteration 2845 : loss : 0.197941, loss_ce: 0.052827
[14:22:12.142] iteration 2846 : loss : 0.256051, loss_ce: 0.070045
[14:22:12.456] iteration 2847 : loss : 0.185927, loss_ce: 0.057403
[14:22:12.771] iteration 2848 : loss : 0.173286, loss_ce: 0.055518
[14:22:13.083] iteration 2849 : loss : 0.176570, loss_ce: 0.062818
[14:22:13.396] iteration 2850 : loss : 0.182044, loss_ce: 0.055683
[14:22:13.711] iteration 2851 : loss : 0.243129, loss_ce: 0.113823
[14:22:14.024] iteration 2852 : loss : 0.154663, loss_ce: 0.076341
[14:22:14.339] iteration 2853 : loss : 0.192605, loss_ce: 0.085262
[14:22:14.654] iteration 2854 : loss : 0.159472, loss_ce: 0.050179
[14:22:14.967] iteration 2855 : loss : 0.209506, loss_ce: 0.056602
[14:22:15.283] iteration 2856 : loss : 0.203797, loss_ce: 0.093808
[14:22:15.597] iteration 2857 : loss : 0.192002, loss_ce: 0.080593
[14:22:15.910] iteration 2858 : loss : 0.263661, loss_ce: 0.116909
[14:22:16.225] iteration 2859 : loss : 0.217848, loss_ce: 0.037344
[14:22:16.537] iteration 2860 : loss : 0.162584, loss_ce: 0.055539
[14:22:16.864] iteration 2861 : loss : 0.146067, loss_ce: 0.054997
[14:22:17.178] iteration 2862 : loss : 0.208837, loss_ce: 0.046592
[14:22:17.493] iteration 2863 : loss : 0.227423, loss_ce: 0.085090
[14:22:17.808] iteration 2864 : loss : 0.136775, loss_ce: 0.051493
[14:22:18.122] iteration 2865 : loss : 0.143337, loss_ce: 0.045618
[14:22:18.437] iteration 2866 : loss : 0.160873, loss_ce: 0.053183
[14:22:18.753] iteration 2867 : loss : 0.174914, loss_ce: 0.061301
[14:22:19.068] iteration 2868 : loss : 0.154816, loss_ce: 0.050280
[14:22:19.383] iteration 2869 : loss : 0.227532, loss_ce: 0.066385
[14:22:19.697] iteration 2870 : loss : 0.269182, loss_ce: 0.052303
[14:22:20.011] iteration 2871 : loss : 0.169308, loss_ce: 0.076278
[14:22:20.326] iteration 2872 : loss : 0.135424, loss_ce: 0.074059
[14:22:20.640] iteration 2873 : loss : 0.160760, loss_ce: 0.071734
[14:22:20.956] iteration 2874 : loss : 0.190905, loss_ce: 0.042066
[14:22:21.272] iteration 2875 : loss : 0.209454, loss_ce: 0.068643
[14:22:21.586] iteration 2876 : loss : 0.160954, loss_ce: 0.063758
[14:22:21.901] iteration 2877 : loss : 0.233010, loss_ce: 0.063652
[14:22:22.217] iteration 2878 : loss : 0.236449, loss_ce: 0.079419
[14:22:22.531] iteration 2879 : loss : 0.289923, loss_ce: 0.041875
[14:22:22.845] iteration 2880 : loss : 0.187988, loss_ce: 0.069409
[14:22:23.172] iteration 2881 : loss : 0.194387, loss_ce: 0.078159
[14:22:23.488] iteration 2882 : loss : 0.228822, loss_ce: 0.034699
[14:22:23.561] iteration 2883 : loss : 0.317028, loss_ce: 0.189149
[14:22:39.233] iteration 2884 : loss : 0.152599, loss_ce: 0.044900
[14:22:40.212] iteration 2885 : loss : 0.228318, loss_ce: 0.062996
[14:22:41.414] iteration 2886 : loss : 0.160598, loss_ce: 0.062411
[14:22:42.839] iteration 2887 : loss : 0.197003, loss_ce: 0.045537
[14:22:44.052] iteration 2888 : loss : 0.185929, loss_ce: 0.062063
[14:22:45.092] iteration 2889 : loss : 0.215013, loss_ce: 0.068044
[14:22:45.682] iteration 2890 : loss : 0.158529, loss_ce: 0.067130
[14:22:46.050] iteration 2891 : loss : 0.168149, loss_ce: 0.088154
[14:22:46.512] iteration 2892 : loss : 0.131753, loss_ce: 0.039539
[14:22:46.880] iteration 2893 : loss : 0.205926, loss_ce: 0.035400
[14:22:47.233] iteration 2894 : loss : 0.239162, loss_ce: 0.054172
[14:22:47.561] iteration 2895 : loss : 0.241098, loss_ce: 0.063115
[14:22:48.006] iteration 2896 : loss : 0.211624, loss_ce: 0.042610
[14:22:48.751] iteration 2897 : loss : 0.181481, loss_ce: 0.067580
[14:22:49.912] iteration 2898 : loss : 0.155729, loss_ce: 0.068882
[14:22:50.932] iteration 2899 : loss : 0.276938, loss_ce: 0.064355
[14:22:51.288] iteration 2900 : loss : 0.170951, loss_ce: 0.047517
[14:22:52.555] iteration 2901 : loss : 0.130331, loss_ce: 0.040747
[14:22:53.231] iteration 2902 : loss : 0.184291, loss_ce: 0.041510
[14:22:53.941] iteration 2903 : loss : 0.127657, loss_ce: 0.049761
[14:22:54.396] iteration 2904 : loss : 0.159486, loss_ce: 0.063921
[14:22:55.172] iteration 2905 : loss : 0.236884, loss_ce: 0.061168
[14:22:56.356] iteration 2906 : loss : 0.162185, loss_ce: 0.047902
[14:22:57.750] iteration 2907 : loss : 0.155156, loss_ce: 0.061726
[14:22:58.698] iteration 2908 : loss : 0.141749, loss_ce: 0.047406
[14:23:00.511] iteration 2909 : loss : 0.193305, loss_ce: 0.061484
[14:23:01.814] iteration 2910 : loss : 0.151392, loss_ce: 0.040617
[14:23:03.232] iteration 2911 : loss : 0.137815, loss_ce: 0.039466
[14:23:04.453] iteration 2912 : loss : 0.162891, loss_ce: 0.065827
[14:23:05.810] iteration 2913 : loss : 0.172067, loss_ce: 0.029502
[14:23:06.842] iteration 2914 : loss : 0.127814, loss_ce: 0.022176
[14:23:07.614] iteration 2915 : loss : 0.106725, loss_ce: 0.029030
[14:23:08.695] iteration 2916 : loss : 0.192747, loss_ce: 0.069870
[14:23:09.575] iteration 2917 : loss : 0.207685, loss_ce: 0.068565
[14:23:10.742] iteration 2918 : loss : 0.300236, loss_ce: 0.077045
[14:23:11.354] iteration 2919 : loss : 0.162007, loss_ce: 0.082040
[14:23:11.966] iteration 2920 : loss : 0.171503, loss_ce: 0.053163
[14:23:12.548] iteration 2921 : loss : 0.136284, loss_ce: 0.053618
[14:23:13.569] iteration 2922 : loss : 0.177461, loss_ce: 0.051816
[14:23:14.433] iteration 2923 : loss : 0.184651, loss_ce: 0.069193
[14:23:15.162] iteration 2924 : loss : 0.146471, loss_ce: 0.046019
[14:23:15.525] iteration 2925 : loss : 0.173067, loss_ce: 0.039231
[14:23:15.895] iteration 2926 : loss : 0.227245, loss_ce: 0.045422
[14:23:16.228] iteration 2927 : loss : 0.161996, loss_ce: 0.041797
[14:23:16.571] iteration 2928 : loss : 0.206393, loss_ce: 0.040800
[14:23:16.890] iteration 2929 : loss : 0.235609, loss_ce: 0.037303
[14:23:17.205] iteration 2930 : loss : 0.255083, loss_ce: 0.081707
[14:23:17.521] iteration 2931 : loss : 0.273437, loss_ce: 0.049810
[14:23:17.838] iteration 2932 : loss : 0.223996, loss_ce: 0.036577
[14:23:18.154] iteration 2933 : loss : 0.176650, loss_ce: 0.072284
[14:23:18.470] iteration 2934 : loss : 0.228879, loss_ce: 0.057122
[14:23:18.788] iteration 2935 : loss : 0.168265, loss_ce: 0.071511
[14:23:19.102] iteration 2936 : loss : 0.220807, loss_ce: 0.050283
[14:23:19.418] iteration 2937 : loss : 0.148101, loss_ce: 0.043760
[14:23:19.735] iteration 2938 : loss : 0.195754, loss_ce: 0.078905
[14:23:20.050] iteration 2939 : loss : 0.142999, loss_ce: 0.045086
[14:23:20.367] iteration 2940 : loss : 0.157057, loss_ce: 0.061187
[14:23:20.703] iteration 2941 : loss : 0.143914, loss_ce: 0.059452
[14:23:21.018] iteration 2942 : loss : 0.134541, loss_ce: 0.053977
[14:23:21.336] iteration 2943 : loss : 0.164711, loss_ce: 0.079458
[14:23:21.652] iteration 2944 : loss : 0.201922, loss_ce: 0.057576
[14:23:21.967] iteration 2945 : loss : 0.238466, loss_ce: 0.062126
[14:23:22.285] iteration 2946 : loss : 0.231781, loss_ce: 0.064628
[14:23:22.600] iteration 2947 : loss : 0.166753, loss_ce: 0.050118
[14:23:22.916] iteration 2948 : loss : 0.172385, loss_ce: 0.063979
[14:23:23.231] iteration 2949 : loss : 0.146121, loss_ce: 0.036901
[14:23:23.546] iteration 2950 : loss : 0.235645, loss_ce: 0.075705
[14:23:23.863] iteration 2951 : loss : 0.147342, loss_ce: 0.023008
[14:23:24.177] iteration 2952 : loss : 0.199077, loss_ce: 0.064202
[14:23:24.492] iteration 2953 : loss : 0.179453, loss_ce: 0.069930
[14:23:24.808] iteration 2954 : loss : 0.250065, loss_ce: 0.120014
[14:23:25.125] iteration 2955 : loss : 0.159783, loss_ce: 0.031651
[14:23:25.441] iteration 2956 : loss : 0.187418, loss_ce: 0.071713
[14:23:25.758] iteration 2957 : loss : 0.215364, loss_ce: 0.051551
[14:23:26.072] iteration 2958 : loss : 0.233360, loss_ce: 0.087825
[14:23:26.389] iteration 2959 : loss : 0.144931, loss_ce: 0.078215
[14:23:26.703] iteration 2960 : loss : 0.246751, loss_ce: 0.075036
[14:23:27.029] iteration 2961 : loss : 0.174340, loss_ce: 0.036639
[14:23:27.346] iteration 2962 : loss : 0.143630, loss_ce: 0.058254
[14:23:27.661] iteration 2963 : loss : 0.175318, loss_ce: 0.032400
[14:23:27.976] iteration 2964 : loss : 0.227309, loss_ce: 0.086533
[14:23:28.293] iteration 2965 : loss : 0.157151, loss_ce: 0.032187
[14:23:28.606] iteration 2966 : loss : 0.172012, loss_ce: 0.057321
[14:23:28.922] iteration 2967 : loss : 0.234054, loss_ce: 0.057947
[14:23:29.240] iteration 2968 : loss : 0.184895, loss_ce: 0.070888
[14:23:29.554] iteration 2969 : loss : 0.241126, loss_ce: 0.082536
[14:23:29.871] iteration 2970 : loss : 0.215449, loss_ce: 0.083746
[14:23:30.185] iteration 2971 : loss : 0.145811, loss_ce: 0.062468
[14:23:30.499] iteration 2972 : loss : 0.169018, loss_ce: 0.066406
[14:23:30.816] iteration 2973 : loss : 0.242274, loss_ce: 0.096525
[14:23:31.133] iteration 2974 : loss : 0.200172, loss_ce: 0.081958
[14:23:31.449] iteration 2975 : loss : 0.252496, loss_ce: 0.047638
[14:23:31.523] iteration 2976 : loss : 0.340370, loss_ce: 0.024848
[14:23:50.308] iteration 2977 : loss : 0.139301, loss_ce: 0.052753
[14:23:51.617] iteration 2978 : loss : 0.181227, loss_ce: 0.053880
[14:23:52.111] iteration 2979 : loss : 0.167427, loss_ce: 0.056387
[14:23:52.564] iteration 2980 : loss : 0.178354, loss_ce: 0.056468
[14:23:52.967] iteration 2981 : loss : 0.179917, loss_ce: 0.061817
[14:23:53.311] iteration 2982 : loss : 0.174950, loss_ce: 0.048487
[14:23:53.655] iteration 2983 : loss : 0.131925, loss_ce: 0.058232
[14:23:54.047] iteration 2984 : loss : 0.218549, loss_ce: 0.058973
[14:23:54.764] iteration 2985 : loss : 0.178709, loss_ce: 0.038807
[14:23:55.327] iteration 2986 : loss : 0.128039, loss_ce: 0.036688
[14:23:56.344] iteration 2987 : loss : 0.166085, loss_ce: 0.038873
[14:23:56.958] iteration 2988 : loss : 0.191203, loss_ce: 0.055723
[14:23:57.806] iteration 2989 : loss : 0.258561, loss_ce: 0.048319
[14:23:58.818] iteration 2990 : loss : 0.204963, loss_ce: 0.043460
[14:23:59.288] iteration 2991 : loss : 0.185082, loss_ce: 0.041237
[14:23:59.993] iteration 2992 : loss : 0.178831, loss_ce: 0.067920
[14:24:00.952] iteration 2993 : loss : 0.152437, loss_ce: 0.036309
[14:24:02.229] iteration 2994 : loss : 0.192732, loss_ce: 0.085321
[14:24:03.080] iteration 2995 : loss : 0.136670, loss_ce: 0.042305
[14:24:04.029] iteration 2996 : loss : 0.167703, loss_ce: 0.059965
[14:24:05.194] iteration 2997 : loss : 0.200122, loss_ce: 0.064720
[14:24:05.870] iteration 2998 : loss : 0.151262, loss_ce: 0.032278
[14:24:06.766] iteration 2999 : loss : 0.175603, loss_ce: 0.050776
[14:24:08.017] iteration 3000 : loss : 0.218426, loss_ce: 0.048629
[14:24:09.279] iteration 3001 : loss : 0.133625, loss_ce: 0.058883
[14:24:10.620] iteration 3002 : loss : 0.108450, loss_ce: 0.041206
[14:24:11.190] iteration 3003 : loss : 0.183038, loss_ce: 0.076389
[14:24:12.828] iteration 3004 : loss : 0.137134, loss_ce: 0.069848
[14:24:13.929] iteration 3005 : loss : 0.154811, loss_ce: 0.032411
[14:24:14.875] iteration 3006 : loss : 0.186613, loss_ce: 0.049192
[14:24:15.769] iteration 3007 : loss : 0.148015, loss_ce: 0.050968
[14:24:17.058] iteration 3008 : loss : 0.161778, loss_ce: 0.063775
[14:24:19.134] iteration 3009 : loss : 0.224984, loss_ce: 0.030246
[14:24:19.621] iteration 3010 : loss : 0.221003, loss_ce: 0.074260
[14:24:20.094] iteration 3011 : loss : 0.147912, loss_ce: 0.089398
[14:24:21.047] iteration 3012 : loss : 0.130113, loss_ce: 0.046973
[14:24:21.712] iteration 3013 : loss : 0.188142, loss_ce: 0.052906
[14:24:22.221] iteration 3014 : loss : 0.267480, loss_ce: 0.073712
[14:24:22.601] iteration 3015 : loss : 0.112574, loss_ce: 0.042910
[14:24:23.148] iteration 3016 : loss : 0.133203, loss_ce: 0.057327
[14:24:23.516] iteration 3017 : loss : 0.123486, loss_ce: 0.051601
[14:24:23.895] iteration 3018 : loss : 0.145860, loss_ce: 0.056931
[14:24:24.244] iteration 3019 : loss : 0.177630, loss_ce: 0.060614
[14:24:24.633] iteration 3020 : loss : 0.164275, loss_ce: 0.029168
[14:24:24.976] iteration 3021 : loss : 0.200221, loss_ce: 0.040863
[14:24:25.288] iteration 3022 : loss : 0.146671, loss_ce: 0.052529
[14:24:25.604] iteration 3023 : loss : 0.153053, loss_ce: 0.074527
[14:24:25.920] iteration 3024 : loss : 0.196846, loss_ce: 0.051321
[14:24:26.234] iteration 3025 : loss : 0.133270, loss_ce: 0.036921
[14:24:26.549] iteration 3026 : loss : 0.189626, loss_ce: 0.065429
[14:24:26.864] iteration 3027 : loss : 0.182329, loss_ce: 0.075647
[14:24:27.178] iteration 3028 : loss : 0.152441, loss_ce: 0.026871
[14:24:27.492] iteration 3029 : loss : 0.181359, loss_ce: 0.032172
[14:24:27.806] iteration 3030 : loss : 0.137800, loss_ce: 0.045522
[14:24:28.120] iteration 3031 : loss : 0.141216, loss_ce: 0.059096
[14:24:28.436] iteration 3032 : loss : 0.293451, loss_ce: 0.064730
[14:24:28.749] iteration 3033 : loss : 0.186733, loss_ce: 0.086598
[14:24:29.063] iteration 3034 : loss : 0.134440, loss_ce: 0.045258
[14:24:29.378] iteration 3035 : loss : 0.180977, loss_ce: 0.069716
[14:24:29.690] iteration 3036 : loss : 0.219930, loss_ce: 0.062642
[14:24:30.004] iteration 3037 : loss : 0.201921, loss_ce: 0.060399
[14:24:30.318] iteration 3038 : loss : 0.199823, loss_ce: 0.077372
[14:24:30.631] iteration 3039 : loss : 0.246940, loss_ce: 0.074917
[14:24:30.946] iteration 3040 : loss : 0.139112, loss_ce: 0.032147
[14:24:31.277] iteration 3041 : loss : 0.162260, loss_ce: 0.053172
[14:24:31.590] iteration 3042 : loss : 0.176908, loss_ce: 0.037162
[14:24:31.904] iteration 3043 : loss : 0.180624, loss_ce: 0.058875
[14:24:32.218] iteration 3044 : loss : 0.237176, loss_ce: 0.063489
[14:24:32.531] iteration 3045 : loss : 0.175865, loss_ce: 0.058890
[14:24:32.846] iteration 3046 : loss : 0.159212, loss_ce: 0.046301
[14:24:33.161] iteration 3047 : loss : 0.167962, loss_ce: 0.050900
[14:24:33.473] iteration 3048 : loss : 0.183958, loss_ce: 0.041672
[14:24:33.788] iteration 3049 : loss : 0.320105, loss_ce: 0.071073
[14:24:34.103] iteration 3050 : loss : 0.203955, loss_ce: 0.080073
[14:24:34.419] iteration 3051 : loss : 0.200249, loss_ce: 0.041801
[14:24:34.733] iteration 3052 : loss : 0.159871, loss_ce: 0.036162
[14:24:35.047] iteration 3053 : loss : 0.201263, loss_ce: 0.052181
[14:24:35.361] iteration 3054 : loss : 0.190913, loss_ce: 0.051023
[14:24:35.675] iteration 3055 : loss : 0.201214, loss_ce: 0.051609
[14:24:35.990] iteration 3056 : loss : 0.176520, loss_ce: 0.048199
[14:24:36.304] iteration 3057 : loss : 0.182083, loss_ce: 0.045351
[14:24:36.619] iteration 3058 : loss : 0.194981, loss_ce: 0.069052
[14:24:36.935] iteration 3059 : loss : 0.184838, loss_ce: 0.047637
[14:24:37.249] iteration 3060 : loss : 0.192224, loss_ce: 0.065964
[14:24:37.574] iteration 3061 : loss : 0.180554, loss_ce: 0.051661
[14:24:37.889] iteration 3062 : loss : 0.147058, loss_ce: 0.068743
[14:24:38.204] iteration 3063 : loss : 0.198549, loss_ce: 0.066482
[14:24:38.519] iteration 3064 : loss : 0.181626, loss_ce: 0.060365
[14:24:38.834] iteration 3065 : loss : 0.129402, loss_ce: 0.028319
[14:24:39.149] iteration 3066 : loss : 0.160551, loss_ce: 0.042123
[14:24:39.464] iteration 3067 : loss : 0.317272, loss_ce: 0.038153
[14:24:39.779] iteration 3068 : loss : 0.121710, loss_ce: 0.045405
[14:24:39.852] iteration 3069 : loss : 0.340568, loss_ce: 0.025627
[14:24:55.929] iteration 3070 : loss : 0.136352, loss_ce: 0.061578
[14:24:57.107] iteration 3071 : loss : 0.156165, loss_ce: 0.043566
[14:24:58.253] iteration 3072 : loss : 0.202124, loss_ce: 0.050366
[14:24:58.705] iteration 3073 : loss : 0.240444, loss_ce: 0.062590
[14:25:00.230] iteration 3074 : loss : 0.213662, loss_ce: 0.082784
[14:25:01.594] iteration 3075 : loss : 0.247731, loss_ce: 0.088823
[14:25:02.945] iteration 3076 : loss : 0.167957, loss_ce: 0.062273
[14:25:03.352] iteration 3077 : loss : 0.147419, loss_ce: 0.047581
[14:25:03.744] iteration 3078 : loss : 0.215200, loss_ce: 0.085467
[14:25:05.841] iteration 3079 : loss : 0.135512, loss_ce: 0.031216
[14:25:06.670] iteration 3080 : loss : 0.106910, loss_ce: 0.038353
[14:25:07.087] iteration 3081 : loss : 0.124143, loss_ce: 0.034012
[14:25:07.625] iteration 3082 : loss : 0.141569, loss_ce: 0.044126
[14:25:08.017] iteration 3083 : loss : 0.170875, loss_ce: 0.038392
[14:25:08.413] iteration 3084 : loss : 0.204383, loss_ce: 0.022367
[14:25:09.192] iteration 3085 : loss : 0.237881, loss_ce: 0.056092
[14:25:09.807] iteration 3086 : loss : 0.157428, loss_ce: 0.073188
[14:25:10.495] iteration 3087 : loss : 0.184474, loss_ce: 0.086281
[14:25:11.822] iteration 3088 : loss : 0.135461, loss_ce: 0.049479
[14:25:12.734] iteration 3089 : loss : 0.105815, loss_ce: 0.034715
[14:25:13.072] iteration 3090 : loss : 0.126052, loss_ce: 0.021633
[14:25:13.412] iteration 3091 : loss : 0.173822, loss_ce: 0.043138
[14:25:13.995] iteration 3092 : loss : 0.142098, loss_ce: 0.034511
[14:25:14.732] iteration 3093 : loss : 0.228880, loss_ce: 0.023320
[14:25:16.556] iteration 3094 : loss : 0.120499, loss_ce: 0.040861
[14:25:17.491] iteration 3095 : loss : 0.192852, loss_ce: 0.044399
[14:25:18.657] iteration 3096 : loss : 0.241142, loss_ce: 0.055127
[14:25:20.408] iteration 3097 : loss : 0.255811, loss_ce: 0.080643
[14:25:21.333] iteration 3098 : loss : 0.174009, loss_ce: 0.064781
[14:25:21.701] iteration 3099 : loss : 0.172643, loss_ce: 0.054290
[14:25:22.483] iteration 3100 : loss : 0.184595, loss_ce: 0.026482
[14:25:23.324] iteration 3101 : loss : 0.192242, loss_ce: 0.065909
[14:25:23.762] iteration 3102 : loss : 0.164234, loss_ce: 0.052393
[14:25:25.239] iteration 3103 : loss : 0.201659, loss_ce: 0.062542
[14:25:26.348] iteration 3104 : loss : 0.105255, loss_ce: 0.038453
[14:25:26.961] iteration 3105 : loss : 0.150922, loss_ce: 0.051815
[14:25:27.323] iteration 3106 : loss : 0.232583, loss_ce: 0.055789
[14:25:27.872] iteration 3107 : loss : 0.332710, loss_ce: 0.032731
[14:25:28.846] iteration 3108 : loss : 0.125035, loss_ce: 0.044446
[14:25:29.601] iteration 3109 : loss : 0.182246, loss_ce: 0.040481
[14:25:30.052] iteration 3110 : loss : 0.122730, loss_ce: 0.039549
[14:25:30.468] iteration 3111 : loss : 0.174027, loss_ce: 0.067116
[14:25:31.084] iteration 3112 : loss : 0.133184, loss_ce: 0.050676
[14:25:31.581] iteration 3113 : loss : 0.157439, loss_ce: 0.080566
[14:25:31.931] iteration 3114 : loss : 0.232352, loss_ce: 0.059977
[14:25:32.249] iteration 3115 : loss : 0.176402, loss_ce: 0.045363
[14:25:32.570] iteration 3116 : loss : 0.151731, loss_ce: 0.046350
[14:25:32.885] iteration 3117 : loss : 0.136209, loss_ce: 0.048984
[14:25:33.202] iteration 3118 : loss : 0.135146, loss_ce: 0.033123
[14:25:33.520] iteration 3119 : loss : 0.295892, loss_ce: 0.059539
[14:25:33.837] iteration 3120 : loss : 0.149837, loss_ce: 0.060462
[14:25:34.173] iteration 3121 : loss : 0.102125, loss_ce: 0.034034
[14:25:34.491] iteration 3122 : loss : 0.142090, loss_ce: 0.056552
[14:25:34.805] iteration 3123 : loss : 0.173669, loss_ce: 0.068727
[14:25:35.122] iteration 3124 : loss : 0.157872, loss_ce: 0.052415
[14:25:35.439] iteration 3125 : loss : 0.117067, loss_ce: 0.040229
[14:25:35.753] iteration 3126 : loss : 0.227408, loss_ce: 0.027284
[14:25:36.069] iteration 3127 : loss : 0.120650, loss_ce: 0.043545
[14:25:36.385] iteration 3128 : loss : 0.167979, loss_ce: 0.069988
[14:25:36.700] iteration 3129 : loss : 0.210676, loss_ce: 0.084326
[14:25:37.018] iteration 3130 : loss : 0.189173, loss_ce: 0.087621
[14:25:37.334] iteration 3131 : loss : 0.174076, loss_ce: 0.083377
[14:25:37.651] iteration 3132 : loss : 0.128420, loss_ce: 0.054001
[14:25:37.968] iteration 3133 : loss : 0.126291, loss_ce: 0.040888
[14:25:38.283] iteration 3134 : loss : 0.129297, loss_ce: 0.041048
[14:25:38.598] iteration 3135 : loss : 0.204216, loss_ce: 0.082054
[14:25:38.915] iteration 3136 : loss : 0.179900, loss_ce: 0.077752
[14:25:39.232] iteration 3137 : loss : 0.175578, loss_ce: 0.054289
[14:25:39.548] iteration 3138 : loss : 0.130758, loss_ce: 0.039018
[14:25:39.865] iteration 3139 : loss : 0.238147, loss_ce: 0.064786
[14:25:40.182] iteration 3140 : loss : 0.169201, loss_ce: 0.030935
[14:25:40.507] iteration 3141 : loss : 0.165576, loss_ce: 0.049271
[14:25:40.822] iteration 3142 : loss : 0.179522, loss_ce: 0.066686
[14:25:41.139] iteration 3143 : loss : 0.204935, loss_ce: 0.046259
[14:25:41.456] iteration 3144 : loss : 0.208875, loss_ce: 0.075925
[14:25:41.772] iteration 3145 : loss : 0.202559, loss_ce: 0.052902
[14:25:42.088] iteration 3146 : loss : 0.140499, loss_ce: 0.059222
[14:25:42.403] iteration 3147 : loss : 0.279815, loss_ce: 0.022683
[14:25:42.721] iteration 3148 : loss : 0.248706, loss_ce: 0.082378
[14:25:43.039] iteration 3149 : loss : 0.198106, loss_ce: 0.051690
[14:25:43.355] iteration 3150 : loss : 0.144248, loss_ce: 0.040885
[14:25:43.669] iteration 3151 : loss : 0.185186, loss_ce: 0.059754
[14:25:43.987] iteration 3152 : loss : 0.247781, loss_ce: 0.060572
[14:25:44.304] iteration 3153 : loss : 0.201238, loss_ce: 0.028657
[14:25:44.621] iteration 3154 : loss : 0.146964, loss_ce: 0.058467
[14:25:44.937] iteration 3155 : loss : 0.221584, loss_ce: 0.044968
[14:25:45.255] iteration 3156 : loss : 0.205359, loss_ce: 0.062001
[14:25:45.572] iteration 3157 : loss : 0.227264, loss_ce: 0.063502
[14:25:45.889] iteration 3158 : loss : 0.242068, loss_ce: 0.055014
[14:25:46.203] iteration 3159 : loss : 0.212155, loss_ce: 0.114765
[14:25:46.520] iteration 3160 : loss : 0.132077, loss_ce: 0.035136
[14:25:46.846] iteration 3161 : loss : 0.188818, loss_ce: 0.052991
[14:25:46.920] iteration 3162 : loss : 0.418968, loss_ce: 0.009283
[14:26:04.329] iteration 3163 : loss : 0.151438, loss_ce: 0.085081
[14:26:05.161] iteration 3164 : loss : 0.223105, loss_ce: 0.053842
[14:26:05.517] iteration 3165 : loss : 0.159755, loss_ce: 0.028522
[14:26:07.418] iteration 3166 : loss : 0.148868, loss_ce: 0.031389
[14:26:08.909] iteration 3167 : loss : 0.193991, loss_ce: 0.045627
[14:26:09.857] iteration 3168 : loss : 0.160659, loss_ce: 0.048730
[14:26:11.086] iteration 3169 : loss : 0.112337, loss_ce: 0.049261
[14:26:11.951] iteration 3170 : loss : 0.120519, loss_ce: 0.051237
[14:26:12.659] iteration 3171 : loss : 0.167454, loss_ce: 0.076201
[14:26:13.162] iteration 3172 : loss : 0.214548, loss_ce: 0.057471
[14:26:13.612] iteration 3173 : loss : 0.142133, loss_ce: 0.048557
[14:26:14.142] iteration 3174 : loss : 0.215812, loss_ce: 0.055453
[14:26:15.020] iteration 3175 : loss : 0.174053, loss_ce: 0.065505
[14:26:15.677] iteration 3176 : loss : 0.178196, loss_ce: 0.053272
[14:26:16.716] iteration 3177 : loss : 0.198515, loss_ce: 0.044926
[14:26:17.491] iteration 3178 : loss : 0.157891, loss_ce: 0.051442
[14:26:18.198] iteration 3179 : loss : 0.108454, loss_ce: 0.027279
[14:26:18.883] iteration 3180 : loss : 0.139312, loss_ce: 0.030718
[14:26:19.800] iteration 3181 : loss : 0.191533, loss_ce: 0.054810
[14:26:20.482] iteration 3182 : loss : 0.127529, loss_ce: 0.024310
[14:26:20.914] iteration 3183 : loss : 0.193658, loss_ce: 0.036433
[14:26:22.570] iteration 3184 : loss : 0.145751, loss_ce: 0.053462
[14:26:23.334] iteration 3185 : loss : 0.103731, loss_ce: 0.027958
[14:26:24.845] iteration 3186 : loss : 0.163429, loss_ce: 0.047406
[14:26:25.955] iteration 3187 : loss : 0.153608, loss_ce: 0.038161
[14:26:27.432] iteration 3188 : loss : 0.200977, loss_ce: 0.065325
[14:26:28.638] iteration 3189 : loss : 0.182431, loss_ce: 0.074343
[14:26:29.759] iteration 3190 : loss : 0.155373, loss_ce: 0.065593
[14:26:30.772] iteration 3191 : loss : 0.112547, loss_ce: 0.044804
[14:26:31.878] iteration 3192 : loss : 0.154639, loss_ce: 0.033447
[14:26:32.632] iteration 3193 : loss : 0.215852, loss_ce: 0.033165
[14:26:34.013] iteration 3194 : loss : 0.165298, loss_ce: 0.080432
[14:26:35.578] iteration 3195 : loss : 0.144441, loss_ce: 0.043531
[14:26:36.089] iteration 3196 : loss : 0.164201, loss_ce: 0.025096
[14:26:36.768] iteration 3197 : loss : 0.187362, loss_ce: 0.049704
[14:26:37.248] iteration 3198 : loss : 0.223750, loss_ce: 0.061537
[14:26:37.580] iteration 3199 : loss : 0.241307, loss_ce: 0.071609
[14:26:37.951] iteration 3200 : loss : 0.144981, loss_ce: 0.032519
[14:26:38.519] iteration 3201 : loss : 0.106581, loss_ce: 0.043956
[14:26:38.900] iteration 3202 : loss : 0.146477, loss_ce: 0.027374
[14:26:39.294] iteration 3203 : loss : 0.211173, loss_ce: 0.042007
[14:26:39.637] iteration 3204 : loss : 0.197107, loss_ce: 0.048061
[14:26:40.025] iteration 3205 : loss : 0.156631, loss_ce: 0.053667
[14:26:40.340] iteration 3206 : loss : 0.121092, loss_ce: 0.037744
[14:26:40.656] iteration 3207 : loss : 0.091748, loss_ce: 0.025761
[14:26:40.970] iteration 3208 : loss : 0.146363, loss_ce: 0.055095
[14:26:41.287] iteration 3209 : loss : 0.233128, loss_ce: 0.032329
[14:26:41.603] iteration 3210 : loss : 0.121018, loss_ce: 0.037597
[14:26:41.917] iteration 3211 : loss : 0.174832, loss_ce: 0.044793
[14:26:42.235] iteration 3212 : loss : 0.114379, loss_ce: 0.035411
[14:26:42.550] iteration 3213 : loss : 0.173321, loss_ce: 0.100368
[14:26:42.865] iteration 3214 : loss : 0.173159, loss_ce: 0.046762
[14:26:43.181] iteration 3215 : loss : 0.215647, loss_ce: 0.044203
[14:26:43.495] iteration 3216 : loss : 0.141345, loss_ce: 0.062533
[14:26:43.813] iteration 3217 : loss : 0.190795, loss_ce: 0.074565
[14:26:44.128] iteration 3218 : loss : 0.176659, loss_ce: 0.049749
[14:26:44.442] iteration 3219 : loss : 0.115301, loss_ce: 0.034963
[14:26:44.758] iteration 3220 : loss : 0.222845, loss_ce: 0.049596
[14:26:45.094] iteration 3221 : loss : 0.170936, loss_ce: 0.047936
[14:26:45.410] iteration 3222 : loss : 0.150679, loss_ce: 0.066450
[14:26:45.725] iteration 3223 : loss : 0.202408, loss_ce: 0.055122
[14:26:46.040] iteration 3224 : loss : 0.288780, loss_ce: 0.079486
[14:26:46.356] iteration 3225 : loss : 0.156630, loss_ce: 0.050989
[14:26:46.673] iteration 3226 : loss : 0.198623, loss_ce: 0.048779
[14:26:46.987] iteration 3227 : loss : 0.221421, loss_ce: 0.025355
[14:26:47.304] iteration 3228 : loss : 0.234165, loss_ce: 0.054719
[14:26:47.620] iteration 3229 : loss : 0.178962, loss_ce: 0.049449
[14:26:47.935] iteration 3230 : loss : 0.187280, loss_ce: 0.045522
[14:26:48.252] iteration 3231 : loss : 0.170333, loss_ce: 0.042535
[14:26:48.568] iteration 3232 : loss : 0.161141, loss_ce: 0.064466
[14:26:48.884] iteration 3233 : loss : 0.125347, loss_ce: 0.027419
[14:26:49.200] iteration 3234 : loss : 0.199634, loss_ce: 0.027867
[14:26:49.515] iteration 3235 : loss : 0.126231, loss_ce: 0.037137
[14:26:49.832] iteration 3236 : loss : 0.127252, loss_ce: 0.041719
[14:26:50.148] iteration 3237 : loss : 0.167912, loss_ce: 0.049696
[14:26:50.461] iteration 3238 : loss : 0.184058, loss_ce: 0.067141
[14:26:50.776] iteration 3239 : loss : 0.171386, loss_ce: 0.055848
[14:26:51.093] iteration 3240 : loss : 0.126449, loss_ce: 0.049678
[14:26:51.421] iteration 3241 : loss : 0.191530, loss_ce: 0.054905
[14:26:51.737] iteration 3242 : loss : 0.169973, loss_ce: 0.055574
[14:26:52.052] iteration 3243 : loss : 0.156238, loss_ce: 0.063192
[14:26:52.369] iteration 3244 : loss : 0.161097, loss_ce: 0.048973
[14:26:52.684] iteration 3245 : loss : 0.292767, loss_ce: 0.060317
[14:26:52.999] iteration 3246 : loss : 0.125229, loss_ce: 0.027104
[14:26:53.315] iteration 3247 : loss : 0.175659, loss_ce: 0.039426
[14:26:53.631] iteration 3248 : loss : 0.156492, loss_ce: 0.052601
[14:26:53.946] iteration 3249 : loss : 0.163162, loss_ce: 0.072801
[14:26:54.262] iteration 3250 : loss : 0.151392, loss_ce: 0.052718
[14:26:54.579] iteration 3251 : loss : 0.130388, loss_ce: 0.056475
[14:26:54.895] iteration 3252 : loss : 0.149508, loss_ce: 0.042516
[14:26:55.211] iteration 3253 : loss : 0.168265, loss_ce: 0.059216
[14:26:55.526] iteration 3254 : loss : 0.125212, loss_ce: 0.039774
[14:26:55.600] iteration 3255 : loss : 0.386745, loss_ce: 0.113346
[14:27:10.568] iteration 3256 : loss : 0.255197, loss_ce: 0.037488
[14:27:13.431] iteration 3257 : loss : 0.245408, loss_ce: 0.046556
[14:27:14.627] iteration 3258 : loss : 0.145461, loss_ce: 0.020325
[14:27:15.500] iteration 3259 : loss : 0.151541, loss_ce: 0.078616
[14:27:16.130] iteration 3260 : loss : 0.178710, loss_ce: 0.081974
[14:27:16.811] iteration 3261 : loss : 0.194691, loss_ce: 0.056713
[14:27:17.395] iteration 3262 : loss : 0.119623, loss_ce: 0.037248
[14:27:17.845] iteration 3263 : loss : 0.180741, loss_ce: 0.048642
[14:27:19.226] iteration 3264 : loss : 0.091337, loss_ce: 0.026376
[14:27:20.534] iteration 3265 : loss : 0.174575, loss_ce: 0.073457
[14:27:21.297] iteration 3266 : loss : 0.205103, loss_ce: 0.053776
[14:27:21.794] iteration 3267 : loss : 0.091248, loss_ce: 0.022783
[14:27:22.203] iteration 3268 : loss : 0.186847, loss_ce: 0.014985
[14:27:22.584] iteration 3269 : loss : 0.177036, loss_ce: 0.065188
[14:27:23.227] iteration 3270 : loss : 0.135532, loss_ce: 0.036203
[14:27:24.039] iteration 3271 : loss : 0.225728, loss_ce: 0.055499
[14:27:24.717] iteration 3272 : loss : 0.162201, loss_ce: 0.058693
[14:27:25.373] iteration 3273 : loss : 0.142397, loss_ce: 0.055430
[14:27:26.081] iteration 3274 : loss : 0.156685, loss_ce: 0.034671
[14:27:26.809] iteration 3275 : loss : 0.115972, loss_ce: 0.032316
[14:27:27.919] iteration 3276 : loss : 0.159882, loss_ce: 0.041262
[14:27:29.161] iteration 3277 : loss : 0.198214, loss_ce: 0.053808
[14:27:30.312] iteration 3278 : loss : 0.175214, loss_ce: 0.061466
[14:27:31.059] iteration 3279 : loss : 0.110305, loss_ce: 0.027297
[14:27:32.741] iteration 3280 : loss : 0.139583, loss_ce: 0.035452
[14:27:34.138] iteration 3281 : loss : 0.100472, loss_ce: 0.020464
[14:27:35.593] iteration 3282 : loss : 0.134081, loss_ce: 0.020590
[14:27:36.845] iteration 3283 : loss : 0.131000, loss_ce: 0.055746
[14:27:38.416] iteration 3284 : loss : 0.181311, loss_ce: 0.036343
[14:27:39.945] iteration 3285 : loss : 0.195773, loss_ce: 0.061537
[14:27:41.229] iteration 3286 : loss : 0.152275, loss_ce: 0.052717
[14:27:41.852] iteration 3287 : loss : 0.136677, loss_ce: 0.051442
[14:27:42.690] iteration 3288 : loss : 0.168317, loss_ce: 0.054410
[14:27:43.829] iteration 3289 : loss : 0.239923, loss_ce: 0.072180
[14:27:45.245] iteration 3290 : loss : 0.111321, loss_ce: 0.047010
[14:27:45.741] iteration 3291 : loss : 0.114341, loss_ce: 0.038995
[14:27:46.436] iteration 3292 : loss : 0.160237, loss_ce: 0.048445
[14:27:47.046] iteration 3293 : loss : 0.120881, loss_ce: 0.047896
[14:27:47.377] iteration 3294 : loss : 0.164818, loss_ce: 0.042245
[14:27:47.738] iteration 3295 : loss : 0.101254, loss_ce: 0.031906
[14:27:48.081] iteration 3296 : loss : 0.163021, loss_ce: 0.048356
[14:27:48.407] iteration 3297 : loss : 0.147429, loss_ce: 0.042217
[14:27:48.725] iteration 3298 : loss : 0.180870, loss_ce: 0.072282
[14:27:49.040] iteration 3299 : loss : 0.153822, loss_ce: 0.037841
[14:27:49.354] iteration 3300 : loss : 0.192489, loss_ce: 0.082195
[14:27:49.692] iteration 3301 : loss : 0.131466, loss_ce: 0.032524
[14:27:50.005] iteration 3302 : loss : 0.089631, loss_ce: 0.024859
[14:27:50.320] iteration 3303 : loss : 0.142624, loss_ce: 0.054897
[14:27:50.638] iteration 3304 : loss : 0.189692, loss_ce: 0.057105
[14:27:50.954] iteration 3305 : loss : 0.180833, loss_ce: 0.057995
[14:27:51.269] iteration 3306 : loss : 0.123400, loss_ce: 0.041550
[14:27:51.586] iteration 3307 : loss : 0.180853, loss_ce: 0.065073
[14:27:51.900] iteration 3308 : loss : 0.123613, loss_ce: 0.034417
[14:27:52.217] iteration 3309 : loss : 0.133967, loss_ce: 0.050324
[14:27:52.532] iteration 3310 : loss : 0.116879, loss_ce: 0.033519
[14:27:52.850] iteration 3311 : loss : 0.121763, loss_ce: 0.049949
[14:27:53.167] iteration 3312 : loss : 0.163814, loss_ce: 0.035937
[14:27:53.482] iteration 3313 : loss : 0.108113, loss_ce: 0.052816
[14:27:53.797] iteration 3314 : loss : 0.135366, loss_ce: 0.057035
[14:27:54.113] iteration 3315 : loss : 0.175735, loss_ce: 0.064403
[14:27:54.431] iteration 3316 : loss : 0.120693, loss_ce: 0.024419
[14:27:54.749] iteration 3317 : loss : 0.178753, loss_ce: 0.068697
[14:27:55.065] iteration 3318 : loss : 0.143658, loss_ce: 0.048509
[14:27:55.382] iteration 3319 : loss : 0.201111, loss_ce: 0.047958
[14:27:55.697] iteration 3320 : loss : 0.110384, loss_ce: 0.041338
[14:27:56.022] iteration 3321 : loss : 0.287565, loss_ce: 0.047495
[14:27:56.340] iteration 3322 : loss : 0.155367, loss_ce: 0.038707
[14:27:56.657] iteration 3323 : loss : 0.161513, loss_ce: 0.051840
[14:27:56.973] iteration 3324 : loss : 0.139539, loss_ce: 0.042720
[14:27:57.290] iteration 3325 : loss : 0.175615, loss_ce: 0.106532
[14:27:57.607] iteration 3326 : loss : 0.167348, loss_ce: 0.035364
[14:27:57.925] iteration 3327 : loss : 0.187206, loss_ce: 0.073713
[14:27:58.241] iteration 3328 : loss : 0.248537, loss_ce: 0.107855
[14:27:58.558] iteration 3329 : loss : 0.120163, loss_ce: 0.043676
[14:27:58.875] iteration 3330 : loss : 0.137501, loss_ce: 0.046337
[14:27:59.192] iteration 3331 : loss : 0.233618, loss_ce: 0.069929
[14:27:59.506] iteration 3332 : loss : 0.163986, loss_ce: 0.054247
[14:27:59.824] iteration 3333 : loss : 0.132031, loss_ce: 0.046648
[14:28:00.142] iteration 3334 : loss : 0.159575, loss_ce: 0.059034
[14:28:00.460] iteration 3335 : loss : 0.191786, loss_ce: 0.041017
[14:28:00.776] iteration 3336 : loss : 0.174886, loss_ce: 0.056729
[14:28:01.094] iteration 3337 : loss : 0.167393, loss_ce: 0.068351
[14:28:01.411] iteration 3338 : loss : 0.220584, loss_ce: 0.041749
[14:28:01.728] iteration 3339 : loss : 0.266392, loss_ce: 0.053373
[14:28:02.045] iteration 3340 : loss : 0.210956, loss_ce: 0.044662
[14:28:02.372] iteration 3341 : loss : 0.168010, loss_ce: 0.072225
[14:28:02.688] iteration 3342 : loss : 0.221959, loss_ce: 0.090511
[14:28:03.005] iteration 3343 : loss : 0.197882, loss_ce: 0.051218
[14:28:03.322] iteration 3344 : loss : 0.168500, loss_ce: 0.051345
[14:28:03.638] iteration 3345 : loss : 0.129616, loss_ce: 0.053995
[14:28:03.955] iteration 3346 : loss : 0.237078, loss_ce: 0.105998
[14:28:04.272] iteration 3347 : loss : 0.170803, loss_ce: 0.034476
[14:28:04.345] iteration 3348 : loss : 0.348202, loss_ce: 0.046886
[14:28:23.085] iteration 3349 : loss : 0.118995, loss_ce: 0.041242
[14:28:24.297] iteration 3350 : loss : 0.173054, loss_ce: 0.046811
[14:28:25.984] iteration 3351 : loss : 0.169464, loss_ce: 0.073618
[14:28:26.690] iteration 3352 : loss : 0.133053, loss_ce: 0.044179
[14:28:27.128] iteration 3353 : loss : 0.215054, loss_ce: 0.045765
[14:28:27.910] iteration 3354 : loss : 0.168153, loss_ce: 0.096149
[14:28:28.757] iteration 3355 : loss : 0.187348, loss_ce: 0.072019
[14:28:29.848] iteration 3356 : loss : 0.177666, loss_ce: 0.057927
[14:28:30.915] iteration 3357 : loss : 0.136173, loss_ce: 0.060906
[14:28:31.890] iteration 3358 : loss : 0.180672, loss_ce: 0.046415
[14:28:33.063] iteration 3359 : loss : 0.209877, loss_ce: 0.057018
[14:28:34.004] iteration 3360 : loss : 0.177393, loss_ce: 0.030117
[14:28:34.626] iteration 3361 : loss : 0.175608, loss_ce: 0.069474
[14:28:35.370] iteration 3362 : loss : 0.180196, loss_ce: 0.075625
[14:28:36.160] iteration 3363 : loss : 0.172396, loss_ce: 0.068146
[14:28:36.722] iteration 3364 : loss : 0.162414, loss_ce: 0.051317
[14:28:37.876] iteration 3365 : loss : 0.127623, loss_ce: 0.040304
[14:28:38.637] iteration 3366 : loss : 0.208210, loss_ce: 0.050234
[14:28:39.422] iteration 3367 : loss : 0.247167, loss_ce: 0.057035
[14:28:40.374] iteration 3368 : loss : 0.185037, loss_ce: 0.066449
[14:28:41.596] iteration 3369 : loss : 0.213617, loss_ce: 0.042043
[14:28:42.424] iteration 3370 : loss : 0.106815, loss_ce: 0.027527
[14:28:43.109] iteration 3371 : loss : 0.176572, loss_ce: 0.038450
[14:28:44.247] iteration 3372 : loss : 0.110631, loss_ce: 0.032108
[14:28:45.241] iteration 3373 : loss : 0.108819, loss_ce: 0.041001
[14:28:46.172] iteration 3374 : loss : 0.184854, loss_ce: 0.050123
[14:28:47.802] iteration 3375 : loss : 0.133098, loss_ce: 0.035542
[14:28:49.405] iteration 3376 : loss : 0.097813, loss_ce: 0.019582
[14:28:50.432] iteration 3377 : loss : 0.128956, loss_ce: 0.029458
[14:28:52.148] iteration 3378 : loss : 0.193124, loss_ce: 0.060341
[14:28:53.108] iteration 3379 : loss : 0.142890, loss_ce: 0.049899
[14:28:53.898] iteration 3380 : loss : 0.110227, loss_ce: 0.047259
[14:28:54.557] iteration 3381 : loss : 0.129966, loss_ce: 0.044943
[14:28:55.128] iteration 3382 : loss : 0.126130, loss_ce: 0.043373
[14:28:55.675] iteration 3383 : loss : 0.196185, loss_ce: 0.114337
[14:28:56.157] iteration 3384 : loss : 0.203272, loss_ce: 0.070192
[14:28:56.495] iteration 3385 : loss : 0.188720, loss_ce: 0.052275
[14:28:56.858] iteration 3386 : loss : 0.137558, loss_ce: 0.065628
[14:28:57.257] iteration 3387 : loss : 0.150724, loss_ce: 0.059625
[14:28:57.584] iteration 3388 : loss : 0.105165, loss_ce: 0.032641
[14:28:57.909] iteration 3389 : loss : 0.113368, loss_ce: 0.049644
[14:28:58.224] iteration 3390 : loss : 0.134533, loss_ce: 0.031671
[14:28:58.539] iteration 3391 : loss : 0.182430, loss_ce: 0.029692
[14:28:58.856] iteration 3392 : loss : 0.165582, loss_ce: 0.066114
[14:28:59.170] iteration 3393 : loss : 0.155966, loss_ce: 0.058628
[14:28:59.487] iteration 3394 : loss : 0.232840, loss_ce: 0.044432
[14:28:59.803] iteration 3395 : loss : 0.225517, loss_ce: 0.038076
[14:29:00.121] iteration 3396 : loss : 0.182689, loss_ce: 0.037351
[14:29:00.437] iteration 3397 : loss : 0.167412, loss_ce: 0.063756
[14:29:00.754] iteration 3398 : loss : 0.200949, loss_ce: 0.053110
[14:29:01.071] iteration 3399 : loss : 0.195732, loss_ce: 0.069028
[14:29:01.387] iteration 3400 : loss : 0.167546, loss_ce: 0.077917
[14:29:01.724] iteration 3401 : loss : 0.205675, loss_ce: 0.058342
[14:29:02.041] iteration 3402 : loss : 0.190809, loss_ce: 0.077799
[14:29:02.358] iteration 3403 : loss : 0.158981, loss_ce: 0.055973
[14:29:02.674] iteration 3404 : loss : 0.190412, loss_ce: 0.062099
[14:29:02.988] iteration 3405 : loss : 0.155003, loss_ce: 0.038942
[14:29:03.304] iteration 3406 : loss : 0.124983, loss_ce: 0.030688
[14:29:03.621] iteration 3407 : loss : 0.146829, loss_ce: 0.031498
[14:29:03.936] iteration 3408 : loss : 0.133814, loss_ce: 0.020758
[14:29:04.252] iteration 3409 : loss : 0.127683, loss_ce: 0.026732
[14:29:04.568] iteration 3410 : loss : 0.175118, loss_ce: 0.059953
[14:29:04.884] iteration 3411 : loss : 0.134778, loss_ce: 0.043845
[14:29:05.200] iteration 3412 : loss : 0.155644, loss_ce: 0.059991
[14:29:05.514] iteration 3413 : loss : 0.191399, loss_ce: 0.070761
[14:29:05.831] iteration 3414 : loss : 0.154299, loss_ce: 0.041402
[14:29:06.150] iteration 3415 : loss : 0.127707, loss_ce: 0.030303
[14:29:06.466] iteration 3416 : loss : 0.213230, loss_ce: 0.059881
[14:29:06.781] iteration 3417 : loss : 0.183158, loss_ce: 0.078752
[14:29:07.096] iteration 3418 : loss : 0.171046, loss_ce: 0.038881
[14:29:07.412] iteration 3419 : loss : 0.212882, loss_ce: 0.098136
[14:29:07.726] iteration 3420 : loss : 0.250133, loss_ce: 0.118664
[14:29:08.053] iteration 3421 : loss : 0.179638, loss_ce: 0.054440
[14:29:08.371] iteration 3422 : loss : 0.171429, loss_ce: 0.045903
[14:29:08.684] iteration 3423 : loss : 0.190739, loss_ce: 0.037292
[14:29:08.999] iteration 3424 : loss : 0.202287, loss_ce: 0.068414
[14:29:09.315] iteration 3425 : loss : 0.116741, loss_ce: 0.062457
[14:29:09.631] iteration 3426 : loss : 0.160959, loss_ce: 0.041925
[14:29:09.948] iteration 3427 : loss : 0.172579, loss_ce: 0.042799
[14:29:10.262] iteration 3428 : loss : 0.210767, loss_ce: 0.023677
[14:29:10.577] iteration 3429 : loss : 0.158269, loss_ce: 0.048413
[14:29:10.892] iteration 3430 : loss : 0.170647, loss_ce: 0.046844
[14:29:11.208] iteration 3431 : loss : 0.158288, loss_ce: 0.062589
[14:29:11.525] iteration 3432 : loss : 0.143540, loss_ce: 0.057916
[14:29:11.841] iteration 3433 : loss : 0.272208, loss_ce: 0.057336
[14:29:12.158] iteration 3434 : loss : 0.171881, loss_ce: 0.043079
[14:29:12.473] iteration 3435 : loss : 0.127394, loss_ce: 0.033711
[14:29:12.789] iteration 3436 : loss : 0.199245, loss_ce: 0.026729
[14:29:13.105] iteration 3437 : loss : 0.239125, loss_ce: 0.091831
[14:29:13.421] iteration 3438 : loss : 0.187466, loss_ce: 0.051419
[14:29:13.736] iteration 3439 : loss : 0.208848, loss_ce: 0.065335
[14:29:14.053] iteration 3440 : loss : 0.273281, loss_ce: 0.046902
[14:29:14.135] iteration 3441 : loss : 0.254380, loss_ce: 0.012649
[14:29:31.736] iteration 3442 : loss : 0.218063, loss_ce: 0.044273
[14:29:32.390] iteration 3443 : loss : 0.164240, loss_ce: 0.026859
[14:29:33.101] iteration 3444 : loss : 0.143339, loss_ce: 0.032962
[14:29:33.747] iteration 3445 : loss : 0.132339, loss_ce: 0.035691
[14:29:34.403] iteration 3446 : loss : 0.144999, loss_ce: 0.060732
[14:29:35.812] iteration 3447 : loss : 0.186042, loss_ce: 0.062027
[14:29:36.888] iteration 3448 : loss : 0.215705, loss_ce: 0.028869
[14:29:37.422] iteration 3449 : loss : 0.164772, loss_ce: 0.059981
[14:29:37.874] iteration 3450 : loss : 0.172002, loss_ce: 0.087181
[14:29:38.595] iteration 3451 : loss : 0.143270, loss_ce: 0.043688
[14:29:39.974] iteration 3452 : loss : 0.127864, loss_ce: 0.032704
[14:29:40.827] iteration 3453 : loss : 0.139043, loss_ce: 0.046882
[14:29:42.570] iteration 3454 : loss : 0.158072, loss_ce: 0.041748
[14:29:43.344] iteration 3455 : loss : 0.135862, loss_ce: 0.048982
[14:29:44.467] iteration 3456 : loss : 0.167699, loss_ce: 0.071746
[14:29:44.911] iteration 3457 : loss : 0.100292, loss_ce: 0.026175
[14:29:45.401] iteration 3458 : loss : 0.206117, loss_ce: 0.023217
[14:29:46.552] iteration 3459 : loss : 0.127536, loss_ce: 0.035648
[14:29:47.358] iteration 3460 : loss : 0.132866, loss_ce: 0.040365
[14:29:48.102] iteration 3461 : loss : 0.167169, loss_ce: 0.048072
[14:29:48.828] iteration 3462 : loss : 0.142488, loss_ce: 0.044133
[14:29:50.016] iteration 3463 : loss : 0.136776, loss_ce: 0.059460
[14:29:51.094] iteration 3464 : loss : 0.119461, loss_ce: 0.046470
[14:29:52.236] iteration 3465 : loss : 0.107711, loss_ce: 0.025284
[14:29:52.744] iteration 3466 : loss : 0.143895, loss_ce: 0.024326
[14:29:54.087] iteration 3467 : loss : 0.132910, loss_ce: 0.050411
[14:29:55.270] iteration 3468 : loss : 0.139687, loss_ce: 0.049745
[14:29:56.136] iteration 3469 : loss : 0.098245, loss_ce: 0.043714
[14:29:57.649] iteration 3470 : loss : 0.129942, loss_ce: 0.051473
[14:29:58.164] iteration 3471 : loss : 0.114438, loss_ce: 0.043804
[14:29:58.748] iteration 3472 : loss : 0.106296, loss_ce: 0.036568
[14:29:59.157] iteration 3473 : loss : 0.139657, loss_ce: 0.041895
[14:29:59.617] iteration 3474 : loss : 0.224634, loss_ce: 0.038611
[14:30:00.691] iteration 3475 : loss : 0.156221, loss_ce: 0.048122
[14:30:01.854] iteration 3476 : loss : 0.170904, loss_ce: 0.049827
[14:30:03.090] iteration 3477 : loss : 0.269086, loss_ce: 0.061768
[14:30:03.902] iteration 3478 : loss : 0.126455, loss_ce: 0.036794
[14:30:04.339] iteration 3479 : loss : 0.178920, loss_ce: 0.021700
[14:30:05.010] iteration 3480 : loss : 0.186456, loss_ce: 0.063202
[14:30:05.714] iteration 3481 : loss : 0.173245, loss_ce: 0.068190
[14:30:06.380] iteration 3482 : loss : 0.181330, loss_ce: 0.059142
[14:30:06.728] iteration 3483 : loss : 0.135058, loss_ce: 0.043850
[14:30:07.119] iteration 3484 : loss : 0.153259, loss_ce: 0.034782
[14:30:07.435] iteration 3485 : loss : 0.170811, loss_ce: 0.081287
[14:30:07.749] iteration 3486 : loss : 0.246538, loss_ce: 0.067603
[14:30:08.065] iteration 3487 : loss : 0.171277, loss_ce: 0.023963
[14:30:08.381] iteration 3488 : loss : 0.169396, loss_ce: 0.026601
[14:30:08.696] iteration 3489 : loss : 0.133470, loss_ce: 0.032483
[14:30:09.012] iteration 3490 : loss : 0.146264, loss_ce: 0.036518
[14:30:09.326] iteration 3491 : loss : 0.105786, loss_ce: 0.021790
[14:30:09.643] iteration 3492 : loss : 0.158897, loss_ce: 0.081368
[14:30:09.959] iteration 3493 : loss : 0.198586, loss_ce: 0.026323
[14:30:10.273] iteration 3494 : loss : 0.159430, loss_ce: 0.055351
[14:30:10.589] iteration 3495 : loss : 0.144985, loss_ce: 0.036249
[14:30:10.905] iteration 3496 : loss : 0.216667, loss_ce: 0.071755
[14:30:11.221] iteration 3497 : loss : 0.184281, loss_ce: 0.049560
[14:30:11.540] iteration 3498 : loss : 0.152758, loss_ce: 0.048459
[14:30:11.857] iteration 3499 : loss : 0.161540, loss_ce: 0.058036
[14:30:12.171] iteration 3500 : loss : 0.151481, loss_ce: 0.030178
[14:30:12.508] iteration 3501 : loss : 0.172018, loss_ce: 0.058766
[14:30:12.822] iteration 3502 : loss : 0.128632, loss_ce: 0.045086
[14:30:13.139] iteration 3503 : loss : 0.200963, loss_ce: 0.072687
[14:30:13.455] iteration 3504 : loss : 0.148001, loss_ce: 0.043112
[14:30:13.769] iteration 3505 : loss : 0.163241, loss_ce: 0.038313
[14:30:14.085] iteration 3506 : loss : 0.107734, loss_ce: 0.030962
[14:30:14.402] iteration 3507 : loss : 0.248171, loss_ce: 0.081444
[14:30:14.718] iteration 3508 : loss : 0.139057, loss_ce: 0.056990
[14:30:15.033] iteration 3509 : loss : 0.220935, loss_ce: 0.028663
[14:30:15.349] iteration 3510 : loss : 0.169034, loss_ce: 0.038041
[14:30:15.664] iteration 3511 : loss : 0.130019, loss_ce: 0.053025
[14:30:15.980] iteration 3512 : loss : 0.191370, loss_ce: 0.060553
[14:30:16.294] iteration 3513 : loss : 0.111038, loss_ce: 0.030188
[14:30:16.609] iteration 3514 : loss : 0.201302, loss_ce: 0.047904
[14:30:16.926] iteration 3515 : loss : 0.198126, loss_ce: 0.034854
[14:30:17.240] iteration 3516 : loss : 0.193100, loss_ce: 0.091747
[14:30:17.556] iteration 3517 : loss : 0.142157, loss_ce: 0.051086
[14:30:17.872] iteration 3518 : loss : 0.158987, loss_ce: 0.045605
[14:30:18.186] iteration 3519 : loss : 0.159609, loss_ce: 0.071958
[14:30:18.504] iteration 3520 : loss : 0.161711, loss_ce: 0.055286
[14:30:18.830] iteration 3521 : loss : 0.130866, loss_ce: 0.033469
[14:30:19.147] iteration 3522 : loss : 0.118110, loss_ce: 0.023026
[14:30:19.463] iteration 3523 : loss : 0.165802, loss_ce: 0.058840
[14:30:19.778] iteration 3524 : loss : 0.169339, loss_ce: 0.048156
[14:30:20.094] iteration 3525 : loss : 0.182927, loss_ce: 0.105881
[14:30:20.410] iteration 3526 : loss : 0.217967, loss_ce: 0.096112
[14:30:20.726] iteration 3527 : loss : 0.174545, loss_ce: 0.034561
[14:30:21.043] iteration 3528 : loss : 0.202892, loss_ce: 0.060939
[14:30:21.359] iteration 3529 : loss : 0.185848, loss_ce: 0.063949
[14:30:21.674] iteration 3530 : loss : 0.101507, loss_ce: 0.042943
[14:30:21.991] iteration 3531 : loss : 0.180801, loss_ce: 0.086232
[14:30:22.305] iteration 3532 : loss : 0.189760, loss_ce: 0.073465
[14:30:22.622] iteration 3533 : loss : 0.194413, loss_ce: 0.048891
[14:30:22.695] iteration 3534 : loss : 0.156811, loss_ce: 0.071777
[14:30:42.175] iteration 3535 : loss : 0.147406, loss_ce: 0.032964
[14:30:44.011] iteration 3536 : loss : 0.147474, loss_ce: 0.029430
[14:30:45.033] iteration 3537 : loss : 0.147181, loss_ce: 0.039600
[14:30:46.357] iteration 3538 : loss : 0.200733, loss_ce: 0.098040
[14:30:47.603] iteration 3539 : loss : 0.151000, loss_ce: 0.044702
[14:30:48.909] iteration 3540 : loss : 0.148677, loss_ce: 0.038148
[14:30:50.401] iteration 3541 : loss : 0.102632, loss_ce: 0.045084
[14:30:51.313] iteration 3542 : loss : 0.150629, loss_ce: 0.071864
[14:30:51.853] iteration 3543 : loss : 0.125532, loss_ce: 0.040459
[14:30:52.407] iteration 3544 : loss : 0.134600, loss_ce: 0.041779
[14:30:52.793] iteration 3545 : loss : 0.164384, loss_ce: 0.055142
[14:30:53.409] iteration 3546 : loss : 0.173487, loss_ce: 0.047984
[14:30:54.056] iteration 3547 : loss : 0.186549, loss_ce: 0.026038
[14:30:55.153] iteration 3548 : loss : 0.177241, loss_ce: 0.060949
[14:30:55.919] iteration 3549 : loss : 0.116426, loss_ce: 0.028006
[14:30:56.586] iteration 3550 : loss : 0.203109, loss_ce: 0.077360
[14:30:57.141] iteration 3551 : loss : 0.226689, loss_ce: 0.042341
[14:30:57.685] iteration 3552 : loss : 0.201903, loss_ce: 0.050385
[14:30:58.901] iteration 3553 : loss : 0.134021, loss_ce: 0.028215
[14:31:00.525] iteration 3554 : loss : 0.122538, loss_ce: 0.039814
[14:31:01.106] iteration 3555 : loss : 0.172324, loss_ce: 0.043220
[14:31:01.984] iteration 3556 : loss : 0.184999, loss_ce: 0.031160
[14:31:03.106] iteration 3557 : loss : 0.133885, loss_ce: 0.048859
[14:31:04.208] iteration 3558 : loss : 0.126359, loss_ce: 0.042597
[14:31:04.962] iteration 3559 : loss : 0.170975, loss_ce: 0.054550
[14:31:05.849] iteration 3560 : loss : 0.124109, loss_ce: 0.037660
[14:31:06.697] iteration 3561 : loss : 0.169445, loss_ce: 0.045543
[14:31:07.677] iteration 3562 : loss : 0.152850, loss_ce: 0.039570
[14:31:09.069] iteration 3563 : loss : 0.206838, loss_ce: 0.051234
[14:31:10.190] iteration 3564 : loss : 0.234625, loss_ce: 0.049533
[14:31:11.256] iteration 3565 : loss : 0.115449, loss_ce: 0.053851
[14:31:12.009] iteration 3566 : loss : 0.155041, loss_ce: 0.024839
[14:31:12.519] iteration 3567 : loss : 0.160249, loss_ce: 0.046746
[14:31:13.085] iteration 3568 : loss : 0.166600, loss_ce: 0.058043
[14:31:13.586] iteration 3569 : loss : 0.227824, loss_ce: 0.048595
[14:31:14.078] iteration 3570 : loss : 0.169936, loss_ce: 0.048031
[14:31:14.607] iteration 3571 : loss : 0.131217, loss_ce: 0.044894
[14:31:15.110] iteration 3572 : loss : 0.173885, loss_ce: 0.041607
[14:31:15.557] iteration 3573 : loss : 0.125165, loss_ce: 0.037241
[14:31:15.880] iteration 3574 : loss : 0.128540, loss_ce: 0.048680
[14:31:16.372] iteration 3575 : loss : 0.176252, loss_ce: 0.062362
[14:31:16.704] iteration 3576 : loss : 0.224568, loss_ce: 0.048095
[14:31:17.029] iteration 3577 : loss : 0.125681, loss_ce: 0.051826
[14:31:17.343] iteration 3578 : loss : 0.171172, loss_ce: 0.046572
[14:31:17.658] iteration 3579 : loss : 0.144612, loss_ce: 0.052826
[14:31:17.974] iteration 3580 : loss : 0.140015, loss_ce: 0.045540
[14:31:18.309] iteration 3581 : loss : 0.139313, loss_ce: 0.044377
[14:31:18.624] iteration 3582 : loss : 0.222040, loss_ce: 0.072952
[14:31:18.940] iteration 3583 : loss : 0.105644, loss_ce: 0.042426
[14:31:19.254] iteration 3584 : loss : 0.129597, loss_ce: 0.065218
[14:31:19.570] iteration 3585 : loss : 0.173164, loss_ce: 0.058416
[14:31:19.883] iteration 3586 : loss : 0.130652, loss_ce: 0.045784
[14:31:20.199] iteration 3587 : loss : 0.141703, loss_ce: 0.055192
[14:31:20.514] iteration 3588 : loss : 0.133236, loss_ce: 0.061970
[14:31:20.827] iteration 3589 : loss : 0.127739, loss_ce: 0.069228
[14:31:21.142] iteration 3590 : loss : 0.161677, loss_ce: 0.045868
[14:31:21.458] iteration 3591 : loss : 0.146753, loss_ce: 0.058165
[14:31:21.772] iteration 3592 : loss : 0.108378, loss_ce: 0.035501
[14:31:22.088] iteration 3593 : loss : 0.128223, loss_ce: 0.040125
[14:31:22.401] iteration 3594 : loss : 0.122798, loss_ce: 0.035867
[14:31:22.717] iteration 3595 : loss : 0.112319, loss_ce: 0.044310
[14:31:23.033] iteration 3596 : loss : 0.131604, loss_ce: 0.036191
[14:31:23.348] iteration 3597 : loss : 0.125109, loss_ce: 0.037624
[14:31:23.664] iteration 3598 : loss : 0.177874, loss_ce: 0.060413
[14:31:23.979] iteration 3599 : loss : 0.129824, loss_ce: 0.049641
[14:31:24.295] iteration 3600 : loss : 0.154262, loss_ce: 0.039392
[14:31:24.620] iteration 3601 : loss : 0.233148, loss_ce: 0.049490
[14:31:24.936] iteration 3602 : loss : 0.147985, loss_ce: 0.048087
[14:31:25.251] iteration 3603 : loss : 0.149846, loss_ce: 0.039104
[14:31:25.567] iteration 3604 : loss : 0.154123, loss_ce: 0.080632
[14:31:25.884] iteration 3605 : loss : 0.163973, loss_ce: 0.043486
[14:31:26.199] iteration 3606 : loss : 0.147765, loss_ce: 0.027531
[14:31:26.516] iteration 3607 : loss : 0.213994, loss_ce: 0.063399
[14:31:26.829] iteration 3608 : loss : 0.140300, loss_ce: 0.081872
[14:31:27.143] iteration 3609 : loss : 0.156579, loss_ce: 0.052707
[14:31:27.459] iteration 3610 : loss : 0.115924, loss_ce: 0.032113
[14:31:27.775] iteration 3611 : loss : 0.160592, loss_ce: 0.054167
[14:31:28.090] iteration 3612 : loss : 0.140911, loss_ce: 0.047107
[14:31:28.406] iteration 3613 : loss : 0.184224, loss_ce: 0.068841
[14:31:28.722] iteration 3614 : loss : 0.173701, loss_ce: 0.059777
[14:31:29.037] iteration 3615 : loss : 0.177415, loss_ce: 0.056049
[14:31:29.353] iteration 3616 : loss : 0.214219, loss_ce: 0.070082
[14:31:29.667] iteration 3617 : loss : 0.224414, loss_ce: 0.058583
[14:31:29.982] iteration 3618 : loss : 0.171848, loss_ce: 0.037342
[14:31:30.299] iteration 3619 : loss : 0.120244, loss_ce: 0.030987
[14:31:30.617] iteration 3620 : loss : 0.140787, loss_ce: 0.034422
[14:31:30.940] iteration 3621 : loss : 0.183295, loss_ce: 0.041797
[14:31:31.256] iteration 3622 : loss : 0.107881, loss_ce: 0.035559
[14:31:31.574] iteration 3623 : loss : 0.118816, loss_ce: 0.033536
[14:31:31.891] iteration 3624 : loss : 0.180343, loss_ce: 0.073310
[14:31:32.205] iteration 3625 : loss : 0.093417, loss_ce: 0.026231
[14:31:32.521] iteration 3626 : loss : 0.296905, loss_ce: 0.086668
[14:31:32.594] iteration 3627 : loss : 0.247976, loss_ce: 0.068684
[14:31:51.062] iteration 3628 : loss : 0.146081, loss_ce: 0.049200
[14:31:51.491] iteration 3629 : loss : 0.156405, loss_ce: 0.046111
[14:31:51.883] iteration 3630 : loss : 0.196446, loss_ce: 0.066473
[14:31:52.284] iteration 3631 : loss : 0.124393, loss_ce: 0.041227
[14:31:53.123] iteration 3632 : loss : 0.166568, loss_ce: 0.031723
[14:31:54.680] iteration 3633 : loss : 0.107871, loss_ce: 0.045831
[14:31:55.635] iteration 3634 : loss : 0.152765, loss_ce: 0.052697
[14:31:56.789] iteration 3635 : loss : 0.144528, loss_ce: 0.040117
[14:31:57.636] iteration 3636 : loss : 0.194598, loss_ce: 0.054786
[14:31:58.537] iteration 3637 : loss : 0.113924, loss_ce: 0.033471
[14:31:59.285] iteration 3638 : loss : 0.153112, loss_ce: 0.067389
[14:31:59.844] iteration 3639 : loss : 0.257911, loss_ce: 0.036490
[14:32:00.378] iteration 3640 : loss : 0.115823, loss_ce: 0.036205
[14:32:00.807] iteration 3641 : loss : 0.242104, loss_ce: 0.053890
[14:32:01.867] iteration 3642 : loss : 0.212888, loss_ce: 0.037066
[14:32:02.901] iteration 3643 : loss : 0.109987, loss_ce: 0.040014
[14:32:03.463] iteration 3644 : loss : 0.112695, loss_ce: 0.039062
[14:32:03.974] iteration 3645 : loss : 0.142869, loss_ce: 0.056115
[14:32:04.410] iteration 3646 : loss : 0.195944, loss_ce: 0.030645
[14:32:05.431] iteration 3647 : loss : 0.140988, loss_ce: 0.049402
[14:32:05.828] iteration 3648 : loss : 0.185915, loss_ce: 0.064518
[14:32:07.268] iteration 3649 : loss : 0.122792, loss_ce: 0.048895
[14:32:08.361] iteration 3650 : loss : 0.198483, loss_ce: 0.061737
[14:32:09.948] iteration 3651 : loss : 0.193683, loss_ce: 0.069906
[14:32:11.015] iteration 3652 : loss : 0.214574, loss_ce: 0.059478
[14:32:12.606] iteration 3653 : loss : 0.169092, loss_ce: 0.031859
[14:32:13.347] iteration 3654 : loss : 0.167022, loss_ce: 0.056376
[14:32:14.922] iteration 3655 : loss : 0.149076, loss_ce: 0.042944
[14:32:15.613] iteration 3656 : loss : 0.149580, loss_ce: 0.044289
[14:32:16.055] iteration 3657 : loss : 0.121138, loss_ce: 0.039435
[14:32:16.469] iteration 3658 : loss : 0.132513, loss_ce: 0.058280
[14:32:16.808] iteration 3659 : loss : 0.127450, loss_ce: 0.044894
[14:32:17.336] iteration 3660 : loss : 0.280492, loss_ce: 0.059871
[14:32:18.555] iteration 3661 : loss : 0.179814, loss_ce: 0.045113
[14:32:18.984] iteration 3662 : loss : 0.228995, loss_ce: 0.046730
[14:32:19.543] iteration 3663 : loss : 0.156978, loss_ce: 0.069701
[14:32:20.036] iteration 3664 : loss : 0.128567, loss_ce: 0.059231
[14:32:20.945] iteration 3665 : loss : 0.207139, loss_ce: 0.060147
[14:32:21.438] iteration 3666 : loss : 0.142817, loss_ce: 0.030705
[14:32:22.167] iteration 3667 : loss : 0.180633, loss_ce: 0.040398
[14:32:22.774] iteration 3668 : loss : 0.145530, loss_ce: 0.043033
[14:32:23.200] iteration 3669 : loss : 0.165930, loss_ce: 0.080183
[14:32:23.555] iteration 3670 : loss : 0.195071, loss_ce: 0.074923
[14:32:23.943] iteration 3671 : loss : 0.139972, loss_ce: 0.043034
[14:32:24.297] iteration 3672 : loss : 0.128969, loss_ce: 0.038105
[14:32:24.671] iteration 3673 : loss : 0.135210, loss_ce: 0.031375
[14:32:24.998] iteration 3674 : loss : 0.139254, loss_ce: 0.029572
[14:32:25.411] iteration 3675 : loss : 0.158537, loss_ce: 0.063572
[14:32:25.726] iteration 3676 : loss : 0.120249, loss_ce: 0.047713
[14:32:26.042] iteration 3677 : loss : 0.168346, loss_ce: 0.044317
[14:32:26.359] iteration 3678 : loss : 0.113621, loss_ce: 0.035293
[14:32:26.675] iteration 3679 : loss : 0.160380, loss_ce: 0.040228
[14:32:26.990] iteration 3680 : loss : 0.158354, loss_ce: 0.029227
[14:32:27.326] iteration 3681 : loss : 0.175498, loss_ce: 0.029830
[14:32:27.642] iteration 3682 : loss : 0.196691, loss_ce: 0.038654
[14:32:27.958] iteration 3683 : loss : 0.148450, loss_ce: 0.032727
[14:32:28.275] iteration 3684 : loss : 0.152023, loss_ce: 0.064534
[14:32:28.589] iteration 3685 : loss : 0.211963, loss_ce: 0.044670
[14:32:28.907] iteration 3686 : loss : 0.093401, loss_ce: 0.040787
[14:32:29.223] iteration 3687 : loss : 0.155843, loss_ce: 0.067763
[14:32:29.539] iteration 3688 : loss : 0.165381, loss_ce: 0.072409
[14:32:29.857] iteration 3689 : loss : 0.118846, loss_ce: 0.051593
[14:32:30.174] iteration 3690 : loss : 0.152255, loss_ce: 0.019522
[14:32:30.489] iteration 3691 : loss : 0.171654, loss_ce: 0.040474
[14:32:30.806] iteration 3692 : loss : 0.148377, loss_ce: 0.092141
[14:32:31.124] iteration 3693 : loss : 0.152760, loss_ce: 0.070586
[14:32:31.440] iteration 3694 : loss : 0.154507, loss_ce: 0.066423
[14:32:31.755] iteration 3695 : loss : 0.222305, loss_ce: 0.074453
[14:32:32.073] iteration 3696 : loss : 0.148431, loss_ce: 0.070189
[14:32:32.392] iteration 3697 : loss : 0.170989, loss_ce: 0.062620
[14:32:32.709] iteration 3698 : loss : 0.133151, loss_ce: 0.053097
[14:32:33.025] iteration 3699 : loss : 0.138910, loss_ce: 0.052373
[14:32:33.342] iteration 3700 : loss : 0.155846, loss_ce: 0.041755
[14:32:33.666] iteration 3701 : loss : 0.193728, loss_ce: 0.041647
[14:32:33.982] iteration 3702 : loss : 0.157510, loss_ce: 0.047884
[14:32:34.298] iteration 3703 : loss : 0.164873, loss_ce: 0.037873
[14:32:34.615] iteration 3704 : loss : 0.114082, loss_ce: 0.032607
[14:32:34.932] iteration 3705 : loss : 0.203002, loss_ce: 0.047779
[14:32:35.249] iteration 3706 : loss : 0.143450, loss_ce: 0.049347
[14:32:35.563] iteration 3707 : loss : 0.172009, loss_ce: 0.083510
[14:32:35.880] iteration 3708 : loss : 0.177521, loss_ce: 0.046708
[14:32:36.198] iteration 3709 : loss : 0.187759, loss_ce: 0.051537
[14:32:36.515] iteration 3710 : loss : 0.127152, loss_ce: 0.051450
[14:32:36.830] iteration 3711 : loss : 0.190749, loss_ce: 0.111111
[14:32:37.148] iteration 3712 : loss : 0.171435, loss_ce: 0.031783
[14:32:37.462] iteration 3713 : loss : 0.224471, loss_ce: 0.044244
[14:32:37.778] iteration 3714 : loss : 0.125777, loss_ce: 0.066415
[14:32:38.094] iteration 3715 : loss : 0.225744, loss_ce: 0.033923
[14:32:38.412] iteration 3716 : loss : 0.220926, loss_ce: 0.069182
[14:32:38.728] iteration 3717 : loss : 0.162373, loss_ce: 0.048063
[14:32:39.045] iteration 3718 : loss : 0.231487, loss_ce: 0.040407
[14:32:39.359] iteration 3719 : loss : 0.155882, loss_ce: 0.073208
[14:32:39.432] iteration 3720 : loss : 0.246941, loss_ce: 0.107612
[14:32:57.906] iteration 3721 : loss : 0.139089, loss_ce: 0.041697
[14:32:59.337] iteration 3722 : loss : 0.125698, loss_ce: 0.031190
[14:33:00.144] iteration 3723 : loss : 0.099063, loss_ce: 0.028226
[14:33:00.890] iteration 3724 : loss : 0.135741, loss_ce: 0.050891
[14:33:01.353] iteration 3725 : loss : 0.089308, loss_ce: 0.012367
[14:33:02.226] iteration 3726 : loss : 0.111167, loss_ce: 0.042918
[14:33:02.897] iteration 3727 : loss : 0.097069, loss_ce: 0.031640
[14:33:03.533] iteration 3728 : loss : 0.188014, loss_ce: 0.035029
[14:33:04.513] iteration 3729 : loss : 0.248910, loss_ce: 0.031011
[14:33:05.302] iteration 3730 : loss : 0.141460, loss_ce: 0.020685
[14:33:06.301] iteration 3731 : loss : 0.178089, loss_ce: 0.045321
[14:33:07.478] iteration 3732 : loss : 0.152435, loss_ce: 0.059399
[14:33:09.135] iteration 3733 : loss : 0.231309, loss_ce: 0.072646
[14:33:09.872] iteration 3734 : loss : 0.139857, loss_ce: 0.031992
[14:33:10.431] iteration 3735 : loss : 0.126427, loss_ce: 0.054076
[14:33:11.327] iteration 3736 : loss : 0.155777, loss_ce: 0.075773
[14:33:11.936] iteration 3737 : loss : 0.127898, loss_ce: 0.030939
[14:33:12.594] iteration 3738 : loss : 0.148194, loss_ce: 0.067317
[14:33:13.295] iteration 3739 : loss : 0.208997, loss_ce: 0.044153
[14:33:14.272] iteration 3740 : loss : 0.203988, loss_ce: 0.051756
[14:33:15.257] iteration 3741 : loss : 0.113331, loss_ce: 0.041983
[14:33:16.101] iteration 3742 : loss : 0.210235, loss_ce: 0.025498
[14:33:16.957] iteration 3743 : loss : 0.118212, loss_ce: 0.051401
[14:33:18.033] iteration 3744 : loss : 0.164204, loss_ce: 0.054154
[14:33:18.559] iteration 3745 : loss : 0.109455, loss_ce: 0.028864
[14:33:19.588] iteration 3746 : loss : 0.158708, loss_ce: 0.036694
[14:33:21.212] iteration 3747 : loss : 0.241509, loss_ce: 0.047783
[14:33:22.056] iteration 3748 : loss : 0.133994, loss_ce: 0.043959
[14:33:22.985] iteration 3749 : loss : 0.113562, loss_ce: 0.032769
[14:33:23.944] iteration 3750 : loss : 0.169277, loss_ce: 0.045820
[14:33:24.704] iteration 3751 : loss : 0.136019, loss_ce: 0.030810
[14:33:25.767] iteration 3752 : loss : 0.138953, loss_ce: 0.059337
[14:33:26.560] iteration 3753 : loss : 0.244243, loss_ce: 0.035100
[14:33:27.054] iteration 3754 : loss : 0.122479, loss_ce: 0.048356
[14:33:27.723] iteration 3755 : loss : 0.118674, loss_ce: 0.064959
[14:33:28.664] iteration 3756 : loss : 0.164515, loss_ce: 0.050070
[14:33:29.165] iteration 3757 : loss : 0.128553, loss_ce: 0.032283
[14:33:29.647] iteration 3758 : loss : 0.177125, loss_ce: 0.058351
[14:33:30.223] iteration 3759 : loss : 0.189356, loss_ce: 0.093969
[14:33:30.695] iteration 3760 : loss : 0.162340, loss_ce: 0.029426
[14:33:31.270] iteration 3761 : loss : 0.123697, loss_ce: 0.043642
[14:33:31.716] iteration 3762 : loss : 0.160755, loss_ce: 0.063925
[14:33:32.080] iteration 3763 : loss : 0.163943, loss_ce: 0.061342
[14:33:32.397] iteration 3764 : loss : 0.208266, loss_ce: 0.094046
[14:33:32.713] iteration 3765 : loss : 0.178171, loss_ce: 0.074424
[14:33:33.027] iteration 3766 : loss : 0.254873, loss_ce: 0.014002
[14:33:33.342] iteration 3767 : loss : 0.140546, loss_ce: 0.059349
[14:33:33.658] iteration 3768 : loss : 0.203966, loss_ce: 0.022610
[14:33:33.972] iteration 3769 : loss : 0.209088, loss_ce: 0.063302
[14:33:34.289] iteration 3770 : loss : 0.167103, loss_ce: 0.090793
[14:33:34.603] iteration 3771 : loss : 0.123775, loss_ce: 0.043207
[14:33:34.919] iteration 3772 : loss : 0.172497, loss_ce: 0.049384
[14:33:35.236] iteration 3773 : loss : 0.180073, loss_ce: 0.053267
[14:33:35.552] iteration 3774 : loss : 0.126141, loss_ce: 0.033465
[14:33:35.865] iteration 3775 : loss : 0.194372, loss_ce: 0.033107
[14:33:36.181] iteration 3776 : loss : 0.188522, loss_ce: 0.036379
[14:33:36.497] iteration 3777 : loss : 0.163045, loss_ce: 0.049833
[14:33:36.813] iteration 3778 : loss : 0.125057, loss_ce: 0.043379
[14:33:37.128] iteration 3779 : loss : 0.170486, loss_ce: 0.053430
[14:33:37.442] iteration 3780 : loss : 0.121657, loss_ce: 0.063140
[14:33:37.780] iteration 3781 : loss : 0.187343, loss_ce: 0.041189
[14:33:38.094] iteration 3782 : loss : 0.144652, loss_ce: 0.071700
[14:33:38.408] iteration 3783 : loss : 0.161389, loss_ce: 0.053456
[14:33:38.726] iteration 3784 : loss : 0.203433, loss_ce: 0.027683
[14:33:39.039] iteration 3785 : loss : 0.148548, loss_ce: 0.033399
[14:33:39.354] iteration 3786 : loss : 0.166907, loss_ce: 0.050691
[14:33:39.670] iteration 3787 : loss : 0.219885, loss_ce: 0.077212
[14:33:39.984] iteration 3788 : loss : 0.126841, loss_ce: 0.058756
[14:33:40.299] iteration 3789 : loss : 0.199109, loss_ce: 0.066776
[14:33:40.613] iteration 3790 : loss : 0.123610, loss_ce: 0.043302
[14:33:40.927] iteration 3791 : loss : 0.156247, loss_ce: 0.070946
[14:33:41.244] iteration 3792 : loss : 0.134707, loss_ce: 0.059230
[14:33:41.559] iteration 3793 : loss : 0.097521, loss_ce: 0.039070
[14:33:41.875] iteration 3794 : loss : 0.141784, loss_ce: 0.064616
[14:33:42.191] iteration 3795 : loss : 0.169427, loss_ce: 0.044300
[14:33:42.505] iteration 3796 : loss : 0.188798, loss_ce: 0.026873
[14:33:42.822] iteration 3797 : loss : 0.207536, loss_ce: 0.069804
[14:33:43.137] iteration 3798 : loss : 0.200896, loss_ce: 0.047223
[14:33:43.452] iteration 3799 : loss : 0.197875, loss_ce: 0.080245
[14:33:43.768] iteration 3800 : loss : 0.192507, loss_ce: 0.070206
[14:33:44.092] iteration 3801 : loss : 0.108284, loss_ce: 0.027076
[14:33:44.409] iteration 3802 : loss : 0.195119, loss_ce: 0.065376
[14:33:44.726] iteration 3803 : loss : 0.177049, loss_ce: 0.059121
[14:33:45.043] iteration 3804 : loss : 0.156299, loss_ce: 0.055651
[14:33:45.357] iteration 3805 : loss : 0.137680, loss_ce: 0.037341
[14:33:45.672] iteration 3806 : loss : 0.138714, loss_ce: 0.051497
[14:33:45.987] iteration 3807 : loss : 0.289654, loss_ce: 0.053449
[14:33:46.302] iteration 3808 : loss : 0.159601, loss_ce: 0.060096
[14:33:46.617] iteration 3809 : loss : 0.151679, loss_ce: 0.031177
[14:33:46.933] iteration 3810 : loss : 0.209742, loss_ce: 0.121032
[14:33:47.251] iteration 3811 : loss : 0.274807, loss_ce: 0.033819
[14:33:47.566] iteration 3812 : loss : 0.128945, loss_ce: 0.048658
[14:33:47.639] iteration 3813 : loss : 0.496088, loss_ce: 0.024067
[14:34:03.370] iteration 3814 : loss : 0.172846, loss_ce: 0.037335
[14:34:04.129] iteration 3815 : loss : 0.107413, loss_ce: 0.038852
[14:34:05.749] iteration 3816 : loss : 0.202349, loss_ce: 0.065147
[14:34:07.059] iteration 3817 : loss : 0.149999, loss_ce: 0.055757
[14:34:07.518] iteration 3818 : loss : 0.175688, loss_ce: 0.042795
[14:34:07.976] iteration 3819 : loss : 0.145175, loss_ce: 0.052377
[14:34:08.530] iteration 3820 : loss : 0.233700, loss_ce: 0.041279
[14:34:10.240] iteration 3821 : loss : 0.174965, loss_ce: 0.065484
[14:34:11.445] iteration 3822 : loss : 0.180907, loss_ce: 0.062377
[14:34:12.725] iteration 3823 : loss : 0.107000, loss_ce: 0.043719
[14:34:14.026] iteration 3824 : loss : 0.158463, loss_ce: 0.088942
[14:34:15.031] iteration 3825 : loss : 0.164763, loss_ce: 0.086411
[14:34:16.086] iteration 3826 : loss : 0.179332, loss_ce: 0.050373
[14:34:16.556] iteration 3827 : loss : 0.121396, loss_ce: 0.037287
[14:34:17.151] iteration 3828 : loss : 0.191175, loss_ce: 0.019077
[14:34:17.915] iteration 3829 : loss : 0.180890, loss_ce: 0.046478
[14:34:18.571] iteration 3830 : loss : 0.097693, loss_ce: 0.034312
[14:34:19.517] iteration 3831 : loss : 0.251878, loss_ce: 0.052705
[14:34:20.016] iteration 3832 : loss : 0.116925, loss_ce: 0.028781
[14:34:20.878] iteration 3833 : loss : 0.134291, loss_ce: 0.043965
[14:34:21.691] iteration 3834 : loss : 0.231061, loss_ce: 0.030883
[14:34:22.292] iteration 3835 : loss : 0.140034, loss_ce: 0.039709
[14:34:23.263] iteration 3836 : loss : 0.191787, loss_ce: 0.046197
[14:34:24.573] iteration 3837 : loss : 0.190542, loss_ce: 0.051519
[14:34:25.736] iteration 3838 : loss : 0.167898, loss_ce: 0.069206
[14:34:27.571] iteration 3839 : loss : 0.191107, loss_ce: 0.057252
[14:34:28.435] iteration 3840 : loss : 0.191167, loss_ce: 0.046882
[14:34:29.606] iteration 3841 : loss : 0.172587, loss_ce: 0.050146
[14:34:30.337] iteration 3842 : loss : 0.136379, loss_ce: 0.049236
[14:34:31.149] iteration 3843 : loss : 0.151911, loss_ce: 0.076995
[14:34:31.517] iteration 3844 : loss : 0.145819, loss_ce: 0.043350
[14:34:32.013] iteration 3845 : loss : 0.156900, loss_ce: 0.059623
[14:34:32.858] iteration 3846 : loss : 0.204170, loss_ce: 0.046259
[14:34:33.379] iteration 3847 : loss : 0.228162, loss_ce: 0.055179
[14:34:34.351] iteration 3848 : loss : 0.262814, loss_ce: 0.044085
[14:34:34.819] iteration 3849 : loss : 0.168144, loss_ce: 0.082052
[14:34:35.209] iteration 3850 : loss : 0.321991, loss_ce: 0.024345
[14:34:36.090] iteration 3851 : loss : 0.193098, loss_ce: 0.057727
[14:34:36.612] iteration 3852 : loss : 0.190126, loss_ce: 0.063631
[14:34:37.762] iteration 3853 : loss : 0.153911, loss_ce: 0.063016
[14:34:38.324] iteration 3854 : loss : 0.162230, loss_ce: 0.071459
[14:34:38.797] iteration 3855 : loss : 0.183300, loss_ce: 0.039532
[14:34:39.146] iteration 3856 : loss : 0.184437, loss_ce: 0.071826
[14:34:39.664] iteration 3857 : loss : 0.161827, loss_ce: 0.066024
[14:34:39.990] iteration 3858 : loss : 0.148046, loss_ce: 0.059238
[14:34:40.308] iteration 3859 : loss : 0.134535, loss_ce: 0.057708
[14:34:40.622] iteration 3860 : loss : 0.135254, loss_ce: 0.035517
[14:34:40.958] iteration 3861 : loss : 0.125269, loss_ce: 0.032341
[14:34:41.276] iteration 3862 : loss : 0.141955, loss_ce: 0.056605
[14:34:41.590] iteration 3863 : loss : 0.155609, loss_ce: 0.040443
[14:34:41.907] iteration 3864 : loss : 0.128554, loss_ce: 0.070030
[14:34:42.224] iteration 3865 : loss : 0.143113, loss_ce: 0.059118
[14:34:42.540] iteration 3866 : loss : 0.149295, loss_ce: 0.049832
[14:34:42.857] iteration 3867 : loss : 0.131135, loss_ce: 0.040548
[14:34:43.172] iteration 3868 : loss : 0.176420, loss_ce: 0.075086
[14:34:43.487] iteration 3869 : loss : 0.127799, loss_ce: 0.043272
[14:34:43.805] iteration 3870 : loss : 0.189515, loss_ce: 0.051937
[14:34:44.121] iteration 3871 : loss : 0.107333, loss_ce: 0.044224
[14:34:44.438] iteration 3872 : loss : 0.187769, loss_ce: 0.047207
[14:34:44.753] iteration 3873 : loss : 0.149870, loss_ce: 0.050414
[14:34:45.069] iteration 3874 : loss : 0.133082, loss_ce: 0.052869
[14:34:45.385] iteration 3875 : loss : 0.113554, loss_ce: 0.039267
[14:34:45.702] iteration 3876 : loss : 0.213760, loss_ce: 0.041141
[14:34:46.020] iteration 3877 : loss : 0.224825, loss_ce: 0.055707
[14:34:46.335] iteration 3878 : loss : 0.143728, loss_ce: 0.068713
[14:34:46.650] iteration 3879 : loss : 0.148620, loss_ce: 0.032853
[14:34:46.968] iteration 3880 : loss : 0.154467, loss_ce: 0.060675
[14:34:47.292] iteration 3881 : loss : 0.157194, loss_ce: 0.031698
[14:34:47.607] iteration 3882 : loss : 0.155603, loss_ce: 0.066489
[14:34:47.925] iteration 3883 : loss : 0.112798, loss_ce: 0.040819
[14:34:48.241] iteration 3884 : loss : 0.230114, loss_ce: 0.044282
[14:34:48.557] iteration 3885 : loss : 0.179083, loss_ce: 0.038541
[14:34:48.874] iteration 3886 : loss : 0.123724, loss_ce: 0.057096
[14:34:49.191] iteration 3887 : loss : 0.154254, loss_ce: 0.048385
[14:34:49.508] iteration 3888 : loss : 0.115259, loss_ce: 0.040892
[14:34:49.824] iteration 3889 : loss : 0.163626, loss_ce: 0.050420
[14:34:50.137] iteration 3890 : loss : 0.156485, loss_ce: 0.041015
[14:34:50.453] iteration 3891 : loss : 0.169132, loss_ce: 0.051608
[14:34:50.770] iteration 3892 : loss : 0.216806, loss_ce: 0.022448
[14:34:51.085] iteration 3893 : loss : 0.124811, loss_ce: 0.040470
[14:34:51.402] iteration 3894 : loss : 0.193416, loss_ce: 0.033431
[14:34:51.718] iteration 3895 : loss : 0.159686, loss_ce: 0.052966
[14:34:52.033] iteration 3896 : loss : 0.163117, loss_ce: 0.050459
[14:34:52.349] iteration 3897 : loss : 0.153010, loss_ce: 0.042746
[14:34:52.666] iteration 3898 : loss : 0.234958, loss_ce: 0.052784
[14:34:52.982] iteration 3899 : loss : 0.163848, loss_ce: 0.036286
[14:34:53.299] iteration 3900 : loss : 0.174112, loss_ce: 0.072723
[14:34:53.624] iteration 3901 : loss : 0.190279, loss_ce: 0.072230
[14:34:53.940] iteration 3902 : loss : 0.182426, loss_ce: 0.052828
[14:34:54.256] iteration 3903 : loss : 0.171123, loss_ce: 0.056867
[14:34:54.575] iteration 3904 : loss : 0.133685, loss_ce: 0.033319
[14:34:54.890] iteration 3905 : loss : 0.217780, loss_ce: 0.078653
[14:34:54.963] iteration 3906 : loss : 0.307310, loss_ce: 0.081823
[14:35:12.419] iteration 3907 : loss : 0.120118, loss_ce: 0.042652
[14:35:13.169] iteration 3908 : loss : 0.186691, loss_ce: 0.046425
[14:35:14.531] iteration 3909 : loss : 0.117692, loss_ce: 0.040592
[14:35:15.131] iteration 3910 : loss : 0.141873, loss_ce: 0.054826
[14:35:15.887] iteration 3911 : loss : 0.166216, loss_ce: 0.052692
[14:35:16.904] iteration 3912 : loss : 0.167590, loss_ce: 0.070089
[14:35:17.714] iteration 3913 : loss : 0.167359, loss_ce: 0.050592
[14:35:19.151] iteration 3914 : loss : 0.234915, loss_ce: 0.042623
[14:35:20.257] iteration 3915 : loss : 0.160599, loss_ce: 0.040441
[14:35:21.642] iteration 3916 : loss : 0.101063, loss_ce: 0.030556
[14:35:22.506] iteration 3917 : loss : 0.133467, loss_ce: 0.051690
[14:35:23.042] iteration 3918 : loss : 0.121943, loss_ce: 0.030759
[14:35:23.564] iteration 3919 : loss : 0.148286, loss_ce: 0.048378
[14:35:24.249] iteration 3920 : loss : 0.115991, loss_ce: 0.051349
[14:35:25.078] iteration 3921 : loss : 0.145427, loss_ce: 0.062932
[14:35:25.688] iteration 3922 : loss : 0.161039, loss_ce: 0.042751
[14:35:26.195] iteration 3923 : loss : 0.160606, loss_ce: 0.058368
[14:35:27.208] iteration 3924 : loss : 0.139807, loss_ce: 0.036822
[14:35:27.868] iteration 3925 : loss : 0.138767, loss_ce: 0.031904
[14:35:28.925] iteration 3926 : loss : 0.119443, loss_ce: 0.045890
[14:35:29.816] iteration 3927 : loss : 0.157743, loss_ce: 0.049257
[14:35:30.636] iteration 3928 : loss : 0.106222, loss_ce: 0.029568
[14:35:31.356] iteration 3929 : loss : 0.153664, loss_ce: 0.048608
[14:35:33.141] iteration 3930 : loss : 0.141735, loss_ce: 0.039054
[14:35:34.119] iteration 3931 : loss : 0.169940, loss_ce: 0.038037
[14:35:34.718] iteration 3932 : loss : 0.164214, loss_ce: 0.050050
[14:35:35.234] iteration 3933 : loss : 0.145231, loss_ce: 0.032009
[14:35:36.459] iteration 3934 : loss : 0.121864, loss_ce: 0.044474
[14:35:37.286] iteration 3935 : loss : 0.182764, loss_ce: 0.065974
[14:35:38.193] iteration 3936 : loss : 0.110269, loss_ce: 0.039551
[14:35:39.196] iteration 3937 : loss : 0.148367, loss_ce: 0.052535
[14:35:40.630] iteration 3938 : loss : 0.113834, loss_ce: 0.042406
[14:35:41.281] iteration 3939 : loss : 0.105632, loss_ce: 0.038251
[14:35:41.875] iteration 3940 : loss : 0.186184, loss_ce: 0.059000
[14:35:42.658] iteration 3941 : loss : 0.132350, loss_ce: 0.028755
[14:35:43.334] iteration 3942 : loss : 0.161207, loss_ce: 0.040989
[14:35:44.261] iteration 3943 : loss : 0.118893, loss_ce: 0.039932
[14:35:44.894] iteration 3944 : loss : 0.178850, loss_ce: 0.039339
[14:35:45.387] iteration 3945 : loss : 0.141721, loss_ce: 0.046836
[14:35:46.294] iteration 3946 : loss : 0.190935, loss_ce: 0.036816
[14:35:46.779] iteration 3947 : loss : 0.118597, loss_ce: 0.037794
[14:35:47.360] iteration 3948 : loss : 0.114612, loss_ce: 0.035454
[14:35:47.681] iteration 3949 : loss : 0.145328, loss_ce: 0.042269
[14:35:48.047] iteration 3950 : loss : 0.117174, loss_ce: 0.047785
[14:35:48.362] iteration 3951 : loss : 0.138686, loss_ce: 0.039227
[14:35:48.677] iteration 3952 : loss : 0.108806, loss_ce: 0.026831
[14:35:48.994] iteration 3953 : loss : 0.167347, loss_ce: 0.014587
[14:35:49.307] iteration 3954 : loss : 0.130501, loss_ce: 0.041296
[14:35:49.622] iteration 3955 : loss : 0.169052, loss_ce: 0.039557
[14:35:49.938] iteration 3956 : loss : 0.157511, loss_ce: 0.065784
[14:35:50.252] iteration 3957 : loss : 0.143923, loss_ce: 0.055391
[14:35:50.566] iteration 3958 : loss : 0.206185, loss_ce: 0.059667
[14:35:50.883] iteration 3959 : loss : 0.182110, loss_ce: 0.060034
[14:35:51.199] iteration 3960 : loss : 0.216554, loss_ce: 0.061966
[14:35:51.536] iteration 3961 : loss : 0.134236, loss_ce: 0.046013
[14:35:51.850] iteration 3962 : loss : 0.235294, loss_ce: 0.024800
[14:35:52.165] iteration 3963 : loss : 0.122196, loss_ce: 0.047521
[14:35:52.482] iteration 3964 : loss : 0.188546, loss_ce: 0.043816
[14:35:52.798] iteration 3965 : loss : 0.139616, loss_ce: 0.051889
[14:35:53.114] iteration 3966 : loss : 0.202662, loss_ce: 0.095753
[14:35:53.429] iteration 3967 : loss : 0.145735, loss_ce: 0.048819
[14:35:53.743] iteration 3968 : loss : 0.144339, loss_ce: 0.056589
[14:35:54.058] iteration 3969 : loss : 0.138220, loss_ce: 0.050732
[14:35:54.374] iteration 3970 : loss : 0.126880, loss_ce: 0.056552
[14:35:54.693] iteration 3971 : loss : 0.184292, loss_ce: 0.072261
[14:35:55.008] iteration 3972 : loss : 0.167682, loss_ce: 0.070327
[14:35:55.322] iteration 3973 : loss : 0.134716, loss_ce: 0.048285
[14:35:55.637] iteration 3974 : loss : 0.188791, loss_ce: 0.066771
[14:35:55.954] iteration 3975 : loss : 0.173560, loss_ce: 0.033308
[14:35:56.270] iteration 3976 : loss : 0.259758, loss_ce: 0.106493
[14:35:56.586] iteration 3977 : loss : 0.153278, loss_ce: 0.050921
[14:35:56.902] iteration 3978 : loss : 0.184225, loss_ce: 0.039088
[14:35:57.219] iteration 3979 : loss : 0.126842, loss_ce: 0.048632
[14:35:57.536] iteration 3980 : loss : 0.246508, loss_ce: 0.040571
[14:35:57.863] iteration 3981 : loss : 0.092963, loss_ce: 0.029801
[14:35:58.178] iteration 3982 : loss : 0.176189, loss_ce: 0.056293
[14:35:58.495] iteration 3983 : loss : 0.127927, loss_ce: 0.026098
[14:35:58.810] iteration 3984 : loss : 0.130100, loss_ce: 0.040964
[14:35:59.126] iteration 3985 : loss : 0.123581, loss_ce: 0.037667
[14:35:59.443] iteration 3986 : loss : 0.152129, loss_ce: 0.046730
[14:35:59.758] iteration 3987 : loss : 0.113686, loss_ce: 0.048774
[14:36:00.074] iteration 3988 : loss : 0.177026, loss_ce: 0.044413
[14:36:00.390] iteration 3989 : loss : 0.100837, loss_ce: 0.031738
[14:36:00.709] iteration 3990 : loss : 0.153351, loss_ce: 0.046593
[14:36:01.025] iteration 3991 : loss : 0.176731, loss_ce: 0.046274
[14:36:01.342] iteration 3992 : loss : 0.108748, loss_ce: 0.030707
[14:36:01.657] iteration 3993 : loss : 0.189105, loss_ce: 0.037874
[14:36:01.974] iteration 3994 : loss : 0.156854, loss_ce: 0.059836
[14:36:02.290] iteration 3995 : loss : 0.162570, loss_ce: 0.055694
[14:36:02.606] iteration 3996 : loss : 0.116349, loss_ce: 0.050033
[14:36:02.923] iteration 3997 : loss : 0.213038, loss_ce: 0.076868
[14:36:03.239] iteration 3998 : loss : 0.112852, loss_ce: 0.031318
[14:36:03.313] iteration 3999 : loss : 0.489956, loss_ce: 0.001415
[14:36:18.360] iteration 4000 : loss : 0.106775, loss_ce: 0.037373
[14:36:19.499] iteration 4001 : loss : 0.104427, loss_ce: 0.028412
[14:36:21.502] iteration 4002 : loss : 0.174441, loss_ce: 0.046706
[14:36:24.016] iteration 4003 : loss : 0.130097, loss_ce: 0.037334
[14:36:24.388] iteration 4004 : loss : 0.108400, loss_ce: 0.045426
[14:36:24.949] iteration 4005 : loss : 0.086518, loss_ce: 0.046700
[14:36:26.315] iteration 4006 : loss : 0.196857, loss_ce: 0.084860
[14:36:26.884] iteration 4007 : loss : 0.111572, loss_ce: 0.036016
[14:36:27.832] iteration 4008 : loss : 0.100123, loss_ce: 0.027733
[14:36:28.340] iteration 4009 : loss : 0.151390, loss_ce: 0.059886
[14:36:28.717] iteration 4010 : loss : 0.208538, loss_ce: 0.034284
[14:36:30.110] iteration 4011 : loss : 0.161738, loss_ce: 0.035883
[14:36:31.212] iteration 4012 : loss : 0.196428, loss_ce: 0.054396
[14:36:32.274] iteration 4013 : loss : 0.102084, loss_ce: 0.037052
[14:36:32.959] iteration 4014 : loss : 0.138190, loss_ce: 0.045762
[14:36:33.589] iteration 4015 : loss : 0.206966, loss_ce: 0.019286
[14:36:34.531] iteration 4016 : loss : 0.166203, loss_ce: 0.054605
[14:36:35.212] iteration 4017 : loss : 0.141178, loss_ce: 0.060881
[14:36:35.997] iteration 4018 : loss : 0.116570, loss_ce: 0.037398
[14:36:36.782] iteration 4019 : loss : 0.121342, loss_ce: 0.040641
[14:36:37.265] iteration 4020 : loss : 0.171547, loss_ce: 0.026735
[14:36:38.631] iteration 4021 : loss : 0.133494, loss_ce: 0.058191
[14:36:40.050] iteration 4022 : loss : 0.225709, loss_ce: 0.050669
[14:36:40.663] iteration 4023 : loss : 0.137780, loss_ce: 0.057287
[14:36:42.057] iteration 4024 : loss : 0.146243, loss_ce: 0.028547
[14:36:44.038] iteration 4025 : loss : 0.149104, loss_ce: 0.049220
[14:36:45.442] iteration 4026 : loss : 0.110611, loss_ce: 0.022707
[14:36:46.160] iteration 4027 : loss : 0.104711, loss_ce: 0.042409
[14:36:46.885] iteration 4028 : loss : 0.114083, loss_ce: 0.035530
[14:36:48.760] iteration 4029 : loss : 0.113128, loss_ce: 0.023006
[14:36:49.900] iteration 4030 : loss : 0.132339, loss_ce: 0.042499
[14:36:50.437] iteration 4031 : loss : 0.100463, loss_ce: 0.035898
[14:36:50.856] iteration 4032 : loss : 0.085010, loss_ce: 0.042863
[14:36:51.391] iteration 4033 : loss : 0.138539, loss_ce: 0.033571
[14:36:52.011] iteration 4034 : loss : 0.157489, loss_ce: 0.062428
[14:36:52.726] iteration 4035 : loss : 0.148121, loss_ce: 0.054481
[14:36:53.434] iteration 4036 : loss : 0.165134, loss_ce: 0.042475
[14:36:53.831] iteration 4037 : loss : 0.116467, loss_ce: 0.049475
[14:36:54.364] iteration 4038 : loss : 0.122779, loss_ce: 0.042205
[14:36:54.696] iteration 4039 : loss : 0.154719, loss_ce: 0.054413
[14:36:55.074] iteration 4040 : loss : 0.184813, loss_ce: 0.073388
[14:36:55.437] iteration 4041 : loss : 0.206261, loss_ce: 0.037603
[14:36:55.805] iteration 4042 : loss : 0.207840, loss_ce: 0.050990
[14:36:56.122] iteration 4043 : loss : 0.191195, loss_ce: 0.041732
[14:36:56.438] iteration 4044 : loss : 0.199431, loss_ce: 0.060264
[14:36:56.755] iteration 4045 : loss : 0.193887, loss_ce: 0.055725
[14:36:57.073] iteration 4046 : loss : 0.159568, loss_ce: 0.054605
[14:36:57.387] iteration 4047 : loss : 0.152557, loss_ce: 0.063277
[14:36:57.703] iteration 4048 : loss : 0.183233, loss_ce: 0.045355
[14:36:58.021] iteration 4049 : loss : 0.153953, loss_ce: 0.049947
[14:36:58.336] iteration 4050 : loss : 0.154757, loss_ce: 0.052622
[14:36:58.651] iteration 4051 : loss : 0.208526, loss_ce: 0.054212
[14:36:58.968] iteration 4052 : loss : 0.130874, loss_ce: 0.065127
[14:36:59.285] iteration 4053 : loss : 0.116247, loss_ce: 0.059680
[14:36:59.602] iteration 4054 : loss : 0.136215, loss_ce: 0.018441
[14:36:59.917] iteration 4055 : loss : 0.155269, loss_ce: 0.036143
[14:37:00.235] iteration 4056 : loss : 0.196614, loss_ce: 0.025778
[14:37:00.553] iteration 4057 : loss : 0.120838, loss_ce: 0.030503
[14:37:00.866] iteration 4058 : loss : 0.206984, loss_ce: 0.052645
[14:37:01.184] iteration 4059 : loss : 0.277240, loss_ce: 0.056849
[14:37:01.500] iteration 4060 : loss : 0.115987, loss_ce: 0.049641
[14:37:01.837] iteration 4061 : loss : 0.147091, loss_ce: 0.066416
[14:37:02.156] iteration 4062 : loss : 0.220883, loss_ce: 0.067214
[14:37:02.472] iteration 4063 : loss : 0.204649, loss_ce: 0.048236
[14:37:02.787] iteration 4064 : loss : 0.105026, loss_ce: 0.037561
[14:37:03.105] iteration 4065 : loss : 0.179196, loss_ce: 0.067369
[14:37:03.421] iteration 4066 : loss : 0.247265, loss_ce: 0.032131
[14:37:03.736] iteration 4067 : loss : 0.178819, loss_ce: 0.037615
[14:37:04.054] iteration 4068 : loss : 0.153465, loss_ce: 0.061460
[14:37:04.370] iteration 4069 : loss : 0.181036, loss_ce: 0.065009
[14:37:04.687] iteration 4070 : loss : 0.123520, loss_ce: 0.031238
[14:37:05.003] iteration 4071 : loss : 0.249079, loss_ce: 0.069593
[14:37:05.320] iteration 4072 : loss : 0.173854, loss_ce: 0.039481
[14:37:05.636] iteration 4073 : loss : 0.166893, loss_ce: 0.093452
[14:37:05.954] iteration 4074 : loss : 0.180277, loss_ce: 0.058217
[14:37:06.271] iteration 4075 : loss : 0.147290, loss_ce: 0.068467
[14:37:06.587] iteration 4076 : loss : 0.136209, loss_ce: 0.045295
[14:37:06.903] iteration 4077 : loss : 0.131474, loss_ce: 0.064069
[14:37:07.220] iteration 4078 : loss : 0.171272, loss_ce: 0.056071
[14:37:07.537] iteration 4079 : loss : 0.164269, loss_ce: 0.059526
[14:37:07.853] iteration 4080 : loss : 0.171988, loss_ce: 0.063096
[14:37:08.177] iteration 4081 : loss : 0.183791, loss_ce: 0.068050
[14:37:08.491] iteration 4082 : loss : 0.143600, loss_ce: 0.027296
[14:37:08.810] iteration 4083 : loss : 0.191294, loss_ce: 0.067835
[14:37:09.127] iteration 4084 : loss : 0.171980, loss_ce: 0.060319
[14:37:09.443] iteration 4085 : loss : 0.154018, loss_ce: 0.035617
[14:37:09.761] iteration 4086 : loss : 0.095403, loss_ce: 0.026326
[14:37:10.076] iteration 4087 : loss : 0.133494, loss_ce: 0.043639
[14:37:10.392] iteration 4088 : loss : 0.153306, loss_ce: 0.049730
[14:37:10.709] iteration 4089 : loss : 0.140308, loss_ce: 0.039781
[14:37:11.026] iteration 4090 : loss : 0.147086, loss_ce: 0.068040
[14:37:11.343] iteration 4091 : loss : 0.189955, loss_ce: 0.076905
[14:37:11.416] iteration 4092 : loss : 0.497695, loss_ce: 0.037825
[14:37:26.884] iteration 4093 : loss : 0.203264, loss_ce: 0.055745
[14:37:28.203] iteration 4094 : loss : 0.138990, loss_ce: 0.052839
[14:37:29.259] iteration 4095 : loss : 0.193898, loss_ce: 0.060317
[14:37:30.660] iteration 4096 : loss : 0.111264, loss_ce: 0.038764
[14:37:31.422] iteration 4097 : loss : 0.135005, loss_ce: 0.050078
[14:37:31.857] iteration 4098 : loss : 0.135290, loss_ce: 0.028608
[14:37:33.047] iteration 4099 : loss : 0.154733, loss_ce: 0.067983
[14:37:34.109] iteration 4100 : loss : 0.284811, loss_ce: 0.053870
[14:37:35.182] iteration 4101 : loss : 0.166543, loss_ce: 0.064722
[14:37:35.780] iteration 4102 : loss : 0.239094, loss_ce: 0.032206
[14:37:37.596] iteration 4103 : loss : 0.193507, loss_ce: 0.044124
[14:37:38.965] iteration 4104 : loss : 0.128405, loss_ce: 0.033464
[14:37:39.875] iteration 4105 : loss : 0.176823, loss_ce: 0.085256
[14:37:40.410] iteration 4106 : loss : 0.198250, loss_ce: 0.080908
[14:37:41.520] iteration 4107 : loss : 0.177231, loss_ce: 0.060470
[14:37:42.432] iteration 4108 : loss : 0.161260, loss_ce: 0.056923
[14:37:43.262] iteration 4109 : loss : 0.201572, loss_ce: 0.070641
[14:37:44.348] iteration 4110 : loss : 0.221508, loss_ce: 0.043810
[14:37:45.384] iteration 4111 : loss : 0.206900, loss_ce: 0.068388
[14:37:46.149] iteration 4112 : loss : 0.144846, loss_ce: 0.054006
[14:37:47.047] iteration 4113 : loss : 0.144232, loss_ce: 0.061969
[14:37:47.935] iteration 4114 : loss : 0.247080, loss_ce: 0.084782
[14:37:48.506] iteration 4115 : loss : 0.164167, loss_ce: 0.059977
[14:37:49.992] iteration 4116 : loss : 0.214385, loss_ce: 0.048911
[14:37:50.698] iteration 4117 : loss : 0.156176, loss_ce: 0.050365
[14:37:52.327] iteration 4118 : loss : 0.166922, loss_ce: 0.090249
[14:37:53.354] iteration 4119 : loss : 0.145034, loss_ce: 0.066900
[14:37:55.208] iteration 4120 : loss : 0.144497, loss_ce: 0.034246
[14:37:56.882] iteration 4121 : loss : 0.178104, loss_ce: 0.069796
[14:37:57.450] iteration 4122 : loss : 0.193475, loss_ce: 0.051750
[14:37:57.879] iteration 4123 : loss : 0.168639, loss_ce: 0.082420
[14:37:59.256] iteration 4124 : loss : 0.111000, loss_ce: 0.036669
[14:38:00.380] iteration 4125 : loss : 0.130587, loss_ce: 0.053580
[14:38:01.153] iteration 4126 : loss : 0.132499, loss_ce: 0.045594
[14:38:01.633] iteration 4127 : loss : 0.124962, loss_ce: 0.029103
[14:38:02.154] iteration 4128 : loss : 0.202394, loss_ce: 0.036886
[14:38:02.528] iteration 4129 : loss : 0.125216, loss_ce: 0.049894
[14:38:02.879] iteration 4130 : loss : 0.144862, loss_ce: 0.064913
[14:38:03.326] iteration 4131 : loss : 0.092702, loss_ce: 0.032243
[14:38:03.835] iteration 4132 : loss : 0.136754, loss_ce: 0.060508
[14:38:04.235] iteration 4133 : loss : 0.168788, loss_ce: 0.049734
[14:38:04.557] iteration 4134 : loss : 0.099781, loss_ce: 0.034897
[14:38:04.873] iteration 4135 : loss : 0.209368, loss_ce: 0.043758
[14:38:05.190] iteration 4136 : loss : 0.241867, loss_ce: 0.057479
[14:38:05.504] iteration 4137 : loss : 0.134641, loss_ce: 0.023721
[14:38:05.819] iteration 4138 : loss : 0.109091, loss_ce: 0.027314
[14:38:06.135] iteration 4139 : loss : 0.152901, loss_ce: 0.044570
[14:38:06.449] iteration 4140 : loss : 0.116371, loss_ce: 0.059282
[14:38:06.785] iteration 4141 : loss : 0.157177, loss_ce: 0.055993
[14:38:07.101] iteration 4142 : loss : 0.159571, loss_ce: 0.036994
[14:38:07.416] iteration 4143 : loss : 0.213850, loss_ce: 0.038374
[14:38:07.730] iteration 4144 : loss : 0.179287, loss_ce: 0.082743
[14:38:08.046] iteration 4145 : loss : 0.127132, loss_ce: 0.034528
[14:38:08.361] iteration 4146 : loss : 0.165640, loss_ce: 0.044646
[14:38:08.677] iteration 4147 : loss : 0.161363, loss_ce: 0.056725
[14:38:08.991] iteration 4148 : loss : 0.159542, loss_ce: 0.042518
[14:38:09.305] iteration 4149 : loss : 0.141476, loss_ce: 0.031905
[14:38:09.621] iteration 4150 : loss : 0.119221, loss_ce: 0.048968
[14:38:09.935] iteration 4151 : loss : 0.139953, loss_ce: 0.072348
[14:38:10.251] iteration 4152 : loss : 0.220010, loss_ce: 0.022827
[14:38:10.567] iteration 4153 : loss : 0.190140, loss_ce: 0.046860
[14:38:10.881] iteration 4154 : loss : 0.121528, loss_ce: 0.035090
[14:38:11.197] iteration 4155 : loss : 0.117236, loss_ce: 0.041223
[14:38:11.510] iteration 4156 : loss : 0.135708, loss_ce: 0.056473
[14:38:11.825] iteration 4157 : loss : 0.157390, loss_ce: 0.018277
[14:38:12.141] iteration 4158 : loss : 0.139563, loss_ce: 0.038720
[14:38:12.458] iteration 4159 : loss : 0.201245, loss_ce: 0.076491
[14:38:12.773] iteration 4160 : loss : 0.165492, loss_ce: 0.056275
[14:38:13.099] iteration 4161 : loss : 0.174803, loss_ce: 0.059697
[14:38:13.415] iteration 4162 : loss : 0.172761, loss_ce: 0.052530
[14:38:13.731] iteration 4163 : loss : 0.154029, loss_ce: 0.045576
[14:38:14.047] iteration 4164 : loss : 0.132454, loss_ce: 0.020604
[14:38:14.364] iteration 4165 : loss : 0.149686, loss_ce: 0.046561
[14:38:14.690] iteration 4166 : loss : 0.121397, loss_ce: 0.051858
[14:38:15.005] iteration 4167 : loss : 0.128352, loss_ce: 0.040782
[14:38:15.322] iteration 4168 : loss : 0.115259, loss_ce: 0.025836
[14:38:15.639] iteration 4169 : loss : 0.132947, loss_ce: 0.038580
[14:38:15.954] iteration 4170 : loss : 0.104561, loss_ce: 0.039991
[14:38:16.268] iteration 4171 : loss : 0.192972, loss_ce: 0.054968
[14:38:16.584] iteration 4172 : loss : 0.175752, loss_ce: 0.048207
[14:38:16.898] iteration 4173 : loss : 0.157175, loss_ce: 0.021656
[14:38:17.214] iteration 4174 : loss : 0.198146, loss_ce: 0.061913
[14:38:17.530] iteration 4175 : loss : 0.143471, loss_ce: 0.042847
[14:38:17.848] iteration 4176 : loss : 0.123738, loss_ce: 0.042954
[14:38:18.165] iteration 4177 : loss : 0.160984, loss_ce: 0.058226
[14:38:18.481] iteration 4178 : loss : 0.159353, loss_ce: 0.058870
[14:38:18.798] iteration 4179 : loss : 0.109707, loss_ce: 0.034233
[14:38:19.114] iteration 4180 : loss : 0.184351, loss_ce: 0.030468
[14:38:19.441] iteration 4181 : loss : 0.114116, loss_ce: 0.034698
[14:38:19.757] iteration 4182 : loss : 0.192474, loss_ce: 0.031944
[14:38:20.073] iteration 4183 : loss : 0.194973, loss_ce: 0.067008
[14:38:20.390] iteration 4184 : loss : 0.117677, loss_ce: 0.038629
[14:38:20.464] iteration 4185 : loss : 0.530950, loss_ce: 0.004896
[14:38:40.419] iteration 4186 : loss : 0.160034, loss_ce: 0.048031
[14:38:40.793] iteration 4187 : loss : 0.174494, loss_ce: 0.098892
[14:38:41.538] iteration 4188 : loss : 0.188578, loss_ce: 0.080619
[14:38:42.907] iteration 4189 : loss : 0.172138, loss_ce: 0.044078
[14:38:43.473] iteration 4190 : loss : 0.116511, loss_ce: 0.037669
[14:38:44.490] iteration 4191 : loss : 0.121955, loss_ce: 0.047865
[14:38:45.496] iteration 4192 : loss : 0.200353, loss_ce: 0.077163
[14:38:46.865] iteration 4193 : loss : 0.141986, loss_ce: 0.068209
[14:38:47.511] iteration 4194 : loss : 0.212765, loss_ce: 0.052391
[14:38:49.150] iteration 4195 : loss : 0.164717, loss_ce: 0.070887
[14:38:49.854] iteration 4196 : loss : 0.151928, loss_ce: 0.037889
[14:38:50.572] iteration 4197 : loss : 0.107942, loss_ce: 0.029285
[14:38:51.464] iteration 4198 : loss : 0.216178, loss_ce: 0.037487
[14:38:52.175] iteration 4199 : loss : 0.145316, loss_ce: 0.046347
[14:38:52.930] iteration 4200 : loss : 0.211397, loss_ce: 0.023465
[14:38:53.650] iteration 4201 : loss : 0.209172, loss_ce: 0.044872
[14:38:54.334] iteration 4202 : loss : 0.142744, loss_ce: 0.031649
[14:38:54.874] iteration 4203 : loss : 0.144843, loss_ce: 0.035001
[14:38:55.649] iteration 4204 : loss : 0.167586, loss_ce: 0.067317
[14:38:56.245] iteration 4205 : loss : 0.100091, loss_ce: 0.027769
[14:38:57.209] iteration 4206 : loss : 0.127357, loss_ce: 0.030746
[14:38:57.866] iteration 4207 : loss : 0.176752, loss_ce: 0.040140
[14:38:58.508] iteration 4208 : loss : 0.150388, loss_ce: 0.055313
[14:38:59.304] iteration 4209 : loss : 0.116973, loss_ce: 0.038974
[14:39:00.235] iteration 4210 : loss : 0.159931, loss_ce: 0.039559
[14:39:01.328] iteration 4211 : loss : 0.205613, loss_ce: 0.063447
[14:39:02.340] iteration 4212 : loss : 0.143001, loss_ce: 0.038703
[14:39:03.150] iteration 4213 : loss : 0.127855, loss_ce: 0.049558
[14:39:04.768] iteration 4214 : loss : 0.103369, loss_ce: 0.034423
[14:39:05.630] iteration 4215 : loss : 0.196971, loss_ce: 0.055689
[14:39:06.314] iteration 4216 : loss : 0.090734, loss_ce: 0.021264
[14:39:06.684] iteration 4217 : loss : 0.109384, loss_ce: 0.028577
[14:39:07.598] iteration 4218 : loss : 0.208117, loss_ce: 0.061751
[14:39:08.448] iteration 4219 : loss : 0.137030, loss_ce: 0.032229
[14:39:09.124] iteration 4220 : loss : 0.153683, loss_ce: 0.041066
[14:39:09.702] iteration 4221 : loss : 0.111895, loss_ce: 0.031360
[14:39:10.289] iteration 4222 : loss : 0.194754, loss_ce: 0.074546
[14:39:10.675] iteration 4223 : loss : 0.118566, loss_ce: 0.037632
[14:39:11.572] iteration 4224 : loss : 0.216887, loss_ce: 0.040585
[14:39:12.206] iteration 4225 : loss : 0.142531, loss_ce: 0.064712
[14:39:12.891] iteration 4226 : loss : 0.125649, loss_ce: 0.039141
[14:39:13.289] iteration 4227 : loss : 0.097922, loss_ce: 0.037860
[14:39:13.608] iteration 4228 : loss : 0.167188, loss_ce: 0.040834
[14:39:13.924] iteration 4229 : loss : 0.146494, loss_ce: 0.037473
[14:39:14.242] iteration 4230 : loss : 0.123072, loss_ce: 0.051499
[14:39:14.559] iteration 4231 : loss : 0.155666, loss_ce: 0.024571
[14:39:14.874] iteration 4232 : loss : 0.121016, loss_ce: 0.051212
[14:39:15.191] iteration 4233 : loss : 0.167636, loss_ce: 0.048865
[14:39:15.507] iteration 4234 : loss : 0.155135, loss_ce: 0.035830
[14:39:15.822] iteration 4235 : loss : 0.127853, loss_ce: 0.042594
[14:39:16.138] iteration 4236 : loss : 0.096928, loss_ce: 0.037324
[14:39:16.456] iteration 4237 : loss : 0.121791, loss_ce: 0.038824
[14:39:16.773] iteration 4238 : loss : 0.178836, loss_ce: 0.036351
[14:39:17.089] iteration 4239 : loss : 0.103938, loss_ce: 0.030167
[14:39:17.406] iteration 4240 : loss : 0.143673, loss_ce: 0.063386
[14:39:17.743] iteration 4241 : loss : 0.192970, loss_ce: 0.064784
[14:39:18.060] iteration 4242 : loss : 0.153436, loss_ce: 0.038202
[14:39:18.378] iteration 4243 : loss : 0.125101, loss_ce: 0.049893
[14:39:18.695] iteration 4244 : loss : 0.120604, loss_ce: 0.040963
[14:39:19.011] iteration 4245 : loss : 0.093999, loss_ce: 0.026259
[14:39:19.327] iteration 4246 : loss : 0.139166, loss_ce: 0.028205
[14:39:19.644] iteration 4247 : loss : 0.101560, loss_ce: 0.024813
[14:39:19.961] iteration 4248 : loss : 0.174297, loss_ce: 0.067237
[14:39:20.278] iteration 4249 : loss : 0.081254, loss_ce: 0.022202
[14:39:20.593] iteration 4250 : loss : 0.115448, loss_ce: 0.024730
[14:39:20.910] iteration 4251 : loss : 0.151714, loss_ce: 0.069780
[14:39:21.227] iteration 4252 : loss : 0.150576, loss_ce: 0.064932
[14:39:21.544] iteration 4253 : loss : 0.145036, loss_ce: 0.029986
[14:39:21.861] iteration 4254 : loss : 0.176433, loss_ce: 0.047543
[14:39:22.177] iteration 4255 : loss : 0.198098, loss_ce: 0.058648
[14:39:22.494] iteration 4256 : loss : 0.129728, loss_ce: 0.060120
[14:39:22.809] iteration 4257 : loss : 0.130641, loss_ce: 0.049386
[14:39:23.125] iteration 4258 : loss : 0.224126, loss_ce: 0.031671
[14:39:23.443] iteration 4259 : loss : 0.145948, loss_ce: 0.054687
[14:39:23.760] iteration 4260 : loss : 0.183991, loss_ce: 0.069735
[14:39:24.086] iteration 4261 : loss : 0.113456, loss_ce: 0.059904
[14:39:24.401] iteration 4262 : loss : 0.183039, loss_ce: 0.049743
[14:39:24.717] iteration 4263 : loss : 0.180887, loss_ce: 0.055517
[14:39:25.031] iteration 4264 : loss : 0.181548, loss_ce: 0.056787
[14:39:25.349] iteration 4265 : loss : 0.130513, loss_ce: 0.031392
[14:39:25.663] iteration 4266 : loss : 0.162850, loss_ce: 0.057064
[14:39:25.982] iteration 4267 : loss : 0.114034, loss_ce: 0.042465
[14:39:26.298] iteration 4268 : loss : 0.209862, loss_ce: 0.049514
[14:39:26.615] iteration 4269 : loss : 0.180988, loss_ce: 0.072566
[14:39:26.932] iteration 4270 : loss : 0.149865, loss_ce: 0.038031
[14:39:27.249] iteration 4271 : loss : 0.182362, loss_ce: 0.044606
[14:39:27.564] iteration 4272 : loss : 0.126334, loss_ce: 0.045267
[14:39:27.882] iteration 4273 : loss : 0.130858, loss_ce: 0.055939
[14:39:28.199] iteration 4274 : loss : 0.145877, loss_ce: 0.024895
[14:39:28.518] iteration 4275 : loss : 0.095178, loss_ce: 0.037905
[14:39:28.835] iteration 4276 : loss : 0.135826, loss_ce: 0.047705
[14:39:29.151] iteration 4277 : loss : 0.180972, loss_ce: 0.051860
[14:39:29.226] iteration 4278 : loss : 0.134406, loss_ce: 0.061041
[14:39:45.085] iteration 4279 : loss : 0.186221, loss_ce: 0.030267
[14:39:47.124] iteration 4280 : loss : 0.118604, loss_ce: 0.037778
[14:39:49.605] iteration 4281 : loss : 0.103156, loss_ce: 0.029847
[14:39:50.526] iteration 4282 : loss : 0.188338, loss_ce: 0.044943
[14:39:51.779] iteration 4283 : loss : 0.120722, loss_ce: 0.044669
[14:39:52.888] iteration 4284 : loss : 0.151975, loss_ce: 0.031528
[14:39:53.571] iteration 4285 : loss : 0.156934, loss_ce: 0.029106
[14:39:54.103] iteration 4286 : loss : 0.121386, loss_ce: 0.030295
[14:39:55.514] iteration 4287 : loss : 0.139247, loss_ce: 0.047634
[14:39:55.971] iteration 4288 : loss : 0.180351, loss_ce: 0.045308
[14:39:56.468] iteration 4289 : loss : 0.128375, loss_ce: 0.035819
[14:39:57.053] iteration 4290 : loss : 0.126574, loss_ce: 0.028196
[14:39:57.489] iteration 4291 : loss : 0.101315, loss_ce: 0.025466
[14:39:58.578] iteration 4292 : loss : 0.097807, loss_ce: 0.034029
[14:39:58.997] iteration 4293 : loss : 0.131731, loss_ce: 0.056025
[14:39:59.895] iteration 4294 : loss : 0.142762, loss_ce: 0.044585
[14:40:00.883] iteration 4295 : loss : 0.098999, loss_ce: 0.048587
[14:40:01.390] iteration 4296 : loss : 0.208762, loss_ce: 0.026065
[14:40:02.299] iteration 4297 : loss : 0.126973, loss_ce: 0.030805
[14:40:03.189] iteration 4298 : loss : 0.156871, loss_ce: 0.060016
[14:40:04.019] iteration 4299 : loss : 0.085731, loss_ce: 0.034503
[14:40:04.995] iteration 4300 : loss : 0.107028, loss_ce: 0.055698
[14:40:05.882] iteration 4301 : loss : 0.143565, loss_ce: 0.038685
[14:40:06.822] iteration 4302 : loss : 0.142560, loss_ce: 0.045685
[14:40:07.637] iteration 4303 : loss : 0.122950, loss_ce: 0.037456
[14:40:08.412] iteration 4304 : loss : 0.160411, loss_ce: 0.036564
[14:40:10.201] iteration 4305 : loss : 0.132765, loss_ce: 0.059900
[14:40:11.526] iteration 4306 : loss : 0.226668, loss_ce: 0.035927
[14:40:12.537] iteration 4307 : loss : 0.106313, loss_ce: 0.022452
[14:40:13.718] iteration 4308 : loss : 0.107459, loss_ce: 0.035315
[14:40:14.697] iteration 4309 : loss : 0.136479, loss_ce: 0.050338
[14:40:15.994] iteration 4310 : loss : 0.063836, loss_ce: 0.021756
[14:40:16.479] iteration 4311 : loss : 0.102915, loss_ce: 0.033036
[14:40:16.964] iteration 4312 : loss : 0.095230, loss_ce: 0.028845
[14:40:17.630] iteration 4313 : loss : 0.094442, loss_ce: 0.032125
[14:40:18.162] iteration 4314 : loss : 0.109641, loss_ce: 0.022216
[14:40:18.794] iteration 4315 : loss : 0.145366, loss_ce: 0.038825
[14:40:19.393] iteration 4316 : loss : 0.166278, loss_ce: 0.047582
[14:40:20.077] iteration 4317 : loss : 0.249256, loss_ce: 0.047964
[14:40:20.420] iteration 4318 : loss : 0.189841, loss_ce: 0.068240
[14:40:20.894] iteration 4319 : loss : 0.156839, loss_ce: 0.069499
[14:40:21.293] iteration 4320 : loss : 0.101631, loss_ce: 0.036740
[14:40:21.705] iteration 4321 : loss : 0.158885, loss_ce: 0.056661
[14:40:22.075] iteration 4322 : loss : 0.122481, loss_ce: 0.054223
[14:40:22.391] iteration 4323 : loss : 0.090227, loss_ce: 0.027356
[14:40:22.705] iteration 4324 : loss : 0.230846, loss_ce: 0.056993
[14:40:23.020] iteration 4325 : loss : 0.104301, loss_ce: 0.027542
[14:40:23.337] iteration 4326 : loss : 0.161854, loss_ce: 0.054968
[14:40:23.653] iteration 4327 : loss : 0.116242, loss_ce: 0.038809
[14:40:23.966] iteration 4328 : loss : 0.163896, loss_ce: 0.034993
[14:40:24.283] iteration 4329 : loss : 0.133944, loss_ce: 0.063659
[14:40:24.597] iteration 4330 : loss : 0.144555, loss_ce: 0.040589
[14:40:24.912] iteration 4331 : loss : 0.175634, loss_ce: 0.054486
[14:40:25.228] iteration 4332 : loss : 0.124850, loss_ce: 0.044935
[14:40:25.542] iteration 4333 : loss : 0.168778, loss_ce: 0.020524
[14:40:25.857] iteration 4334 : loss : 0.127285, loss_ce: 0.039692
[14:40:26.176] iteration 4335 : loss : 0.114689, loss_ce: 0.032944
[14:40:26.491] iteration 4336 : loss : 0.099061, loss_ce: 0.031604
[14:40:26.808] iteration 4337 : loss : 0.174504, loss_ce: 0.030361
[14:40:27.124] iteration 4338 : loss : 0.102354, loss_ce: 0.037665
[14:40:27.440] iteration 4339 : loss : 0.121381, loss_ce: 0.056484
[14:40:27.756] iteration 4340 : loss : 0.185284, loss_ce: 0.033187
[14:40:28.092] iteration 4341 : loss : 0.152000, loss_ce: 0.048505
[14:40:28.408] iteration 4342 : loss : 0.119405, loss_ce: 0.038308
[14:40:28.722] iteration 4343 : loss : 0.168802, loss_ce: 0.051800
[14:40:29.039] iteration 4344 : loss : 0.168066, loss_ce: 0.042602
[14:40:29.355] iteration 4345 : loss : 0.169621, loss_ce: 0.042896
[14:40:29.672] iteration 4346 : loss : 0.149034, loss_ce: 0.058160
[14:40:29.986] iteration 4347 : loss : 0.138290, loss_ce: 0.043184
[14:40:30.304] iteration 4348 : loss : 0.149822, loss_ce: 0.038721
[14:40:30.620] iteration 4349 : loss : 0.170101, loss_ce: 0.046132
[14:40:30.934] iteration 4350 : loss : 0.157065, loss_ce: 0.070508
[14:40:31.249] iteration 4351 : loss : 0.190296, loss_ce: 0.071936
[14:40:31.566] iteration 4352 : loss : 0.170225, loss_ce: 0.050170
[14:40:31.882] iteration 4353 : loss : 0.188809, loss_ce: 0.056863
[14:40:32.197] iteration 4354 : loss : 0.140490, loss_ce: 0.072845
[14:40:32.514] iteration 4355 : loss : 0.212319, loss_ce: 0.095685
[14:40:32.831] iteration 4356 : loss : 0.165092, loss_ce: 0.022143
[14:40:33.146] iteration 4357 : loss : 0.157777, loss_ce: 0.073553
[14:40:33.461] iteration 4358 : loss : 0.138503, loss_ce: 0.029531
[14:40:33.776] iteration 4359 : loss : 0.125169, loss_ce: 0.037300
[14:40:34.089] iteration 4360 : loss : 0.205475, loss_ce: 0.095094
[14:40:34.415] iteration 4361 : loss : 0.129570, loss_ce: 0.033844
[14:40:34.731] iteration 4362 : loss : 0.147529, loss_ce: 0.037233
[14:40:35.048] iteration 4363 : loss : 0.179869, loss_ce: 0.039850
[14:40:35.364] iteration 4364 : loss : 0.135545, loss_ce: 0.047942
[14:40:35.680] iteration 4365 : loss : 0.180474, loss_ce: 0.035506
[14:40:35.996] iteration 4366 : loss : 0.157591, loss_ce: 0.058925
[14:40:36.312] iteration 4367 : loss : 0.137007, loss_ce: 0.059391
[14:40:36.625] iteration 4368 : loss : 0.136906, loss_ce: 0.034417
[14:40:36.940] iteration 4369 : loss : 0.212074, loss_ce: 0.039705
[14:40:37.255] iteration 4370 : loss : 0.142284, loss_ce: 0.057352
[14:40:37.338] iteration 4371 : loss : 0.331208, loss_ce: 0.017581
[14:40:57.987] iteration 4372 : loss : 0.116521, loss_ce: 0.051218
[14:40:58.730] iteration 4373 : loss : 0.131643, loss_ce: 0.024661
[14:40:59.605] iteration 4374 : loss : 0.163627, loss_ce: 0.049912
[14:41:00.484] iteration 4375 : loss : 0.130820, loss_ce: 0.023963
[14:41:01.066] iteration 4376 : loss : 0.142985, loss_ce: 0.044661
[14:41:01.670] iteration 4377 : loss : 0.156175, loss_ce: 0.050640
[14:41:02.258] iteration 4378 : loss : 0.118280, loss_ce: 0.040588
[14:41:03.150] iteration 4379 : loss : 0.127509, loss_ce: 0.036331
[14:41:03.922] iteration 4380 : loss : 0.105570, loss_ce: 0.032056
[14:41:05.519] iteration 4381 : loss : 0.072078, loss_ce: 0.021118
[14:41:06.080] iteration 4382 : loss : 0.231783, loss_ce: 0.049931
[14:41:06.764] iteration 4383 : loss : 0.141864, loss_ce: 0.062007
[14:41:07.145] iteration 4384 : loss : 0.123499, loss_ce: 0.039895
[14:41:07.751] iteration 4385 : loss : 0.137958, loss_ce: 0.041901
[14:41:08.871] iteration 4386 : loss : 0.158171, loss_ce: 0.053982
[14:41:09.887] iteration 4387 : loss : 0.123901, loss_ce: 0.034725
[14:41:11.561] iteration 4388 : loss : 0.223550, loss_ce: 0.029904
[14:41:13.051] iteration 4389 : loss : 0.142229, loss_ce: 0.041802
[14:41:13.857] iteration 4390 : loss : 0.162433, loss_ce: 0.021231
[14:41:14.332] iteration 4391 : loss : 0.166584, loss_ce: 0.039538
[14:41:14.831] iteration 4392 : loss : 0.153079, loss_ce: 0.020597
[14:41:15.452] iteration 4393 : loss : 0.134072, loss_ce: 0.053304
[14:41:16.066] iteration 4394 : loss : 0.141674, loss_ce: 0.068418
[14:41:16.685] iteration 4395 : loss : 0.129978, loss_ce: 0.043690
[14:41:17.301] iteration 4396 : loss : 0.139603, loss_ce: 0.033383
[14:41:18.723] iteration 4397 : loss : 0.147432, loss_ce: 0.028611
[14:41:19.723] iteration 4398 : loss : 0.125039, loss_ce: 0.031422
[14:41:21.351] iteration 4399 : loss : 0.112903, loss_ce: 0.045184
[14:41:22.290] iteration 4400 : loss : 0.180542, loss_ce: 0.046547
[14:41:23.339] iteration 4401 : loss : 0.107201, loss_ce: 0.022725
[14:41:24.063] iteration 4402 : loss : 0.176883, loss_ce: 0.047196
[14:41:24.543] iteration 4403 : loss : 0.138628, loss_ce: 0.052138
[14:41:24.873] iteration 4404 : loss : 0.232716, loss_ce: 0.071719
[14:41:25.247] iteration 4405 : loss : 0.217241, loss_ce: 0.068485
[14:41:26.251] iteration 4406 : loss : 0.120747, loss_ce: 0.062229
[14:41:27.172] iteration 4407 : loss : 0.126831, loss_ce: 0.056293
[14:41:27.715] iteration 4408 : loss : 0.178928, loss_ce: 0.058603
[14:41:28.118] iteration 4409 : loss : 0.108034, loss_ce: 0.053806
[14:41:28.725] iteration 4410 : loss : 0.158553, loss_ce: 0.057773
[14:41:29.304] iteration 4411 : loss : 0.136547, loss_ce: 0.041827
[14:41:29.779] iteration 4412 : loss : 0.177377, loss_ce: 0.028912
[14:41:30.178] iteration 4413 : loss : 0.107782, loss_ce: 0.027306
[14:41:30.509] iteration 4414 : loss : 0.124394, loss_ce: 0.040163
[14:41:30.839] iteration 4415 : loss : 0.180549, loss_ce: 0.046832
[14:41:31.157] iteration 4416 : loss : 0.196443, loss_ce: 0.051676
[14:41:31.473] iteration 4417 : loss : 0.176627, loss_ce: 0.044881
[14:41:31.790] iteration 4418 : loss : 0.117415, loss_ce: 0.042148
[14:41:32.108] iteration 4419 : loss : 0.121470, loss_ce: 0.044544
[14:41:32.425] iteration 4420 : loss : 0.166834, loss_ce: 0.038412
[14:41:32.760] iteration 4421 : loss : 0.112920, loss_ce: 0.033816
[14:41:33.076] iteration 4422 : loss : 0.136532, loss_ce: 0.053052
[14:41:33.395] iteration 4423 : loss : 0.179505, loss_ce: 0.036278
[14:41:33.713] iteration 4424 : loss : 0.161481, loss_ce: 0.045909
[14:41:34.030] iteration 4425 : loss : 0.234355, loss_ce: 0.034591
[14:41:34.347] iteration 4426 : loss : 0.117521, loss_ce: 0.036534
[14:41:34.660] iteration 4427 : loss : 0.180682, loss_ce: 0.057613
[14:41:34.978] iteration 4428 : loss : 0.184827, loss_ce: 0.064780
[14:41:35.292] iteration 4429 : loss : 0.202563, loss_ce: 0.058646
[14:41:35.611] iteration 4430 : loss : 0.121543, loss_ce: 0.044827
[14:41:35.927] iteration 4431 : loss : 0.184382, loss_ce: 0.079060
[14:41:36.244] iteration 4432 : loss : 0.114040, loss_ce: 0.043404
[14:41:36.559] iteration 4433 : loss : 0.124401, loss_ce: 0.032537
[14:41:36.877] iteration 4434 : loss : 0.110340, loss_ce: 0.041101
[14:41:37.191] iteration 4435 : loss : 0.166174, loss_ce: 0.032821
[14:41:37.507] iteration 4436 : loss : 0.150795, loss_ce: 0.015662
[14:41:37.823] iteration 4437 : loss : 0.131202, loss_ce: 0.038587
[14:41:38.138] iteration 4438 : loss : 0.145942, loss_ce: 0.071825
[14:41:38.455] iteration 4439 : loss : 0.152478, loss_ce: 0.039240
[14:41:38.772] iteration 4440 : loss : 0.125124, loss_ce: 0.040641
[14:41:39.101] iteration 4441 : loss : 0.151203, loss_ce: 0.071426
[14:41:39.418] iteration 4442 : loss : 0.241267, loss_ce: 0.061375
[14:41:39.734] iteration 4443 : loss : 0.131346, loss_ce: 0.063333
[14:41:40.051] iteration 4444 : loss : 0.144712, loss_ce: 0.036131
[14:41:40.367] iteration 4445 : loss : 0.126947, loss_ce: 0.029968
[14:41:40.684] iteration 4446 : loss : 0.157367, loss_ce: 0.023954
[14:41:41.000] iteration 4447 : loss : 0.205564, loss_ce: 0.058528
[14:41:41.317] iteration 4448 : loss : 0.125629, loss_ce: 0.044932
[14:41:41.635] iteration 4449 : loss : 0.185908, loss_ce: 0.052833
[14:41:41.952] iteration 4450 : loss : 0.126915, loss_ce: 0.028987
[14:41:42.269] iteration 4451 : loss : 0.114661, loss_ce: 0.046630
[14:41:42.586] iteration 4452 : loss : 0.149127, loss_ce: 0.055479
[14:41:42.902] iteration 4453 : loss : 0.133722, loss_ce: 0.033613
[14:41:43.219] iteration 4454 : loss : 0.180007, loss_ce: 0.050850
[14:41:43.535] iteration 4455 : loss : 0.149584, loss_ce: 0.059063
[14:41:43.852] iteration 4456 : loss : 0.147145, loss_ce: 0.070274
[14:41:44.169] iteration 4457 : loss : 0.148530, loss_ce: 0.060774
[14:41:44.486] iteration 4458 : loss : 0.222270, loss_ce: 0.023695
[14:41:44.803] iteration 4459 : loss : 0.147855, loss_ce: 0.064266
[14:41:45.121] iteration 4460 : loss : 0.105044, loss_ce: 0.045357
[14:41:45.450] iteration 4461 : loss : 0.158016, loss_ce: 0.030565
[14:41:45.766] iteration 4462 : loss : 0.197320, loss_ce: 0.034294
[14:41:46.082] iteration 4463 : loss : 0.130793, loss_ce: 0.045811
[14:41:46.156] iteration 4464 : loss : 0.395705, loss_ce: 0.001144
[14:42:04.121] iteration 4465 : loss : 0.132765, loss_ce: 0.036769
[14:42:04.738] iteration 4466 : loss : 0.182287, loss_ce: 0.033594
[14:42:05.105] iteration 4467 : loss : 0.149826, loss_ce: 0.028928
[14:42:07.131] iteration 4468 : loss : 0.193012, loss_ce: 0.036658
[14:42:08.108] iteration 4469 : loss : 0.106689, loss_ce: 0.030284
[14:42:09.455] iteration 4470 : loss : 0.172968, loss_ce: 0.070763
[14:42:10.234] iteration 4471 : loss : 0.178612, loss_ce: 0.031751
[14:42:10.956] iteration 4472 : loss : 0.111514, loss_ce: 0.038048
[14:42:11.872] iteration 4473 : loss : 0.219593, loss_ce: 0.030548
[14:42:12.669] iteration 4474 : loss : 0.124214, loss_ce: 0.037595
[14:42:13.765] iteration 4475 : loss : 0.096975, loss_ce: 0.036010
[14:42:14.274] iteration 4476 : loss : 0.141241, loss_ce: 0.037556
[14:42:15.340] iteration 4477 : loss : 0.106138, loss_ce: 0.024742
[14:42:16.273] iteration 4478 : loss : 0.160935, loss_ce: 0.049213
[14:42:17.314] iteration 4479 : loss : 0.123210, loss_ce: 0.043037
[14:42:17.851] iteration 4480 : loss : 0.093333, loss_ce: 0.017126
[14:42:18.908] iteration 4481 : loss : 0.141109, loss_ce: 0.047486
[14:42:19.519] iteration 4482 : loss : 0.173101, loss_ce: 0.067512
[14:42:20.265] iteration 4483 : loss : 0.091558, loss_ce: 0.029554
[14:42:21.474] iteration 4484 : loss : 0.165016, loss_ce: 0.051575
[14:42:22.477] iteration 4485 : loss : 0.116783, loss_ce: 0.022321
[14:42:23.623] iteration 4486 : loss : 0.118342, loss_ce: 0.053478
[14:42:24.845] iteration 4487 : loss : 0.169421, loss_ce: 0.029702
[14:42:25.915] iteration 4488 : loss : 0.150067, loss_ce: 0.026886
[14:42:26.921] iteration 4489 : loss : 0.188313, loss_ce: 0.030778
[14:42:28.416] iteration 4490 : loss : 0.119005, loss_ce: 0.053334
[14:42:29.397] iteration 4491 : loss : 0.164506, loss_ce: 0.031158
[14:42:30.369] iteration 4492 : loss : 0.189363, loss_ce: 0.035660
[14:42:31.888] iteration 4493 : loss : 0.170028, loss_ce: 0.030767
[14:42:32.578] iteration 4494 : loss : 0.164509, loss_ce: 0.068551
[14:42:33.458] iteration 4495 : loss : 0.148829, loss_ce: 0.030649
[14:42:34.278] iteration 4496 : loss : 0.127291, loss_ce: 0.038318
[14:42:34.925] iteration 4497 : loss : 0.116474, loss_ce: 0.026720
[14:42:35.589] iteration 4498 : loss : 0.172307, loss_ce: 0.052093
[14:42:36.109] iteration 4499 : loss : 0.172643, loss_ce: 0.038470
[14:42:36.618] iteration 4500 : loss : 0.167328, loss_ce: 0.024834
[14:42:37.157] iteration 4501 : loss : 0.124949, loss_ce: 0.045901
[14:42:37.741] iteration 4502 : loss : 0.112918, loss_ce: 0.067769
[14:42:38.209] iteration 4503 : loss : 0.140939, loss_ce: 0.045644
[14:42:38.683] iteration 4504 : loss : 0.138926, loss_ce: 0.049551
[14:42:39.111] iteration 4505 : loss : 0.231259, loss_ce: 0.052942
[14:42:39.437] iteration 4506 : loss : 0.167136, loss_ce: 0.053985
[14:42:39.755] iteration 4507 : loss : 0.139103, loss_ce: 0.076342
[14:42:40.071] iteration 4508 : loss : 0.189960, loss_ce: 0.044720
[14:42:40.385] iteration 4509 : loss : 0.224748, loss_ce: 0.037740
[14:42:40.701] iteration 4510 : loss : 0.141676, loss_ce: 0.062235
[14:42:41.017] iteration 4511 : loss : 0.196598, loss_ce: 0.037825
[14:42:41.333] iteration 4512 : loss : 0.099728, loss_ce: 0.028780
[14:42:41.649] iteration 4513 : loss : 0.172529, loss_ce: 0.032776
[14:42:41.964] iteration 4514 : loss : 0.174024, loss_ce: 0.043204
[14:42:42.280] iteration 4515 : loss : 0.119439, loss_ce: 0.048259
[14:42:42.596] iteration 4516 : loss : 0.112846, loss_ce: 0.040127
[14:42:42.910] iteration 4517 : loss : 0.171797, loss_ce: 0.046742
[14:42:43.226] iteration 4518 : loss : 0.098396, loss_ce: 0.037545
[14:42:43.541] iteration 4519 : loss : 0.171685, loss_ce: 0.076113
[14:42:43.856] iteration 4520 : loss : 0.098322, loss_ce: 0.037305
[14:42:44.193] iteration 4521 : loss : 0.107947, loss_ce: 0.042519
[14:42:44.506] iteration 4522 : loss : 0.116749, loss_ce: 0.026861
[14:42:44.820] iteration 4523 : loss : 0.154859, loss_ce: 0.064093
[14:42:45.135] iteration 4524 : loss : 0.140600, loss_ce: 0.027444
[14:42:45.447] iteration 4525 : loss : 0.102854, loss_ce: 0.033037
[14:42:45.764] iteration 4526 : loss : 0.158380, loss_ce: 0.051442
[14:42:46.078] iteration 4527 : loss : 0.201644, loss_ce: 0.052647
[14:42:46.391] iteration 4528 : loss : 0.119037, loss_ce: 0.033369
[14:42:46.706] iteration 4529 : loss : 0.192809, loss_ce: 0.043809
[14:42:47.022] iteration 4530 : loss : 0.138827, loss_ce: 0.056223
[14:42:47.336] iteration 4531 : loss : 0.111485, loss_ce: 0.027496
[14:42:47.651] iteration 4532 : loss : 0.153310, loss_ce: 0.055149
[14:42:47.965] iteration 4533 : loss : 0.253919, loss_ce: 0.089956
[14:42:48.281] iteration 4534 : loss : 0.114881, loss_ce: 0.045638
[14:42:48.596] iteration 4535 : loss : 0.169142, loss_ce: 0.074324
[14:42:48.910] iteration 4536 : loss : 0.195404, loss_ce: 0.076193
[14:42:49.225] iteration 4537 : loss : 0.103466, loss_ce: 0.035198
[14:42:49.541] iteration 4538 : loss : 0.145635, loss_ce: 0.056467
[14:42:49.856] iteration 4539 : loss : 0.148094, loss_ce: 0.025330
[14:42:50.171] iteration 4540 : loss : 0.118380, loss_ce: 0.040344
[14:42:50.494] iteration 4541 : loss : 0.186827, loss_ce: 0.081964
[14:42:50.809] iteration 4542 : loss : 0.195418, loss_ce: 0.064788
[14:42:51.123] iteration 4543 : loss : 0.288067, loss_ce: 0.088087
[14:42:51.437] iteration 4544 : loss : 0.148121, loss_ce: 0.054555
[14:42:51.752] iteration 4545 : loss : 0.172675, loss_ce: 0.038761
[14:42:52.066] iteration 4546 : loss : 0.158996, loss_ce: 0.040967
[14:42:52.379] iteration 4547 : loss : 0.106536, loss_ce: 0.034903
[14:42:52.696] iteration 4548 : loss : 0.195596, loss_ce: 0.020415
[14:42:53.013] iteration 4549 : loss : 0.128965, loss_ce: 0.043965
[14:42:53.328] iteration 4550 : loss : 0.124509, loss_ce: 0.040277
[14:42:53.643] iteration 4551 : loss : 0.131184, loss_ce: 0.044774
[14:42:53.959] iteration 4552 : loss : 0.168097, loss_ce: 0.050655
[14:42:54.276] iteration 4553 : loss : 0.156551, loss_ce: 0.062726
[14:42:54.592] iteration 4554 : loss : 0.152851, loss_ce: 0.035682
[14:42:54.907] iteration 4555 : loss : 0.153998, loss_ce: 0.033466
[14:42:55.224] iteration 4556 : loss : 0.161936, loss_ce: 0.024128
[14:42:55.296] iteration 4557 : loss : 0.519982, loss_ce: 0.000677
[14:43:11.411] iteration 4558 : loss : 0.107352, loss_ce: 0.043339
[14:43:12.665] iteration 4559 : loss : 0.095024, loss_ce: 0.031511
[14:43:13.762] iteration 4560 : loss : 0.144268, loss_ce: 0.043937
[14:43:14.859] iteration 4561 : loss : 0.180466, loss_ce: 0.028449
[14:43:16.272] iteration 4562 : loss : 0.139271, loss_ce: 0.043484
[14:43:17.410] iteration 4563 : loss : 0.132697, loss_ce: 0.039940
[14:43:17.817] iteration 4564 : loss : 0.137872, loss_ce: 0.057708
[14:43:18.405] iteration 4565 : loss : 0.111237, loss_ce: 0.036385
[14:43:19.640] iteration 4566 : loss : 0.119093, loss_ce: 0.053330
[14:43:20.494] iteration 4567 : loss : 0.115093, loss_ce: 0.049864
[14:43:22.064] iteration 4568 : loss : 0.092011, loss_ce: 0.027522
[14:43:22.416] iteration 4569 : loss : 0.135857, loss_ce: 0.048021
[14:43:22.868] iteration 4570 : loss : 0.248043, loss_ce: 0.059092
[14:43:23.311] iteration 4571 : loss : 0.118985, loss_ce: 0.025398
[14:43:24.182] iteration 4572 : loss : 0.078551, loss_ce: 0.029892
[14:43:24.576] iteration 4573 : loss : 0.229478, loss_ce: 0.044948
[14:43:25.504] iteration 4574 : loss : 0.104702, loss_ce: 0.035866
[14:43:26.299] iteration 4575 : loss : 0.149649, loss_ce: 0.036332
[14:43:27.215] iteration 4576 : loss : 0.172363, loss_ce: 0.054069
[14:43:27.722] iteration 4577 : loss : 0.183780, loss_ce: 0.051669
[14:43:28.413] iteration 4578 : loss : 0.138864, loss_ce: 0.058095
[14:43:28.894] iteration 4579 : loss : 0.122558, loss_ce: 0.027166
[14:43:29.659] iteration 4580 : loss : 0.151313, loss_ce: 0.044278
[14:43:30.967] iteration 4581 : loss : 0.108410, loss_ce: 0.023586
[14:43:32.002] iteration 4582 : loss : 0.120042, loss_ce: 0.035348
[14:43:32.890] iteration 4583 : loss : 0.185934, loss_ce: 0.029794
[14:43:34.429] iteration 4584 : loss : 0.090566, loss_ce: 0.021811
[14:43:35.395] iteration 4585 : loss : 0.168452, loss_ce: 0.038669
[14:43:36.154] iteration 4586 : loss : 0.184007, loss_ce: 0.074048
[14:43:37.345] iteration 4587 : loss : 0.183940, loss_ce: 0.053379
[14:43:38.080] iteration 4588 : loss : 0.129088, loss_ce: 0.047476
[14:43:40.076] iteration 4589 : loss : 0.103399, loss_ce: 0.029850
[14:43:41.692] iteration 4590 : loss : 0.122364, loss_ce: 0.037128
[14:43:42.430] iteration 4591 : loss : 0.133326, loss_ce: 0.047187
[14:43:43.044] iteration 4592 : loss : 0.111540, loss_ce: 0.045400
[14:43:44.164] iteration 4593 : loss : 0.149567, loss_ce: 0.026334
[14:43:45.396] iteration 4594 : loss : 0.183081, loss_ce: 0.056325
[14:43:45.960] iteration 4595 : loss : 0.123172, loss_ce: 0.046783
[14:43:46.371] iteration 4596 : loss : 0.133653, loss_ce: 0.048865
[14:43:46.848] iteration 4597 : loss : 0.182394, loss_ce: 0.067739
[14:43:47.201] iteration 4598 : loss : 0.127233, loss_ce: 0.041392
[14:43:47.586] iteration 4599 : loss : 0.090712, loss_ce: 0.014997
[14:43:47.967] iteration 4600 : loss : 0.164687, loss_ce: 0.063812
[14:43:48.382] iteration 4601 : loss : 0.155992, loss_ce: 0.060400
[14:43:48.701] iteration 4602 : loss : 0.175356, loss_ce: 0.039842
[14:43:49.018] iteration 4603 : loss : 0.248684, loss_ce: 0.028412
[14:43:49.334] iteration 4604 : loss : 0.092121, loss_ce: 0.029289
[14:43:49.649] iteration 4605 : loss : 0.144020, loss_ce: 0.048144
[14:43:49.965] iteration 4606 : loss : 0.134990, loss_ce: 0.038168
[14:43:50.281] iteration 4607 : loss : 0.142975, loss_ce: 0.044355
[14:43:50.598] iteration 4608 : loss : 0.143790, loss_ce: 0.067168
[14:43:50.912] iteration 4609 : loss : 0.145683, loss_ce: 0.042311
[14:43:51.228] iteration 4610 : loss : 0.150085, loss_ce: 0.042037
[14:43:51.545] iteration 4611 : loss : 0.177802, loss_ce: 0.045247
[14:43:51.862] iteration 4612 : loss : 0.139444, loss_ce: 0.055319
[14:43:52.179] iteration 4613 : loss : 0.134946, loss_ce: 0.059478
[14:43:52.493] iteration 4614 : loss : 0.120973, loss_ce: 0.045729
[14:43:52.812] iteration 4615 : loss : 0.127291, loss_ce: 0.042350
[14:43:53.129] iteration 4616 : loss : 0.147450, loss_ce: 0.054074
[14:43:53.445] iteration 4617 : loss : 0.162235, loss_ce: 0.041940
[14:43:53.762] iteration 4618 : loss : 0.187183, loss_ce: 0.038473
[14:43:54.081] iteration 4619 : loss : 0.181440, loss_ce: 0.055465
[14:43:54.397] iteration 4620 : loss : 0.162678, loss_ce: 0.040314
[14:43:54.736] iteration 4621 : loss : 0.208611, loss_ce: 0.043158
[14:43:55.052] iteration 4622 : loss : 0.239607, loss_ce: 0.009521
[14:43:55.369] iteration 4623 : loss : 0.169612, loss_ce: 0.059899
[14:43:55.685] iteration 4624 : loss : 0.123548, loss_ce: 0.036008
[14:43:56.002] iteration 4625 : loss : 0.178857, loss_ce: 0.064952
[14:43:56.317] iteration 4626 : loss : 0.151716, loss_ce: 0.089908
[14:43:56.634] iteration 4627 : loss : 0.174319, loss_ce: 0.077094
[14:43:56.948] iteration 4628 : loss : 0.127159, loss_ce: 0.037317
[14:43:57.266] iteration 4629 : loss : 0.163297, loss_ce: 0.050057
[14:43:57.582] iteration 4630 : loss : 0.168346, loss_ce: 0.073492
[14:43:57.899] iteration 4631 : loss : 0.168438, loss_ce: 0.028798
[14:43:58.216] iteration 4632 : loss : 0.085672, loss_ce: 0.021408
[14:43:58.531] iteration 4633 : loss : 0.165169, loss_ce: 0.066973
[14:43:58.848] iteration 4634 : loss : 0.170488, loss_ce: 0.039002
[14:43:59.164] iteration 4635 : loss : 0.176959, loss_ce: 0.018714
[14:43:59.480] iteration 4636 : loss : 0.129545, loss_ce: 0.051065
[14:43:59.795] iteration 4637 : loss : 0.208112, loss_ce: 0.052296
[14:44:00.112] iteration 4638 : loss : 0.116207, loss_ce: 0.049596
[14:44:00.429] iteration 4639 : loss : 0.122552, loss_ce: 0.057051
[14:44:00.746] iteration 4640 : loss : 0.152594, loss_ce: 0.040320
[14:44:01.074] iteration 4641 : loss : 0.086373, loss_ce: 0.032301
[14:44:01.389] iteration 4642 : loss : 0.140246, loss_ce: 0.039455
[14:44:01.705] iteration 4643 : loss : 0.145555, loss_ce: 0.030679
[14:44:02.021] iteration 4644 : loss : 0.161678, loss_ce: 0.051016
[14:44:02.335] iteration 4645 : loss : 0.210780, loss_ce: 0.091137
[14:44:02.652] iteration 4646 : loss : 0.171230, loss_ce: 0.031785
[14:44:02.967] iteration 4647 : loss : 0.156126, loss_ce: 0.024344
[14:44:03.282] iteration 4648 : loss : 0.124760, loss_ce: 0.041991
[14:44:03.600] iteration 4649 : loss : 0.149363, loss_ce: 0.028527
[14:44:03.675] iteration 4650 : loss : 0.237571, loss_ce: 0.056692
[14:44:19.481] iteration 4651 : loss : 0.098091, loss_ce: 0.036242
[14:44:20.635] iteration 4652 : loss : 0.125737, loss_ce: 0.047426
[14:44:21.364] iteration 4653 : loss : 0.107538, loss_ce: 0.033791
[14:44:21.815] iteration 4654 : loss : 0.129276, loss_ce: 0.023922
[14:44:23.040] iteration 4655 : loss : 0.199276, loss_ce: 0.052355
[14:44:24.971] iteration 4656 : loss : 0.115141, loss_ce: 0.043343
[14:44:25.343] iteration 4657 : loss : 0.108914, loss_ce: 0.041508
[14:44:25.688] iteration 4658 : loss : 0.132957, loss_ce: 0.060194
[14:44:26.104] iteration 4659 : loss : 0.095773, loss_ce: 0.038497
[14:44:26.678] iteration 4660 : loss : 0.092733, loss_ce: 0.034858
[14:44:27.038] iteration 4661 : loss : 0.121400, loss_ce: 0.020352
[14:44:27.379] iteration 4662 : loss : 0.119225, loss_ce: 0.040823
[14:44:27.783] iteration 4663 : loss : 0.125617, loss_ce: 0.038195
[14:44:28.828] iteration 4664 : loss : 0.092597, loss_ce: 0.028411
[14:44:29.558] iteration 4665 : loss : 0.131024, loss_ce: 0.037978
[14:44:29.980] iteration 4666 : loss : 0.144488, loss_ce: 0.063474
[14:44:30.881] iteration 4667 : loss : 0.119644, loss_ce: 0.040207
[14:44:31.531] iteration 4668 : loss : 0.158334, loss_ce: 0.034011
[14:44:32.311] iteration 4669 : loss : 0.115362, loss_ce: 0.054157
[14:44:33.128] iteration 4670 : loss : 0.208206, loss_ce: 0.083000
[14:44:34.102] iteration 4671 : loss : 0.182791, loss_ce: 0.034438
[14:44:34.755] iteration 4672 : loss : 0.190006, loss_ce: 0.053762
[14:44:35.214] iteration 4673 : loss : 0.110147, loss_ce: 0.050292
[14:44:36.572] iteration 4674 : loss : 0.093416, loss_ce: 0.031655
[14:44:37.575] iteration 4675 : loss : 0.242157, loss_ce: 0.054236
[14:44:38.886] iteration 4676 : loss : 0.194774, loss_ce: 0.057615
[14:44:39.493] iteration 4677 : loss : 0.098992, loss_ce: 0.030648
[14:44:40.283] iteration 4678 : loss : 0.099280, loss_ce: 0.041556
[14:44:41.213] iteration 4679 : loss : 0.067093, loss_ce: 0.021349
[14:44:42.346] iteration 4680 : loss : 0.121472, loss_ce: 0.028558
[14:44:43.915] iteration 4681 : loss : 0.171898, loss_ce: 0.058227
[14:44:45.910] iteration 4682 : loss : 0.124480, loss_ce: 0.021840
[14:44:47.345] iteration 4683 : loss : 0.169026, loss_ce: 0.056671
[14:44:48.901] iteration 4684 : loss : 0.130770, loss_ce: 0.026271
[14:44:49.898] iteration 4685 : loss : 0.142575, loss_ce: 0.056366
[14:44:50.334] iteration 4686 : loss : 0.107197, loss_ce: 0.034969
[14:44:50.873] iteration 4687 : loss : 0.102280, loss_ce: 0.029523
[14:44:51.605] iteration 4688 : loss : 0.146613, loss_ce: 0.030749
[14:44:52.528] iteration 4689 : loss : 0.080231, loss_ce: 0.019309
[14:44:53.373] iteration 4690 : loss : 0.149636, loss_ce: 0.062112
[14:44:54.005] iteration 4691 : loss : 0.124051, loss_ce: 0.040618
[14:44:54.766] iteration 4692 : loss : 0.124768, loss_ce: 0.029869
[14:44:55.376] iteration 4693 : loss : 0.158316, loss_ce: 0.050851
[14:44:55.805] iteration 4694 : loss : 0.142089, loss_ce: 0.034561
[14:44:56.260] iteration 4695 : loss : 0.130818, loss_ce: 0.046228
[14:44:56.574] iteration 4696 : loss : 0.104361, loss_ce: 0.027793
[14:44:56.889] iteration 4697 : loss : 0.130392, loss_ce: 0.039116
[14:44:57.204] iteration 4698 : loss : 0.204938, loss_ce: 0.033562
[14:44:57.518] iteration 4699 : loss : 0.135025, loss_ce: 0.030425
[14:44:57.832] iteration 4700 : loss : 0.181795, loss_ce: 0.075942
[14:44:58.168] iteration 4701 : loss : 0.135648, loss_ce: 0.055073
[14:44:58.482] iteration 4702 : loss : 0.189225, loss_ce: 0.070408
[14:44:58.797] iteration 4703 : loss : 0.170620, loss_ce: 0.031313
[14:44:59.112] iteration 4704 : loss : 0.125261, loss_ce: 0.065406
[14:44:59.426] iteration 4705 : loss : 0.119620, loss_ce: 0.046929
[14:44:59.741] iteration 4706 : loss : 0.196979, loss_ce: 0.055011
[14:45:00.057] iteration 4707 : loss : 0.098402, loss_ce: 0.025394
[14:45:00.372] iteration 4708 : loss : 0.120265, loss_ce: 0.045325
[14:45:00.688] iteration 4709 : loss : 0.175920, loss_ce: 0.045836
[14:45:01.001] iteration 4710 : loss : 0.202684, loss_ce: 0.040157
[14:45:01.316] iteration 4711 : loss : 0.194222, loss_ce: 0.039013
[14:45:01.633] iteration 4712 : loss : 0.168243, loss_ce: 0.028000
[14:45:01.946] iteration 4713 : loss : 0.123773, loss_ce: 0.040968
[14:45:02.261] iteration 4714 : loss : 0.106385, loss_ce: 0.040046
[14:45:02.577] iteration 4715 : loss : 0.120415, loss_ce: 0.056519
[14:45:02.891] iteration 4716 : loss : 0.138252, loss_ce: 0.056523
[14:45:03.208] iteration 4717 : loss : 0.153708, loss_ce: 0.041256
[14:45:03.522] iteration 4718 : loss : 0.124347, loss_ce: 0.040439
[14:45:03.837] iteration 4719 : loss : 0.203290, loss_ce: 0.056257
[14:45:04.153] iteration 4720 : loss : 0.161671, loss_ce: 0.052447
[14:45:04.478] iteration 4721 : loss : 0.150714, loss_ce: 0.050606
[14:45:04.792] iteration 4722 : loss : 0.148179, loss_ce: 0.038088
[14:45:05.109] iteration 4723 : loss : 0.175412, loss_ce: 0.068256
[14:45:05.423] iteration 4724 : loss : 0.100995, loss_ce: 0.037602
[14:45:05.738] iteration 4725 : loss : 0.126740, loss_ce: 0.027555
[14:45:06.054] iteration 4726 : loss : 0.127031, loss_ce: 0.025075
[14:45:06.368] iteration 4727 : loss : 0.127529, loss_ce: 0.040113
[14:45:06.683] iteration 4728 : loss : 0.153139, loss_ce: 0.083864
[14:45:06.997] iteration 4729 : loss : 0.126561, loss_ce: 0.026074
[14:45:07.312] iteration 4730 : loss : 0.090118, loss_ce: 0.041349
[14:45:07.629] iteration 4731 : loss : 0.110444, loss_ce: 0.053565
[14:45:07.943] iteration 4732 : loss : 0.211152, loss_ce: 0.052449
[14:45:08.257] iteration 4733 : loss : 0.172172, loss_ce: 0.045073
[14:45:08.573] iteration 4734 : loss : 0.140327, loss_ce: 0.047187
[14:45:08.886] iteration 4735 : loss : 0.180421, loss_ce: 0.034164
[14:45:09.202] iteration 4736 : loss : 0.108706, loss_ce: 0.042310
[14:45:09.516] iteration 4737 : loss : 0.102601, loss_ce: 0.026937
[14:45:09.832] iteration 4738 : loss : 0.185712, loss_ce: 0.024092
[14:45:10.147] iteration 4739 : loss : 0.162991, loss_ce: 0.060521
[14:45:10.461] iteration 4740 : loss : 0.105052, loss_ce: 0.048577
[14:45:10.785] iteration 4741 : loss : 0.184927, loss_ce: 0.055812
[14:45:11.100] iteration 4742 : loss : 0.193227, loss_ce: 0.019296
[14:45:11.173] iteration 4743 : loss : 0.505740, loss_ce: 0.015492
[14:45:29.226] iteration 4744 : loss : 0.105298, loss_ce: 0.045309
[14:45:30.295] iteration 4745 : loss : 0.189598, loss_ce: 0.066654
[14:45:31.109] iteration 4746 : loss : 0.167347, loss_ce: 0.042740
[14:45:32.766] iteration 4747 : loss : 0.133751, loss_ce: 0.023670
[14:45:33.351] iteration 4748 : loss : 0.176747, loss_ce: 0.032740
[14:45:34.148] iteration 4749 : loss : 0.120732, loss_ce: 0.030496
[14:45:35.143] iteration 4750 : loss : 0.166047, loss_ce: 0.040831
[14:45:35.984] iteration 4751 : loss : 0.159287, loss_ce: 0.030411
[14:45:36.975] iteration 4752 : loss : 0.112290, loss_ce: 0.023852
[14:45:38.493] iteration 4753 : loss : 0.119321, loss_ce: 0.053602
[14:45:39.122] iteration 4754 : loss : 0.142480, loss_ce: 0.068897
[14:45:40.496] iteration 4755 : loss : 0.187742, loss_ce: 0.053751
[14:45:41.385] iteration 4756 : loss : 0.091998, loss_ce: 0.033831
[14:45:41.998] iteration 4757 : loss : 0.127652, loss_ce: 0.028544
[14:45:42.513] iteration 4758 : loss : 0.115944, loss_ce: 0.030420
[14:45:43.191] iteration 4759 : loss : 0.112597, loss_ce: 0.057132
[14:45:44.206] iteration 4760 : loss : 0.181863, loss_ce: 0.046082
[14:45:44.612] iteration 4761 : loss : 0.112388, loss_ce: 0.033565
[14:45:45.581] iteration 4762 : loss : 0.119780, loss_ce: 0.038465
[14:45:46.677] iteration 4763 : loss : 0.109077, loss_ce: 0.039081
[14:45:48.125] iteration 4764 : loss : 0.122354, loss_ce: 0.041671
[14:45:49.260] iteration 4765 : loss : 0.145526, loss_ce: 0.056636
[14:45:50.383] iteration 4766 : loss : 0.088720, loss_ce: 0.023248
[14:45:51.249] iteration 4767 : loss : 0.156608, loss_ce: 0.025975
[14:45:51.827] iteration 4768 : loss : 0.133650, loss_ce: 0.053310
[14:45:52.597] iteration 4769 : loss : 0.118638, loss_ce: 0.036573
[14:45:53.784] iteration 4770 : loss : 0.132351, loss_ce: 0.059702
[14:45:54.445] iteration 4771 : loss : 0.134447, loss_ce: 0.020945
[14:45:55.713] iteration 4772 : loss : 0.116161, loss_ce: 0.034721
[14:45:56.845] iteration 4773 : loss : 0.133583, loss_ce: 0.044270
[14:45:58.104] iteration 4774 : loss : 0.135301, loss_ce: 0.024622
[14:45:58.691] iteration 4775 : loss : 0.115634, loss_ce: 0.035644
[14:45:59.221] iteration 4776 : loss : 0.159350, loss_ce: 0.049612
[14:45:59.814] iteration 4777 : loss : 0.116940, loss_ce: 0.035528
[14:46:00.430] iteration 4778 : loss : 0.083639, loss_ce: 0.032317
[14:46:01.055] iteration 4779 : loss : 0.096801, loss_ce: 0.030338
[14:46:01.458] iteration 4780 : loss : 0.201475, loss_ce: 0.061738
[14:46:02.129] iteration 4781 : loss : 0.125051, loss_ce: 0.040817
[14:46:02.496] iteration 4782 : loss : 0.100393, loss_ce: 0.021584
[14:46:03.076] iteration 4783 : loss : 0.106901, loss_ce: 0.031961
[14:46:03.637] iteration 4784 : loss : 0.132901, loss_ce: 0.038562
[14:46:04.072] iteration 4785 : loss : 0.130808, loss_ce: 0.037956
[14:46:04.499] iteration 4786 : loss : 0.096361, loss_ce: 0.025522
[14:46:04.900] iteration 4787 : loss : 0.123718, loss_ce: 0.039853
[14:46:05.217] iteration 4788 : loss : 0.203184, loss_ce: 0.029298
[14:46:05.533] iteration 4789 : loss : 0.128542, loss_ce: 0.061432
[14:46:05.847] iteration 4790 : loss : 0.126256, loss_ce: 0.045342
[14:46:06.162] iteration 4791 : loss : 0.142332, loss_ce: 0.039038
[14:46:06.476] iteration 4792 : loss : 0.122190, loss_ce: 0.035638
[14:46:06.792] iteration 4793 : loss : 0.108510, loss_ce: 0.041528
[14:46:07.109] iteration 4794 : loss : 0.126510, loss_ce: 0.046310
[14:46:07.423] iteration 4795 : loss : 0.144792, loss_ce: 0.027053
[14:46:07.740] iteration 4796 : loss : 0.085918, loss_ce: 0.043397
[14:46:08.056] iteration 4797 : loss : 0.196957, loss_ce: 0.076415
[14:46:08.372] iteration 4798 : loss : 0.107449, loss_ce: 0.026873
[14:46:08.689] iteration 4799 : loss : 0.171312, loss_ce: 0.043741
[14:46:09.003] iteration 4800 : loss : 0.146883, loss_ce: 0.041766
[14:46:09.341] iteration 4801 : loss : 0.165521, loss_ce: 0.049248
[14:46:09.655] iteration 4802 : loss : 0.153243, loss_ce: 0.049386
[14:46:09.971] iteration 4803 : loss : 0.181876, loss_ce: 0.045881
[14:46:10.288] iteration 4804 : loss : 0.171628, loss_ce: 0.026994
[14:46:10.601] iteration 4805 : loss : 0.227701, loss_ce: 0.039527
[14:46:10.916] iteration 4806 : loss : 0.124042, loss_ce: 0.023751
[14:46:11.234] iteration 4807 : loss : 0.136589, loss_ce: 0.026463
[14:46:11.548] iteration 4808 : loss : 0.172723, loss_ce: 0.096658
[14:46:11.863] iteration 4809 : loss : 0.192838, loss_ce: 0.053317
[14:46:12.178] iteration 4810 : loss : 0.178238, loss_ce: 0.044668
[14:46:12.494] iteration 4811 : loss : 0.161948, loss_ce: 0.031735
[14:46:12.811] iteration 4812 : loss : 0.101507, loss_ce: 0.040115
[14:46:13.127] iteration 4813 : loss : 0.150887, loss_ce: 0.056573
[14:46:13.444] iteration 4814 : loss : 0.198515, loss_ce: 0.060602
[14:46:13.760] iteration 4815 : loss : 0.177886, loss_ce: 0.029926
[14:46:14.076] iteration 4816 : loss : 0.144082, loss_ce: 0.062278
[14:46:14.392] iteration 4817 : loss : 0.215813, loss_ce: 0.022779
[14:46:14.708] iteration 4818 : loss : 0.208048, loss_ce: 0.048970
[14:46:15.023] iteration 4819 : loss : 0.095326, loss_ce: 0.041988
[14:46:15.339] iteration 4820 : loss : 0.142276, loss_ce: 0.065497
[14:46:15.666] iteration 4821 : loss : 0.163761, loss_ce: 0.049737
[14:46:15.981] iteration 4822 : loss : 0.120207, loss_ce: 0.036141
[14:46:16.299] iteration 4823 : loss : 0.098619, loss_ce: 0.039570
[14:46:16.613] iteration 4824 : loss : 0.155553, loss_ce: 0.056345
[14:46:16.927] iteration 4825 : loss : 0.102113, loss_ce: 0.025063
[14:46:17.244] iteration 4826 : loss : 0.182462, loss_ce: 0.070673
[14:46:17.559] iteration 4827 : loss : 0.145544, loss_ce: 0.061018
[14:46:17.876] iteration 4828 : loss : 0.120897, loss_ce: 0.040620
[14:46:18.192] iteration 4829 : loss : 0.174773, loss_ce: 0.038916
[14:46:18.509] iteration 4830 : loss : 0.119809, loss_ce: 0.039171
[14:46:18.825] iteration 4831 : loss : 0.099675, loss_ce: 0.047636
[14:46:19.141] iteration 4832 : loss : 0.146687, loss_ce: 0.038958
[14:46:19.458] iteration 4833 : loss : 0.138308, loss_ce: 0.055550
[14:46:19.776] iteration 4834 : loss : 0.142753, loss_ce: 0.063459
[14:46:20.093] iteration 4835 : loss : 0.156594, loss_ce: 0.072336
[14:46:20.166] iteration 4836 : loss : 0.313013, loss_ce: 0.043337
[14:46:35.554] iteration 4837 : loss : 0.139618, loss_ce: 0.033200
[14:46:37.783] iteration 4838 : loss : 0.176244, loss_ce: 0.042326
[14:46:38.564] iteration 4839 : loss : 0.163325, loss_ce: 0.059684
[14:46:38.979] iteration 4840 : loss : 0.161948, loss_ce: 0.049959
[14:46:39.596] iteration 4841 : loss : 0.175594, loss_ce: 0.056643
[14:46:41.440] iteration 4842 : loss : 0.125805, loss_ce: 0.050506
[14:46:42.467] iteration 4843 : loss : 0.118357, loss_ce: 0.025778
[14:46:42.833] iteration 4844 : loss : 0.220638, loss_ce: 0.047398
[14:46:43.208] iteration 4845 : loss : 0.123952, loss_ce: 0.048505
[14:46:43.772] iteration 4846 : loss : 0.163234, loss_ce: 0.052147
[14:46:44.866] iteration 4847 : loss : 0.116491, loss_ce: 0.032907
[14:46:45.806] iteration 4848 : loss : 0.173780, loss_ce: 0.053607
[14:46:46.811] iteration 4849 : loss : 0.198964, loss_ce: 0.056533
[14:46:47.376] iteration 4850 : loss : 0.126208, loss_ce: 0.049074
[14:46:48.203] iteration 4851 : loss : 0.142194, loss_ce: 0.037535
[14:46:49.392] iteration 4852 : loss : 0.117599, loss_ce: 0.036285
[14:46:50.204] iteration 4853 : loss : 0.168016, loss_ce: 0.039938
[14:46:50.792] iteration 4854 : loss : 0.189692, loss_ce: 0.050626
[14:46:51.473] iteration 4855 : loss : 0.125724, loss_ce: 0.036182
[14:46:52.367] iteration 4856 : loss : 0.112015, loss_ce: 0.047789
[14:46:53.157] iteration 4857 : loss : 0.092035, loss_ce: 0.033974
[14:46:54.405] iteration 4858 : loss : 0.106207, loss_ce: 0.035423
[14:46:55.683] iteration 4859 : loss : 0.140040, loss_ce: 0.029679
[14:46:56.789] iteration 4860 : loss : 0.115081, loss_ce: 0.042281
[14:46:58.401] iteration 4861 : loss : 0.148850, loss_ce: 0.031234
[14:47:00.490] iteration 4862 : loss : 0.101983, loss_ce: 0.033285
[14:47:01.170] iteration 4863 : loss : 0.139542, loss_ce: 0.055852
[14:47:02.528] iteration 4864 : loss : 0.163159, loss_ce: 0.081087
[14:47:03.679] iteration 4865 : loss : 0.208200, loss_ce: 0.036006
[14:47:04.663] iteration 4866 : loss : 0.107820, loss_ce: 0.027511
[14:47:05.379] iteration 4867 : loss : 0.181632, loss_ce: 0.019088
[14:47:06.879] iteration 4868 : loss : 0.097844, loss_ce: 0.035070
[14:47:08.144] iteration 4869 : loss : 0.133507, loss_ce: 0.056903
[14:47:09.073] iteration 4870 : loss : 0.093272, loss_ce: 0.021096
[14:47:10.094] iteration 4871 : loss : 0.156435, loss_ce: 0.061397
[14:47:11.108] iteration 4872 : loss : 0.128607, loss_ce: 0.036784
[14:47:11.467] iteration 4873 : loss : 0.127395, loss_ce: 0.039330
[14:47:11.901] iteration 4874 : loss : 0.170741, loss_ce: 0.017087
[14:47:12.248] iteration 4875 : loss : 0.116813, loss_ce: 0.026931
[14:47:12.609] iteration 4876 : loss : 0.095639, loss_ce: 0.030186
[14:47:12.974] iteration 4877 : loss : 0.123847, loss_ce: 0.041353
[14:47:13.399] iteration 4878 : loss : 0.148312, loss_ce: 0.034765
[14:47:13.738] iteration 4879 : loss : 0.084786, loss_ce: 0.024427
[14:47:14.053] iteration 4880 : loss : 0.127415, loss_ce: 0.044992
[14:47:14.389] iteration 4881 : loss : 0.123624, loss_ce: 0.020016
[14:47:14.702] iteration 4882 : loss : 0.206988, loss_ce: 0.030767
[14:47:15.015] iteration 4883 : loss : 0.121698, loss_ce: 0.036777
[14:47:15.434] iteration 4884 : loss : 0.107442, loss_ce: 0.028532
[14:47:15.811] iteration 4885 : loss : 0.132162, loss_ce: 0.049865
[14:47:16.128] iteration 4886 : loss : 0.153264, loss_ce: 0.050523
[14:47:16.547] iteration 4887 : loss : 0.161270, loss_ce: 0.039627
[14:47:16.867] iteration 4888 : loss : 0.118329, loss_ce: 0.046590
[14:47:17.275] iteration 4889 : loss : 0.170551, loss_ce: 0.028611
[14:47:17.628] iteration 4890 : loss : 0.099928, loss_ce: 0.052464
[14:47:17.946] iteration 4891 : loss : 0.119102, loss_ce: 0.041201
[14:47:18.392] iteration 4892 : loss : 0.100664, loss_ce: 0.036974
[14:47:18.709] iteration 4893 : loss : 0.142256, loss_ce: 0.047083
[14:47:19.026] iteration 4894 : loss : 0.089343, loss_ce: 0.033398
[14:47:19.340] iteration 4895 : loss : 0.111204, loss_ce: 0.049952
[14:47:19.652] iteration 4896 : loss : 0.168614, loss_ce: 0.056783
[14:47:20.000] iteration 4897 : loss : 0.153360, loss_ce: 0.043841
[14:47:20.320] iteration 4898 : loss : 0.173446, loss_ce: 0.048712
[14:47:20.637] iteration 4899 : loss : 0.118574, loss_ce: 0.048448
[14:47:20.951] iteration 4900 : loss : 0.166084, loss_ce: 0.055966
[14:47:21.286] iteration 4901 : loss : 0.184634, loss_ce: 0.065272
[14:47:21.600] iteration 4902 : loss : 0.135430, loss_ce: 0.061700
[14:47:21.914] iteration 4903 : loss : 0.137441, loss_ce: 0.035096
[14:47:22.226] iteration 4904 : loss : 0.113303, loss_ce: 0.032449
[14:47:22.540] iteration 4905 : loss : 0.142906, loss_ce: 0.057383
[14:47:22.853] iteration 4906 : loss : 0.123716, loss_ce: 0.038741
[14:47:23.166] iteration 4907 : loss : 0.171986, loss_ce: 0.030337
[14:47:23.477] iteration 4908 : loss : 0.234616, loss_ce: 0.067123
[14:47:23.791] iteration 4909 : loss : 0.136463, loss_ce: 0.044874
[14:47:24.105] iteration 4910 : loss : 0.106709, loss_ce: 0.034816
[14:47:24.419] iteration 4911 : loss : 0.131671, loss_ce: 0.034855
[14:47:24.731] iteration 4912 : loss : 0.178945, loss_ce: 0.033016
[14:47:25.044] iteration 4913 : loss : 0.121111, loss_ce: 0.026140
[14:47:25.358] iteration 4914 : loss : 0.153217, loss_ce: 0.038773
[14:47:25.671] iteration 4915 : loss : 0.211080, loss_ce: 0.077767
[14:47:25.984] iteration 4916 : loss : 0.199848, loss_ce: 0.032912
[14:47:26.297] iteration 4917 : loss : 0.127843, loss_ce: 0.041847
[14:47:26.610] iteration 4918 : loss : 0.202366, loss_ce: 0.051104
[14:47:26.923] iteration 4919 : loss : 0.108283, loss_ce: 0.038569
[14:47:27.236] iteration 4920 : loss : 0.107487, loss_ce: 0.037002
[14:47:27.558] iteration 4921 : loss : 0.219326, loss_ce: 0.041764
[14:47:27.871] iteration 4922 : loss : 0.145909, loss_ce: 0.042279
[14:47:28.184] iteration 4923 : loss : 0.113072, loss_ce: 0.040023
[14:47:28.497] iteration 4924 : loss : 0.155283, loss_ce: 0.043793
[14:47:28.810] iteration 4925 : loss : 0.142055, loss_ce: 0.051957
[14:47:29.125] iteration 4926 : loss : 0.169300, loss_ce: 0.031138
[14:47:29.438] iteration 4927 : loss : 0.116754, loss_ce: 0.039791
[14:47:29.750] iteration 4928 : loss : 0.111510, loss_ce: 0.028397
[14:47:29.824] iteration 4929 : loss : 0.430136, loss_ce: 0.091058
[14:47:46.840] iteration 4930 : loss : 0.103554, loss_ce: 0.036610
[14:47:48.246] iteration 4931 : loss : 0.157754, loss_ce: 0.043066
[14:47:49.573] iteration 4932 : loss : 0.096037, loss_ce: 0.024908
[14:47:50.593] iteration 4933 : loss : 0.091780, loss_ce: 0.027230
[14:47:51.034] iteration 4934 : loss : 0.207349, loss_ce: 0.034071
[14:47:51.434] iteration 4935 : loss : 0.117040, loss_ce: 0.058575
[14:47:51.836] iteration 4936 : loss : 0.172540, loss_ce: 0.040587
[14:47:52.693] iteration 4937 : loss : 0.196624, loss_ce: 0.052817
[14:47:53.170] iteration 4938 : loss : 0.130886, loss_ce: 0.048201
[14:47:54.296] iteration 4939 : loss : 0.160092, loss_ce: 0.047320
[14:47:54.798] iteration 4940 : loss : 0.158606, loss_ce: 0.054080
[14:47:55.715] iteration 4941 : loss : 0.078872, loss_ce: 0.023248
[14:47:56.807] iteration 4942 : loss : 0.084879, loss_ce: 0.027600
[14:47:57.208] iteration 4943 : loss : 0.162956, loss_ce: 0.028342
[14:47:58.344] iteration 4944 : loss : 0.124736, loss_ce: 0.031421
[14:47:59.376] iteration 4945 : loss : 0.215883, loss_ce: 0.035485
[14:48:00.215] iteration 4946 : loss : 0.110445, loss_ce: 0.021595
[14:48:00.965] iteration 4947 : loss : 0.136804, loss_ce: 0.054540
[14:48:01.391] iteration 4948 : loss : 0.098808, loss_ce: 0.039857
[14:48:02.048] iteration 4949 : loss : 0.130600, loss_ce: 0.032117
[14:48:02.800] iteration 4950 : loss : 0.126802, loss_ce: 0.019408
[14:48:03.452] iteration 4951 : loss : 0.185284, loss_ce: 0.057841
[14:48:03.969] iteration 4952 : loss : 0.184465, loss_ce: 0.026160
[14:48:04.859] iteration 4953 : loss : 0.128209, loss_ce: 0.044100
[14:48:05.799] iteration 4954 : loss : 0.154081, loss_ce: 0.050363
[14:48:07.202] iteration 4955 : loss : 0.120731, loss_ce: 0.056742
[14:48:08.543] iteration 4956 : loss : 0.108363, loss_ce: 0.043857
[14:48:09.391] iteration 4957 : loss : 0.132296, loss_ce: 0.048285
[14:48:10.587] iteration 4958 : loss : 0.132663, loss_ce: 0.041410
[14:48:11.318] iteration 4959 : loss : 0.091018, loss_ce: 0.026967
[14:48:12.699] iteration 4960 : loss : 0.128274, loss_ce: 0.025699
[14:48:13.623] iteration 4961 : loss : 0.214483, loss_ce: 0.068121
[14:48:14.954] iteration 4962 : loss : 0.169121, loss_ce: 0.046541
[14:48:16.424] iteration 4963 : loss : 0.184287, loss_ce: 0.039544
[14:48:16.986] iteration 4964 : loss : 0.151417, loss_ce: 0.043281
[14:48:17.570] iteration 4965 : loss : 0.141168, loss_ce: 0.031208
[14:48:19.490] iteration 4966 : loss : 0.120568, loss_ce: 0.040144
[14:48:20.797] iteration 4967 : loss : 0.171900, loss_ce: 0.041678
[14:48:21.601] iteration 4968 : loss : 0.111419, loss_ce: 0.045455
[14:48:21.993] iteration 4969 : loss : 0.234347, loss_ce: 0.073369
[14:48:22.399] iteration 4970 : loss : 0.175504, loss_ce: 0.039937
[14:48:22.743] iteration 4971 : loss : 0.134402, loss_ce: 0.063187
[14:48:23.057] iteration 4972 : loss : 0.142850, loss_ce: 0.045531
[14:48:23.372] iteration 4973 : loss : 0.172028, loss_ce: 0.079034
[14:48:23.688] iteration 4974 : loss : 0.137048, loss_ce: 0.057996
[14:48:24.002] iteration 4975 : loss : 0.185469, loss_ce: 0.049692
[14:48:24.317] iteration 4976 : loss : 0.140345, loss_ce: 0.051421
[14:48:24.633] iteration 4977 : loss : 0.146289, loss_ce: 0.046252
[14:48:24.949] iteration 4978 : loss : 0.182620, loss_ce: 0.074869
[14:48:25.264] iteration 4979 : loss : 0.109455, loss_ce: 0.042912
[14:48:25.579] iteration 4980 : loss : 0.153610, loss_ce: 0.048444
[14:48:25.916] iteration 4981 : loss : 0.139078, loss_ce: 0.042714
[14:48:26.232] iteration 4982 : loss : 0.107788, loss_ce: 0.039308
[14:48:26.546] iteration 4983 : loss : 0.110758, loss_ce: 0.040488
[14:48:26.861] iteration 4984 : loss : 0.203862, loss_ce: 0.015885
[14:48:27.176] iteration 4985 : loss : 0.096660, loss_ce: 0.035038
[14:48:27.492] iteration 4986 : loss : 0.112681, loss_ce: 0.042470
[14:48:27.806] iteration 4987 : loss : 0.246034, loss_ce: 0.057433
[14:48:28.121] iteration 4988 : loss : 0.146361, loss_ce: 0.043077
[14:48:28.436] iteration 4989 : loss : 0.242711, loss_ce: 0.040446
[14:48:28.750] iteration 4990 : loss : 0.110145, loss_ce: 0.036067
[14:48:29.064] iteration 4991 : loss : 0.177561, loss_ce: 0.066694
[14:48:29.379] iteration 4992 : loss : 0.116700, loss_ce: 0.033250
[14:48:29.694] iteration 4993 : loss : 0.231305, loss_ce: 0.052483
[14:48:30.010] iteration 4994 : loss : 0.174378, loss_ce: 0.048612
[14:48:30.324] iteration 4995 : loss : 0.162656, loss_ce: 0.066807
[14:48:30.638] iteration 4996 : loss : 0.207849, loss_ce: 0.067462
[14:48:30.953] iteration 4997 : loss : 0.152867, loss_ce: 0.063088
[14:48:31.266] iteration 4998 : loss : 0.086973, loss_ce: 0.030879
[14:48:31.581] iteration 4999 : loss : 0.120504, loss_ce: 0.042328
[14:48:31.896] iteration 5000 : loss : 0.115660, loss_ce: 0.044671
[14:48:32.221] iteration 5001 : loss : 0.132151, loss_ce: 0.043094
[14:48:32.535] iteration 5002 : loss : 0.236222, loss_ce: 0.044303
[14:48:32.850] iteration 5003 : loss : 0.109421, loss_ce: 0.023332
[14:48:33.166] iteration 5004 : loss : 0.139948, loss_ce: 0.014037
[14:48:33.481] iteration 5005 : loss : 0.201486, loss_ce: 0.083829
[14:48:33.795] iteration 5006 : loss : 0.161973, loss_ce: 0.040296
[14:48:34.110] iteration 5007 : loss : 0.121623, loss_ce: 0.042365
[14:48:34.424] iteration 5008 : loss : 0.139554, loss_ce: 0.051151
[14:48:34.740] iteration 5009 : loss : 0.197623, loss_ce: 0.040440
[14:48:35.054] iteration 5010 : loss : 0.175734, loss_ce: 0.030486
[14:48:35.368] iteration 5011 : loss : 0.167505, loss_ce: 0.051987
[14:48:35.682] iteration 5012 : loss : 0.290565, loss_ce: 0.067836
[14:48:35.997] iteration 5013 : loss : 0.169496, loss_ce: 0.034243
[14:48:36.311] iteration 5014 : loss : 0.082480, loss_ce: 0.035972
[14:48:36.626] iteration 5015 : loss : 0.161358, loss_ce: 0.059352
[14:48:36.941] iteration 5016 : loss : 0.170527, loss_ce: 0.067771
[14:48:37.255] iteration 5017 : loss : 0.177110, loss_ce: 0.039540
[14:48:37.569] iteration 5018 : loss : 0.117081, loss_ce: 0.063159
[14:48:37.884] iteration 5019 : loss : 0.144198, loss_ce: 0.041476
[14:48:38.198] iteration 5020 : loss : 0.148687, loss_ce: 0.045006
[14:48:38.525] iteration 5021 : loss : 0.140915, loss_ce: 0.043915
[14:48:38.598] iteration 5022 : loss : 0.239370, loss_ce: 0.056461
[14:48:56.095] iteration 5023 : loss : 0.189886, loss_ce: 0.057713
[14:48:56.772] iteration 5024 : loss : 0.124060, loss_ce: 0.034531
[14:48:57.195] iteration 5025 : loss : 0.114892, loss_ce: 0.026403
[14:48:57.562] iteration 5026 : loss : 0.142917, loss_ce: 0.052796
[14:48:58.131] iteration 5027 : loss : 0.149089, loss_ce: 0.038761
[14:48:59.273] iteration 5028 : loss : 0.140101, loss_ce: 0.053788
[14:49:00.188] iteration 5029 : loss : 0.112152, loss_ce: 0.035096
[14:49:01.050] iteration 5030 : loss : 0.151479, loss_ce: 0.042412
[14:49:01.432] iteration 5031 : loss : 0.122201, loss_ce: 0.047398
[14:49:01.896] iteration 5032 : loss : 0.135082, loss_ce: 0.048665
[14:49:02.593] iteration 5033 : loss : 0.103808, loss_ce: 0.028715
[14:49:03.186] iteration 5034 : loss : 0.102009, loss_ce: 0.030309
[14:49:04.251] iteration 5035 : loss : 0.150123, loss_ce: 0.048778
[14:49:05.457] iteration 5036 : loss : 0.166347, loss_ce: 0.043343
[14:49:06.278] iteration 5037 : loss : 0.149768, loss_ce: 0.056889
[14:49:07.135] iteration 5038 : loss : 0.152519, loss_ce: 0.039596
[14:49:07.939] iteration 5039 : loss : 0.115427, loss_ce: 0.042101
[14:49:08.585] iteration 5040 : loss : 0.199927, loss_ce: 0.015799
[14:49:09.463] iteration 5041 : loss : 0.116105, loss_ce: 0.040348
[14:49:10.441] iteration 5042 : loss : 0.097752, loss_ce: 0.029131
[14:49:10.942] iteration 5043 : loss : 0.138267, loss_ce: 0.048310
[14:49:12.336] iteration 5044 : loss : 0.096120, loss_ce: 0.030664
[14:49:13.183] iteration 5045 : loss : 0.138066, loss_ce: 0.050627
[14:49:14.171] iteration 5046 : loss : 0.133408, loss_ce: 0.055832
[14:49:15.325] iteration 5047 : loss : 0.228816, loss_ce: 0.017257
[14:49:16.422] iteration 5048 : loss : 0.103416, loss_ce: 0.053599
[14:49:17.485] iteration 5049 : loss : 0.122267, loss_ce: 0.034319
[14:49:18.906] iteration 5050 : loss : 0.137000, loss_ce: 0.041266
[14:49:19.777] iteration 5051 : loss : 0.111231, loss_ce: 0.032222
[14:49:20.665] iteration 5052 : loss : 0.190807, loss_ce: 0.027252
[14:49:22.030] iteration 5053 : loss : 0.160079, loss_ce: 0.043655
[14:49:22.673] iteration 5054 : loss : 0.198434, loss_ce: 0.031886
[14:49:23.796] iteration 5055 : loss : 0.130731, loss_ce: 0.063083
[14:49:25.283] iteration 5056 : loss : 0.131160, loss_ce: 0.054834
[14:49:25.874] iteration 5057 : loss : 0.163639, loss_ce: 0.041248
[14:49:26.461] iteration 5058 : loss : 0.100287, loss_ce: 0.028115
[14:49:26.959] iteration 5059 : loss : 0.097197, loss_ce: 0.044892
[14:49:27.543] iteration 5060 : loss : 0.123936, loss_ce: 0.042666
[14:49:28.490] iteration 5061 : loss : 0.098604, loss_ce: 0.034557
[14:49:28.986] iteration 5062 : loss : 0.096661, loss_ce: 0.024189
[14:49:29.460] iteration 5063 : loss : 0.165547, loss_ce: 0.041596
[14:49:29.913] iteration 5064 : loss : 0.136607, loss_ce: 0.054381
[14:49:30.436] iteration 5065 : loss : 0.201249, loss_ce: 0.051009
[14:49:30.805] iteration 5066 : loss : 0.128295, loss_ce: 0.041145
[14:49:31.141] iteration 5067 : loss : 0.085833, loss_ce: 0.039469
[14:49:31.508] iteration 5068 : loss : 0.102674, loss_ce: 0.035634
[14:49:31.821] iteration 5069 : loss : 0.161765, loss_ce: 0.031985
[14:49:32.135] iteration 5070 : loss : 0.226511, loss_ce: 0.034400
[14:49:32.449] iteration 5071 : loss : 0.075415, loss_ce: 0.019818
[14:49:32.764] iteration 5072 : loss : 0.146724, loss_ce: 0.049267
[14:49:33.078] iteration 5073 : loss : 0.127588, loss_ce: 0.041811
[14:49:33.392] iteration 5074 : loss : 0.078068, loss_ce: 0.020492
[14:49:33.706] iteration 5075 : loss : 0.098812, loss_ce: 0.025370
[14:49:34.020] iteration 5076 : loss : 0.103008, loss_ce: 0.037307
[14:49:34.333] iteration 5077 : loss : 0.125527, loss_ce: 0.038342
[14:49:34.647] iteration 5078 : loss : 0.134668, loss_ce: 0.060987
[14:49:34.961] iteration 5079 : loss : 0.128716, loss_ce: 0.056586
[14:49:35.275] iteration 5080 : loss : 0.126136, loss_ce: 0.025200
[14:49:35.611] iteration 5081 : loss : 0.104598, loss_ce: 0.025558
[14:49:35.925] iteration 5082 : loss : 0.184834, loss_ce: 0.072137
[14:49:36.240] iteration 5083 : loss : 0.126522, loss_ce: 0.025977
[14:49:36.553] iteration 5084 : loss : 0.220037, loss_ce: 0.045495
[14:49:36.866] iteration 5085 : loss : 0.153495, loss_ce: 0.053813
[14:49:37.180] iteration 5086 : loss : 0.138263, loss_ce: 0.046100
[14:49:37.493] iteration 5087 : loss : 0.225064, loss_ce: 0.042975
[14:49:37.807] iteration 5088 : loss : 0.122675, loss_ce: 0.037272
[14:49:38.120] iteration 5089 : loss : 0.153959, loss_ce: 0.031163
[14:49:38.434] iteration 5090 : loss : 0.259511, loss_ce: 0.074123
[14:49:38.749] iteration 5091 : loss : 0.153317, loss_ce: 0.049407
[14:49:39.064] iteration 5092 : loss : 0.105409, loss_ce: 0.050914
[14:49:39.377] iteration 5093 : loss : 0.182359, loss_ce: 0.051783
[14:49:39.691] iteration 5094 : loss : 0.096618, loss_ce: 0.026463
[14:49:40.005] iteration 5095 : loss : 0.149538, loss_ce: 0.048199
[14:49:40.320] iteration 5096 : loss : 0.113022, loss_ce: 0.030640
[14:49:40.633] iteration 5097 : loss : 0.153490, loss_ce: 0.047609
[14:49:40.948] iteration 5098 : loss : 0.081175, loss_ce: 0.038015
[14:49:41.261] iteration 5099 : loss : 0.082623, loss_ce: 0.024123
[14:49:41.575] iteration 5100 : loss : 0.098974, loss_ce: 0.036705
[14:49:41.896] iteration 5101 : loss : 0.153403, loss_ce: 0.052311
[14:49:42.210] iteration 5102 : loss : 0.123178, loss_ce: 0.053017
[14:49:42.524] iteration 5103 : loss : 0.109865, loss_ce: 0.024137
[14:49:42.837] iteration 5104 : loss : 0.215697, loss_ce: 0.089382
[14:49:43.152] iteration 5105 : loss : 0.135196, loss_ce: 0.042074
[14:49:43.465] iteration 5106 : loss : 0.163850, loss_ce: 0.020710
[14:49:43.780] iteration 5107 : loss : 0.137034, loss_ce: 0.066488
[14:49:44.095] iteration 5108 : loss : 0.177366, loss_ce: 0.051720
[14:49:44.409] iteration 5109 : loss : 0.152156, loss_ce: 0.052981
[14:49:44.723] iteration 5110 : loss : 0.162098, loss_ce: 0.026334
[14:49:45.038] iteration 5111 : loss : 0.144889, loss_ce: 0.054492
[14:49:45.353] iteration 5112 : loss : 0.186400, loss_ce: 0.034072
[14:49:45.667] iteration 5113 : loss : 0.141684, loss_ce: 0.053699
[14:49:45.981] iteration 5114 : loss : 0.125287, loss_ce: 0.041335
[14:49:46.054] iteration 5115 : loss : 0.187731, loss_ce: 0.092466
[14:50:01.713] iteration 5116 : loss : 0.096903, loss_ce: 0.033565
[14:50:02.946] iteration 5117 : loss : 0.107398, loss_ce: 0.028642
[14:50:04.121] iteration 5118 : loss : 0.187665, loss_ce: 0.050916
[14:50:05.798] iteration 5119 : loss : 0.106006, loss_ce: 0.030535
[14:50:07.331] iteration 5120 : loss : 0.170297, loss_ce: 0.042919
[14:50:08.663] iteration 5121 : loss : 0.177060, loss_ce: 0.055975
[14:50:09.392] iteration 5122 : loss : 0.195183, loss_ce: 0.034231
[14:50:11.120] iteration 5123 : loss : 0.102512, loss_ce: 0.036459
[14:50:12.821] iteration 5124 : loss : 0.092914, loss_ce: 0.017531
[14:50:14.139] iteration 5125 : loss : 0.120662, loss_ce: 0.039581
[14:50:14.562] iteration 5126 : loss : 0.142528, loss_ce: 0.036038
[14:50:15.418] iteration 5127 : loss : 0.103553, loss_ce: 0.037331
[14:50:16.509] iteration 5128 : loss : 0.162497, loss_ce: 0.048587
[14:50:16.998] iteration 5129 : loss : 0.085568, loss_ce: 0.033060
[14:50:17.403] iteration 5130 : loss : 0.170939, loss_ce: 0.037818
[14:50:18.206] iteration 5131 : loss : 0.153327, loss_ce: 0.048093
[14:50:18.563] iteration 5132 : loss : 0.156202, loss_ce: 0.053649
[14:50:19.158] iteration 5133 : loss : 0.096829, loss_ce: 0.037710
[14:50:20.001] iteration 5134 : loss : 0.127717, loss_ce: 0.043290
[14:50:20.870] iteration 5135 : loss : 0.082489, loss_ce: 0.042280
[14:50:22.027] iteration 5136 : loss : 0.149355, loss_ce: 0.057682
[14:50:22.776] iteration 5137 : loss : 0.084136, loss_ce: 0.030934
[14:50:23.923] iteration 5138 : loss : 0.130609, loss_ce: 0.039536
[14:50:24.931] iteration 5139 : loss : 0.082926, loss_ce: 0.023163
[14:50:25.408] iteration 5140 : loss : 0.096961, loss_ce: 0.047347
[14:50:26.915] iteration 5141 : loss : 0.102524, loss_ce: 0.027822
[14:50:27.742] iteration 5142 : loss : 0.116073, loss_ce: 0.030472
[14:50:29.391] iteration 5143 : loss : 0.100542, loss_ce: 0.036857
[14:50:29.991] iteration 5144 : loss : 0.119158, loss_ce: 0.039966
[14:50:30.893] iteration 5145 : loss : 0.167403, loss_ce: 0.048163
[14:50:32.204] iteration 5146 : loss : 0.111836, loss_ce: 0.041311
[14:50:32.702] iteration 5147 : loss : 0.111845, loss_ce: 0.032998
[14:50:33.645] iteration 5148 : loss : 0.083678, loss_ce: 0.023107
[14:50:34.138] iteration 5149 : loss : 0.072219, loss_ce: 0.030671
[14:50:34.759] iteration 5150 : loss : 0.120408, loss_ce: 0.042236
[14:50:35.095] iteration 5151 : loss : 0.115509, loss_ce: 0.037636
[14:50:35.417] iteration 5152 : loss : 0.099805, loss_ce: 0.021694
[14:50:35.740] iteration 5153 : loss : 0.194550, loss_ce: 0.060371
[14:50:36.061] iteration 5154 : loss : 0.114151, loss_ce: 0.047602
[14:50:36.381] iteration 5155 : loss : 0.149619, loss_ce: 0.038873
[14:50:36.705] iteration 5156 : loss : 0.117016, loss_ce: 0.044973
[14:50:37.025] iteration 5157 : loss : 0.145867, loss_ce: 0.021690
[14:50:37.405] iteration 5158 : loss : 0.163714, loss_ce: 0.025771
[14:50:37.982] iteration 5159 : loss : 0.116164, loss_ce: 0.034531
[14:50:38.454] iteration 5160 : loss : 0.083694, loss_ce: 0.031379
[14:50:38.910] iteration 5161 : loss : 0.136898, loss_ce: 0.035220
[14:50:39.278] iteration 5162 : loss : 0.193065, loss_ce: 0.037322
[14:50:39.611] iteration 5163 : loss : 0.134881, loss_ce: 0.054352
[14:50:39.931] iteration 5164 : loss : 0.096301, loss_ce: 0.023391
[14:50:40.245] iteration 5165 : loss : 0.096238, loss_ce: 0.030771
[14:50:40.560] iteration 5166 : loss : 0.171546, loss_ce: 0.029305
[14:50:40.876] iteration 5167 : loss : 0.150906, loss_ce: 0.034967
[14:50:41.191] iteration 5168 : loss : 0.105100, loss_ce: 0.031062
[14:50:41.506] iteration 5169 : loss : 0.178768, loss_ce: 0.032560
[14:50:41.819] iteration 5170 : loss : 0.126171, loss_ce: 0.050641
[14:50:42.133] iteration 5171 : loss : 0.098244, loss_ce: 0.032618
[14:50:42.446] iteration 5172 : loss : 0.140138, loss_ce: 0.030651
[14:50:42.761] iteration 5173 : loss : 0.094875, loss_ce: 0.038634
[14:50:43.075] iteration 5174 : loss : 0.099858, loss_ce: 0.040414
[14:50:43.391] iteration 5175 : loss : 0.138894, loss_ce: 0.044331
[14:50:43.705] iteration 5176 : loss : 0.124615, loss_ce: 0.027795
[14:50:44.020] iteration 5177 : loss : 0.232420, loss_ce: 0.024688
[14:50:44.334] iteration 5178 : loss : 0.174582, loss_ce: 0.045233
[14:50:44.648] iteration 5179 : loss : 0.092418, loss_ce: 0.024383
[14:50:44.963] iteration 5180 : loss : 0.155677, loss_ce: 0.061563
[14:50:45.287] iteration 5181 : loss : 0.179336, loss_ce: 0.039284
[14:50:45.601] iteration 5182 : loss : 0.124394, loss_ce: 0.029557
[14:50:45.916] iteration 5183 : loss : 0.145180, loss_ce: 0.032310
[14:50:46.230] iteration 5184 : loss : 0.179542, loss_ce: 0.064436
[14:50:46.544] iteration 5185 : loss : 0.120160, loss_ce: 0.032897
[14:50:46.859] iteration 5186 : loss : 0.131695, loss_ce: 0.036880
[14:50:47.173] iteration 5187 : loss : 0.108385, loss_ce: 0.050360
[14:50:47.487] iteration 5188 : loss : 0.213137, loss_ce: 0.031473
[14:50:47.802] iteration 5189 : loss : 0.224076, loss_ce: 0.034171
[14:50:48.116] iteration 5190 : loss : 0.137343, loss_ce: 0.016730
[14:50:48.430] iteration 5191 : loss : 0.143217, loss_ce: 0.061920
[14:50:48.745] iteration 5192 : loss : 0.136503, loss_ce: 0.059329
[14:50:49.059] iteration 5193 : loss : 0.135550, loss_ce: 0.064720
[14:50:49.373] iteration 5194 : loss : 0.123241, loss_ce: 0.036588
[14:50:49.687] iteration 5195 : loss : 0.121318, loss_ce: 0.028557
[14:50:50.002] iteration 5196 : loss : 0.138274, loss_ce: 0.059137
[14:50:50.316] iteration 5197 : loss : 0.119346, loss_ce: 0.040112
[14:50:50.631] iteration 5198 : loss : 0.112769, loss_ce: 0.034064
[14:50:50.944] iteration 5199 : loss : 0.144033, loss_ce: 0.060892
[14:50:51.259] iteration 5200 : loss : 0.200535, loss_ce: 0.061478
[14:50:51.585] iteration 5201 : loss : 0.152313, loss_ce: 0.036573
[14:50:51.899] iteration 5202 : loss : 0.147434, loss_ce: 0.053918
[14:50:52.212] iteration 5203 : loss : 0.129147, loss_ce: 0.018719
[14:50:52.526] iteration 5204 : loss : 0.102363, loss_ce: 0.018821
[14:50:52.841] iteration 5205 : loss : 0.112890, loss_ce: 0.026157
[14:50:53.155] iteration 5206 : loss : 0.166422, loss_ce: 0.035776
[14:50:53.468] iteration 5207 : loss : 0.126609, loss_ce: 0.037983
[14:50:53.541] iteration 5208 : loss : 0.384825, loss_ce: 0.163270
[14:51:08.384] iteration 5209 : loss : 0.113143, loss_ce: 0.042952
[14:51:09.375] iteration 5210 : loss : 0.117988, loss_ce: 0.051953
[14:51:10.970] iteration 5211 : loss : 0.105097, loss_ce: 0.038023
[14:51:12.648] iteration 5212 : loss : 0.141973, loss_ce: 0.052087
[14:51:14.534] iteration 5213 : loss : 0.151924, loss_ce: 0.038437
[14:51:15.710] iteration 5214 : loss : 0.153207, loss_ce: 0.030695
[14:51:16.529] iteration 5215 : loss : 0.138393, loss_ce: 0.023127
[14:51:17.985] iteration 5216 : loss : 0.104458, loss_ce: 0.043615
[14:51:19.138] iteration 5217 : loss : 0.181168, loss_ce: 0.051727
[14:51:19.921] iteration 5218 : loss : 0.121644, loss_ce: 0.043348
[14:51:20.699] iteration 5219 : loss : 0.111522, loss_ce: 0.042311
[14:51:22.081] iteration 5220 : loss : 0.133879, loss_ce: 0.050449
[14:51:23.491] iteration 5221 : loss : 0.161342, loss_ce: 0.039990
[14:51:24.421] iteration 5222 : loss : 0.103137, loss_ce: 0.028573
[14:51:25.116] iteration 5223 : loss : 0.095390, loss_ce: 0.021788
[14:51:25.756] iteration 5224 : loss : 0.169712, loss_ce: 0.036351
[14:51:26.701] iteration 5225 : loss : 0.197972, loss_ce: 0.081437
[14:51:27.512] iteration 5226 : loss : 0.125136, loss_ce: 0.049705
[14:51:28.338] iteration 5227 : loss : 0.151884, loss_ce: 0.037174
[14:51:28.865] iteration 5228 : loss : 0.089571, loss_ce: 0.030925
[14:51:29.621] iteration 5229 : loss : 0.159491, loss_ce: 0.027238
[14:51:30.393] iteration 5230 : loss : 0.111483, loss_ce: 0.025797
[14:51:31.180] iteration 5231 : loss : 0.086119, loss_ce: 0.028548
[14:51:32.107] iteration 5232 : loss : 0.131503, loss_ce: 0.042688
[14:51:33.138] iteration 5233 : loss : 0.123547, loss_ce: 0.057285
[14:51:33.967] iteration 5234 : loss : 0.132581, loss_ce: 0.063174
[14:51:34.677] iteration 5235 : loss : 0.137558, loss_ce: 0.042185
[14:51:35.092] iteration 5236 : loss : 0.118494, loss_ce: 0.057732
[14:51:36.008] iteration 5237 : loss : 0.136789, loss_ce: 0.039060
[14:51:38.041] iteration 5238 : loss : 0.119272, loss_ce: 0.050038
[14:51:39.191] iteration 5239 : loss : 0.108187, loss_ce: 0.046834
[14:51:40.402] iteration 5240 : loss : 0.148551, loss_ce: 0.044721
[14:51:41.600] iteration 5241 : loss : 0.105997, loss_ce: 0.032783
[14:51:42.168] iteration 5242 : loss : 0.117968, loss_ce: 0.047804
[14:51:43.130] iteration 5243 : loss : 0.093283, loss_ce: 0.043643
[14:51:43.891] iteration 5244 : loss : 0.115825, loss_ce: 0.045528
[14:51:44.591] iteration 5245 : loss : 0.089669, loss_ce: 0.029529
[14:51:45.022] iteration 5246 : loss : 0.105829, loss_ce: 0.036092
[14:51:45.542] iteration 5247 : loss : 0.100436, loss_ce: 0.019184
[14:51:45.971] iteration 5248 : loss : 0.109238, loss_ce: 0.035169
[14:51:46.511] iteration 5249 : loss : 0.135544, loss_ce: 0.055699
[14:51:46.953] iteration 5250 : loss : 0.114298, loss_ce: 0.020682
[14:51:47.344] iteration 5251 : loss : 0.143000, loss_ce: 0.054972
[14:51:47.659] iteration 5252 : loss : 0.098319, loss_ce: 0.022824
[14:51:47.974] iteration 5253 : loss : 0.158031, loss_ce: 0.047317
[14:51:48.288] iteration 5254 : loss : 0.125167, loss_ce: 0.050232
[14:51:48.601] iteration 5255 : loss : 0.136499, loss_ce: 0.025577
[14:51:48.916] iteration 5256 : loss : 0.085973, loss_ce: 0.023696
[14:51:49.230] iteration 5257 : loss : 0.110248, loss_ce: 0.031718
[14:51:49.544] iteration 5258 : loss : 0.095555, loss_ce: 0.052247
[14:51:49.858] iteration 5259 : loss : 0.107096, loss_ce: 0.043434
[14:51:50.172] iteration 5260 : loss : 0.142143, loss_ce: 0.060413
[14:51:50.507] iteration 5261 : loss : 0.146390, loss_ce: 0.060219
[14:51:50.820] iteration 5262 : loss : 0.135710, loss_ce: 0.041129
[14:51:51.135] iteration 5263 : loss : 0.107311, loss_ce: 0.044831
[14:51:51.449] iteration 5264 : loss : 0.090414, loss_ce: 0.024786
[14:51:51.763] iteration 5265 : loss : 0.182312, loss_ce: 0.068374
[14:51:52.078] iteration 5266 : loss : 0.190503, loss_ce: 0.052810
[14:51:52.392] iteration 5267 : loss : 0.142824, loss_ce: 0.059498
[14:51:52.706] iteration 5268 : loss : 0.092470, loss_ce: 0.038109
[14:51:53.019] iteration 5269 : loss : 0.138217, loss_ce: 0.028844
[14:51:53.332] iteration 5270 : loss : 0.150930, loss_ce: 0.046211
[14:51:53.645] iteration 5271 : loss : 0.111400, loss_ce: 0.031590
[14:51:53.959] iteration 5272 : loss : 0.150345, loss_ce: 0.054202
[14:51:54.273] iteration 5273 : loss : 0.175934, loss_ce: 0.060302
[14:51:54.586] iteration 5274 : loss : 0.218151, loss_ce: 0.078426
[14:51:54.899] iteration 5275 : loss : 0.177235, loss_ce: 0.052985
[14:51:55.213] iteration 5276 : loss : 0.173939, loss_ce: 0.059251
[14:51:55.527] iteration 5277 : loss : 0.084656, loss_ce: 0.037780
[14:51:55.841] iteration 5278 : loss : 0.176062, loss_ce: 0.038523
[14:51:56.155] iteration 5279 : loss : 0.117205, loss_ce: 0.043966
[14:51:56.471] iteration 5280 : loss : 0.172823, loss_ce: 0.064741
[14:51:56.794] iteration 5281 : loss : 0.107880, loss_ce: 0.034428
[14:51:57.108] iteration 5282 : loss : 0.132876, loss_ce: 0.047009
[14:51:57.422] iteration 5283 : loss : 0.144957, loss_ce: 0.057839
[14:51:57.736] iteration 5284 : loss : 0.200467, loss_ce: 0.042702
[14:51:58.050] iteration 5285 : loss : 0.133479, loss_ce: 0.043418
[14:51:58.363] iteration 5286 : loss : 0.173737, loss_ce: 0.047357
[14:51:58.677] iteration 5287 : loss : 0.245592, loss_ce: 0.066666
[14:51:58.992] iteration 5288 : loss : 0.092271, loss_ce: 0.025310
[14:51:59.307] iteration 5289 : loss : 0.189154, loss_ce: 0.037636
[14:51:59.620] iteration 5290 : loss : 0.184193, loss_ce: 0.054241
[14:51:59.933] iteration 5291 : loss : 0.100190, loss_ce: 0.030324
[14:52:00.248] iteration 5292 : loss : 0.163627, loss_ce: 0.044295
[14:52:00.563] iteration 5293 : loss : 0.148102, loss_ce: 0.053791
[14:52:00.877] iteration 5294 : loss : 0.161211, loss_ce: 0.046130
[14:52:01.191] iteration 5295 : loss : 0.109007, loss_ce: 0.050262
[14:52:01.505] iteration 5296 : loss : 0.146176, loss_ce: 0.050202
[14:52:01.819] iteration 5297 : loss : 0.143289, loss_ce: 0.028491
[14:52:02.133] iteration 5298 : loss : 0.217956, loss_ce: 0.062027
[14:52:02.447] iteration 5299 : loss : 0.105045, loss_ce: 0.032637
[14:52:02.761] iteration 5300 : loss : 0.107986, loss_ce: 0.030454
[14:52:02.841] iteration 5301 : loss : 0.325958, loss_ce: 0.008489
[14:52:20.085] iteration 5302 : loss : 0.124813, loss_ce: 0.046304
[14:52:21.304] iteration 5303 : loss : 0.091997, loss_ce: 0.016450
[14:52:23.122] iteration 5304 : loss : 0.222206, loss_ce: 0.017121
[14:52:23.465] iteration 5305 : loss : 0.238218, loss_ce: 0.051182
[14:52:23.917] iteration 5306 : loss : 0.195029, loss_ce: 0.042793
[14:52:24.895] iteration 5307 : loss : 0.113189, loss_ce: 0.051987
[14:52:25.594] iteration 5308 : loss : 0.187976, loss_ce: 0.070326
[14:52:26.085] iteration 5309 : loss : 0.142703, loss_ce: 0.027302
[14:52:26.581] iteration 5310 : loss : 0.142519, loss_ce: 0.048699
[14:52:27.206] iteration 5311 : loss : 0.116886, loss_ce: 0.034726
[14:52:28.332] iteration 5312 : loss : 0.087800, loss_ce: 0.019031
[14:52:29.153] iteration 5313 : loss : 0.211969, loss_ce: 0.067634
[14:52:30.238] iteration 5314 : loss : 0.218742, loss_ce: 0.045026
[14:52:30.850] iteration 5315 : loss : 0.136808, loss_ce: 0.047215
[14:52:31.353] iteration 5316 : loss : 0.118793, loss_ce: 0.021938
[14:52:32.557] iteration 5317 : loss : 0.128644, loss_ce: 0.043728
[14:52:33.163] iteration 5318 : loss : 0.132297, loss_ce: 0.043145
[14:52:34.183] iteration 5319 : loss : 0.096511, loss_ce: 0.037824
[14:52:35.268] iteration 5320 : loss : 0.113513, loss_ce: 0.024419
[14:52:36.217] iteration 5321 : loss : 0.206002, loss_ce: 0.034164
[14:52:37.097] iteration 5322 : loss : 0.166127, loss_ce: 0.043174
[14:52:37.976] iteration 5323 : loss : 0.113080, loss_ce: 0.040565
[14:52:38.591] iteration 5324 : loss : 0.123777, loss_ce: 0.039953
[14:52:39.913] iteration 5325 : loss : 0.120519, loss_ce: 0.066186
[14:52:40.683] iteration 5326 : loss : 0.134406, loss_ce: 0.054209
[14:52:41.438] iteration 5327 : loss : 0.194292, loss_ce: 0.035479
[14:52:41.837] iteration 5328 : loss : 0.092152, loss_ce: 0.021232
[14:52:42.952] iteration 5329 : loss : 0.110261, loss_ce: 0.039972
[14:52:44.107] iteration 5330 : loss : 0.105929, loss_ce: 0.037978
[14:52:45.539] iteration 5331 : loss : 0.125516, loss_ce: 0.049379
[14:52:47.314] iteration 5332 : loss : 0.103071, loss_ce: 0.046920
[14:52:48.005] iteration 5333 : loss : 0.075343, loss_ce: 0.024727
[14:52:48.736] iteration 5334 : loss : 0.172625, loss_ce: 0.049179
[14:52:49.736] iteration 5335 : loss : 0.147126, loss_ce: 0.038764
[14:52:51.103] iteration 5336 : loss : 0.156547, loss_ce: 0.047042
[14:52:52.346] iteration 5337 : loss : 0.140968, loss_ce: 0.046526
[14:52:53.000] iteration 5338 : loss : 0.143653, loss_ce: 0.053976
[14:52:53.423] iteration 5339 : loss : 0.155054, loss_ce: 0.081978
[14:52:53.769] iteration 5340 : loss : 0.103843, loss_ce: 0.051608
[14:52:54.548] iteration 5341 : loss : 0.147150, loss_ce: 0.042317
[14:52:54.890] iteration 5342 : loss : 0.145661, loss_ce: 0.054356
[14:52:55.323] iteration 5343 : loss : 0.167005, loss_ce: 0.041958
[14:52:55.706] iteration 5344 : loss : 0.091783, loss_ce: 0.033442
[14:52:56.023] iteration 5345 : loss : 0.088172, loss_ce: 0.023121
[14:52:56.337] iteration 5346 : loss : 0.169661, loss_ce: 0.048015
[14:52:56.651] iteration 5347 : loss : 0.088674, loss_ce: 0.033162
[14:52:56.965] iteration 5348 : loss : 0.080610, loss_ce: 0.028231
[14:52:57.279] iteration 5349 : loss : 0.147839, loss_ce: 0.031467
[14:52:57.593] iteration 5350 : loss : 0.131155, loss_ce: 0.034040
[14:52:57.907] iteration 5351 : loss : 0.104877, loss_ce: 0.023305
[14:52:58.222] iteration 5352 : loss : 0.147290, loss_ce: 0.056184
[14:52:58.537] iteration 5353 : loss : 0.183827, loss_ce: 0.045653
[14:52:58.850] iteration 5354 : loss : 0.123829, loss_ce: 0.064150
[14:52:59.165] iteration 5355 : loss : 0.160512, loss_ce: 0.033514
[14:52:59.480] iteration 5356 : loss : 0.169619, loss_ce: 0.036541
[14:52:59.794] iteration 5357 : loss : 0.205024, loss_ce: 0.035179
[14:53:00.109] iteration 5358 : loss : 0.081673, loss_ce: 0.023797
[14:53:00.423] iteration 5359 : loss : 0.118582, loss_ce: 0.040993
[14:53:00.739] iteration 5360 : loss : 0.207569, loss_ce: 0.026975
[14:53:01.074] iteration 5361 : loss : 0.226453, loss_ce: 0.067675
[14:53:01.389] iteration 5362 : loss : 0.148808, loss_ce: 0.055224
[14:53:01.703] iteration 5363 : loss : 0.130952, loss_ce: 0.026469
[14:53:02.016] iteration 5364 : loss : 0.145284, loss_ce: 0.067104
[14:53:02.330] iteration 5365 : loss : 0.138711, loss_ce: 0.043555
[14:53:02.645] iteration 5366 : loss : 0.078122, loss_ce: 0.032997
[14:53:02.960] iteration 5367 : loss : 0.212722, loss_ce: 0.053215
[14:53:03.275] iteration 5368 : loss : 0.127508, loss_ce: 0.026003
[14:53:03.590] iteration 5369 : loss : 0.113691, loss_ce: 0.044479
[14:53:03.905] iteration 5370 : loss : 0.213254, loss_ce: 0.046555
[14:53:04.219] iteration 5371 : loss : 0.118074, loss_ce: 0.051233
[14:53:04.541] iteration 5372 : loss : 0.182251, loss_ce: 0.030569
[14:53:04.856] iteration 5373 : loss : 0.162009, loss_ce: 0.061430
[14:53:05.171] iteration 5374 : loss : 0.244311, loss_ce: 0.026152
[14:53:05.485] iteration 5375 : loss : 0.135800, loss_ce: 0.035158
[14:53:05.800] iteration 5376 : loss : 0.102996, loss_ce: 0.055031
[14:53:06.114] iteration 5377 : loss : 0.100119, loss_ce: 0.040006
[14:53:06.428] iteration 5378 : loss : 0.168941, loss_ce: 0.066517
[14:53:06.741] iteration 5379 : loss : 0.110845, loss_ce: 0.030980
[14:53:07.056] iteration 5380 : loss : 0.106658, loss_ce: 0.043009
[14:53:07.378] iteration 5381 : loss : 0.220085, loss_ce: 0.081867
[14:53:07.691] iteration 5382 : loss : 0.124302, loss_ce: 0.045935
[14:53:08.005] iteration 5383 : loss : 0.161474, loss_ce: 0.062231
[14:53:08.320] iteration 5384 : loss : 0.093444, loss_ce: 0.026465
[14:53:08.635] iteration 5385 : loss : 0.168408, loss_ce: 0.072722
[14:53:08.948] iteration 5386 : loss : 0.197651, loss_ce: 0.031695
[14:53:09.263] iteration 5387 : loss : 0.103284, loss_ce: 0.039791
[14:53:09.577] iteration 5388 : loss : 0.125540, loss_ce: 0.031534
[14:53:09.892] iteration 5389 : loss : 0.114371, loss_ce: 0.056407
[14:53:10.207] iteration 5390 : loss : 0.098153, loss_ce: 0.046948
[14:53:10.522] iteration 5391 : loss : 0.125793, loss_ce: 0.047294
[14:53:10.836] iteration 5392 : loss : 0.123932, loss_ce: 0.032356
[14:53:11.152] iteration 5393 : loss : 0.185557, loss_ce: 0.036226
[14:53:11.225] iteration 5394 : loss : 0.300958, loss_ce: 0.021486
[14:53:26.130] iteration 5395 : loss : 0.107978, loss_ce: 0.045911
[14:53:28.691] iteration 5396 : loss : 0.164909, loss_ce: 0.057218
[14:53:29.626] iteration 5397 : loss : 0.097223, loss_ce: 0.038629
[14:53:30.995] iteration 5398 : loss : 0.088265, loss_ce: 0.027671
[14:53:31.417] iteration 5399 : loss : 0.163073, loss_ce: 0.060771
[14:53:32.249] iteration 5400 : loss : 0.112957, loss_ce: 0.034927
[14:53:32.808] iteration 5401 : loss : 0.183014, loss_ce: 0.032126
[14:53:33.952] iteration 5402 : loss : 0.097436, loss_ce: 0.028538
[14:53:34.789] iteration 5403 : loss : 0.124366, loss_ce: 0.026015
[14:53:36.562] iteration 5404 : loss : 0.098945, loss_ce: 0.045076
[14:53:37.448] iteration 5405 : loss : 0.127811, loss_ce: 0.040812
[14:53:38.204] iteration 5406 : loss : 0.108760, loss_ce: 0.046203
[14:53:38.904] iteration 5407 : loss : 0.088279, loss_ce: 0.036034
[14:53:39.550] iteration 5408 : loss : 0.098851, loss_ce: 0.036158
[14:53:40.381] iteration 5409 : loss : 0.159166, loss_ce: 0.026910
[14:53:41.135] iteration 5410 : loss : 0.197045, loss_ce: 0.051279
[14:53:41.760] iteration 5411 : loss : 0.154520, loss_ce: 0.037939
[14:53:42.644] iteration 5412 : loss : 0.153766, loss_ce: 0.052609
[14:53:43.123] iteration 5413 : loss : 0.117598, loss_ce: 0.037283
[14:53:44.416] iteration 5414 : loss : 0.109299, loss_ce: 0.035581
[14:53:45.256] iteration 5415 : loss : 0.104960, loss_ce: 0.022913
[14:53:46.155] iteration 5416 : loss : 0.181643, loss_ce: 0.051576
[14:53:47.600] iteration 5417 : loss : 0.147025, loss_ce: 0.030834
[14:53:49.047] iteration 5418 : loss : 0.105503, loss_ce: 0.027467
[14:53:51.074] iteration 5419 : loss : 0.099297, loss_ce: 0.033725
[14:53:52.057] iteration 5420 : loss : 0.172108, loss_ce: 0.023008
[14:53:53.360] iteration 5421 : loss : 0.129852, loss_ce: 0.059544
[14:53:54.320] iteration 5422 : loss : 0.076602, loss_ce: 0.025121
[14:53:55.707] iteration 5423 : loss : 0.076883, loss_ce: 0.024127
[14:53:56.794] iteration 5424 : loss : 0.106109, loss_ce: 0.040616
[14:53:57.762] iteration 5425 : loss : 0.068542, loss_ce: 0.030875
[14:53:58.682] iteration 5426 : loss : 0.113339, loss_ce: 0.027181
[14:53:59.061] iteration 5427 : loss : 0.138851, loss_ce: 0.039016
[14:53:59.468] iteration 5428 : loss : 0.193238, loss_ce: 0.044212
[14:54:00.243] iteration 5429 : loss : 0.176821, loss_ce: 0.021099
[14:54:00.894] iteration 5430 : loss : 0.182611, loss_ce: 0.025167
[14:54:01.394] iteration 5431 : loss : 0.114833, loss_ce: 0.036431
[14:54:01.735] iteration 5432 : loss : 0.141072, loss_ce: 0.040071
[14:54:02.133] iteration 5433 : loss : 0.140087, loss_ce: 0.059253
[14:54:02.550] iteration 5434 : loss : 0.133397, loss_ce: 0.044913
[14:54:02.962] iteration 5435 : loss : 0.149774, loss_ce: 0.033653
[14:54:03.298] iteration 5436 : loss : 0.154092, loss_ce: 0.020825
[14:54:03.622] iteration 5437 : loss : 0.107139, loss_ce: 0.039596
[14:54:03.943] iteration 5438 : loss : 0.117398, loss_ce: 0.042231
[14:54:04.261] iteration 5439 : loss : 0.100252, loss_ce: 0.034553
[14:54:04.576] iteration 5440 : loss : 0.157418, loss_ce: 0.048527
[14:54:04.909] iteration 5441 : loss : 0.132978, loss_ce: 0.057928
[14:54:05.223] iteration 5442 : loss : 0.274161, loss_ce: 0.043885
[14:54:05.537] iteration 5443 : loss : 0.160733, loss_ce: 0.049020
[14:54:05.851] iteration 5444 : loss : 0.183334, loss_ce: 0.039115
[14:54:06.165] iteration 5445 : loss : 0.147379, loss_ce: 0.041626
[14:54:06.478] iteration 5446 : loss : 0.136743, loss_ce: 0.050150
[14:54:06.792] iteration 5447 : loss : 0.176601, loss_ce: 0.038756
[14:54:07.105] iteration 5448 : loss : 0.179258, loss_ce: 0.018526
[14:54:07.419] iteration 5449 : loss : 0.087084, loss_ce: 0.037086
[14:54:07.733] iteration 5450 : loss : 0.095260, loss_ce: 0.035720
[14:54:08.046] iteration 5451 : loss : 0.097877, loss_ce: 0.039304
[14:54:08.361] iteration 5452 : loss : 0.122039, loss_ce: 0.044171
[14:54:08.675] iteration 5453 : loss : 0.135499, loss_ce: 0.046104
[14:54:08.990] iteration 5454 : loss : 0.137109, loss_ce: 0.061586
[14:54:09.303] iteration 5455 : loss : 0.095602, loss_ce: 0.044082
[14:54:09.616] iteration 5456 : loss : 0.113115, loss_ce: 0.036536
[14:54:09.930] iteration 5457 : loss : 0.106311, loss_ce: 0.035597
[14:54:10.244] iteration 5458 : loss : 0.122609, loss_ce: 0.032447
[14:54:10.557] iteration 5459 : loss : 0.142615, loss_ce: 0.039154
[14:54:10.870] iteration 5460 : loss : 0.156826, loss_ce: 0.041165
[14:54:11.192] iteration 5461 : loss : 0.105935, loss_ce: 0.030238
[14:54:11.506] iteration 5462 : loss : 0.220578, loss_ce: 0.066009
[14:54:11.819] iteration 5463 : loss : 0.115182, loss_ce: 0.022986
[14:54:12.133] iteration 5464 : loss : 0.124343, loss_ce: 0.049928
[14:54:12.447] iteration 5465 : loss : 0.112157, loss_ce: 0.052966
[14:54:12.760] iteration 5466 : loss : 0.180272, loss_ce: 0.062670
[14:54:13.073] iteration 5467 : loss : 0.157771, loss_ce: 0.078785
[14:54:13.387] iteration 5468 : loss : 0.116049, loss_ce: 0.038148
[14:54:13.702] iteration 5469 : loss : 0.116146, loss_ce: 0.028096
[14:54:14.016] iteration 5470 : loss : 0.094730, loss_ce: 0.031339
[14:54:14.330] iteration 5471 : loss : 0.152145, loss_ce: 0.058115
[14:54:14.643] iteration 5472 : loss : 0.206484, loss_ce: 0.080933
[14:54:14.957] iteration 5473 : loss : 0.163290, loss_ce: 0.048923
[14:54:15.271] iteration 5474 : loss : 0.193197, loss_ce: 0.023347
[14:54:15.584] iteration 5475 : loss : 0.084221, loss_ce: 0.024754
[14:54:15.898] iteration 5476 : loss : 0.143723, loss_ce: 0.071558
[14:54:16.212] iteration 5477 : loss : 0.213521, loss_ce: 0.052777
[14:54:16.526] iteration 5478 : loss : 0.121035, loss_ce: 0.035394
[14:54:16.840] iteration 5479 : loss : 0.139702, loss_ce: 0.053965
[14:54:17.155] iteration 5480 : loss : 0.143996, loss_ce: 0.056279
[14:54:17.478] iteration 5481 : loss : 0.135535, loss_ce: 0.030523
[14:54:17.793] iteration 5482 : loss : 0.157741, loss_ce: 0.028399
[14:54:18.107] iteration 5483 : loss : 0.110456, loss_ce: 0.042222
[14:54:18.423] iteration 5484 : loss : 0.151346, loss_ce: 0.032356
[14:54:18.738] iteration 5485 : loss : 0.127617, loss_ce: 0.050202
[14:54:19.051] iteration 5486 : loss : 0.124117, loss_ce: 0.037799
[14:54:19.126] iteration 5487 : loss : 0.363541, loss_ce: 0.004423
[14:54:36.881] iteration 5488 : loss : 0.113149, loss_ce: 0.028209
[14:54:37.490] iteration 5489 : loss : 0.112745, loss_ce: 0.021342
[14:54:38.733] iteration 5490 : loss : 0.069299, loss_ce: 0.023961
[14:54:39.511] iteration 5491 : loss : 0.147593, loss_ce: 0.027462
[14:54:40.336] iteration 5492 : loss : 0.083799, loss_ce: 0.019163
[14:54:41.624] iteration 5493 : loss : 0.135811, loss_ce: 0.044369
[14:54:42.362] iteration 5494 : loss : 0.175781, loss_ce: 0.045006
[14:54:43.152] iteration 5495 : loss : 0.137450, loss_ce: 0.006631
[14:54:43.880] iteration 5496 : loss : 0.224304, loss_ce: 0.069842
[14:54:44.386] iteration 5497 : loss : 0.137599, loss_ce: 0.055934
[14:54:45.326] iteration 5498 : loss : 0.127294, loss_ce: 0.055464
[14:54:45.991] iteration 5499 : loss : 0.132355, loss_ce: 0.029028
[14:54:46.643] iteration 5500 : loss : 0.182957, loss_ce: 0.023495
[14:54:47.118] iteration 5501 : loss : 0.181781, loss_ce: 0.078642
[14:54:47.951] iteration 5502 : loss : 0.124325, loss_ce: 0.091747
[14:54:48.918] iteration 5503 : loss : 0.120380, loss_ce: 0.046791
[14:54:49.875] iteration 5504 : loss : 0.133149, loss_ce: 0.054435
[14:54:50.954] iteration 5505 : loss : 0.122302, loss_ce: 0.042318
[14:54:51.545] iteration 5506 : loss : 0.142746, loss_ce: 0.018831
[14:54:52.908] iteration 5507 : loss : 0.117247, loss_ce: 0.032016
[14:54:53.596] iteration 5508 : loss : 0.116779, loss_ce: 0.024352
[14:54:54.252] iteration 5509 : loss : 0.106801, loss_ce: 0.026933
[14:54:54.803] iteration 5510 : loss : 0.156695, loss_ce: 0.049946
[14:54:55.876] iteration 5511 : loss : 0.152623, loss_ce: 0.065098
[14:54:57.081] iteration 5512 : loss : 0.128846, loss_ce: 0.026415
[14:54:58.477] iteration 5513 : loss : 0.090595, loss_ce: 0.040019
[14:55:00.042] iteration 5514 : loss : 0.113963, loss_ce: 0.054058
[14:55:00.945] iteration 5515 : loss : 0.136065, loss_ce: 0.057108
[14:55:01.470] iteration 5516 : loss : 0.127778, loss_ce: 0.043528
[14:55:02.100] iteration 5517 : loss : 0.148705, loss_ce: 0.035868
[14:55:03.537] iteration 5518 : loss : 0.130384, loss_ce: 0.036848
[14:55:04.739] iteration 5519 : loss : 0.092281, loss_ce: 0.043215
[14:55:06.088] iteration 5520 : loss : 0.136650, loss_ce: 0.049970
[14:55:07.485] iteration 5521 : loss : 0.128587, loss_ce: 0.050769
[14:55:08.603] iteration 5522 : loss : 0.093380, loss_ce: 0.028228
[14:55:09.325] iteration 5523 : loss : 0.165887, loss_ce: 0.070642
[14:55:10.042] iteration 5524 : loss : 0.090479, loss_ce: 0.023341
[14:55:10.615] iteration 5525 : loss : 0.093450, loss_ce: 0.036060
[14:55:11.275] iteration 5526 : loss : 0.073401, loss_ce: 0.026474
[14:55:12.029] iteration 5527 : loss : 0.125151, loss_ce: 0.039811
[14:55:12.403] iteration 5528 : loss : 0.155276, loss_ce: 0.042311
[14:55:12.787] iteration 5529 : loss : 0.197371, loss_ce: 0.049179
[14:55:13.104] iteration 5530 : loss : 0.128880, loss_ce: 0.050288
[14:55:13.419] iteration 5531 : loss : 0.129643, loss_ce: 0.034735
[14:55:13.733] iteration 5532 : loss : 0.109736, loss_ce: 0.042201
[14:55:14.048] iteration 5533 : loss : 0.129010, loss_ce: 0.061577
[14:55:14.362] iteration 5534 : loss : 0.110078, loss_ce: 0.047500
[14:55:14.677] iteration 5535 : loss : 0.150425, loss_ce: 0.028048
[14:55:14.992] iteration 5536 : loss : 0.170928, loss_ce: 0.048286
[14:55:15.307] iteration 5537 : loss : 0.113546, loss_ce: 0.037929
[14:55:15.621] iteration 5538 : loss : 0.121811, loss_ce: 0.043473
[14:55:15.936] iteration 5539 : loss : 0.092350, loss_ce: 0.024569
[14:55:16.250] iteration 5540 : loss : 0.108320, loss_ce: 0.038450
[14:55:16.584] iteration 5541 : loss : 0.166926, loss_ce: 0.043508
[14:55:16.897] iteration 5542 : loss : 0.146729, loss_ce: 0.022538
[14:55:17.211] iteration 5543 : loss : 0.164064, loss_ce: 0.047915
[14:55:17.526] iteration 5544 : loss : 0.171616, loss_ce: 0.045960
[14:55:17.841] iteration 5545 : loss : 0.125503, loss_ce: 0.058144
[14:55:18.155] iteration 5546 : loss : 0.115489, loss_ce: 0.038660
[14:55:18.469] iteration 5547 : loss : 0.113127, loss_ce: 0.049553
[14:55:18.784] iteration 5548 : loss : 0.121518, loss_ce: 0.041814
[14:55:19.099] iteration 5549 : loss : 0.158389, loss_ce: 0.024498
[14:55:19.413] iteration 5550 : loss : 0.127696, loss_ce: 0.037749
[14:55:19.727] iteration 5551 : loss : 0.120722, loss_ce: 0.044418
[14:55:20.043] iteration 5552 : loss : 0.155878, loss_ce: 0.041380
[14:55:20.357] iteration 5553 : loss : 0.225458, loss_ce: 0.022638
[14:55:20.672] iteration 5554 : loss : 0.114615, loss_ce: 0.045636
[14:55:20.986] iteration 5555 : loss : 0.162130, loss_ce: 0.046845
[14:55:21.301] iteration 5556 : loss : 0.138341, loss_ce: 0.039822
[14:55:21.615] iteration 5557 : loss : 0.147514, loss_ce: 0.035652
[14:55:21.929] iteration 5558 : loss : 0.162206, loss_ce: 0.047707
[14:55:22.244] iteration 5559 : loss : 0.118451, loss_ce: 0.020432
[14:55:22.558] iteration 5560 : loss : 0.122700, loss_ce: 0.051946
[14:55:22.885] iteration 5561 : loss : 0.102851, loss_ce: 0.032632
[14:55:23.200] iteration 5562 : loss : 0.124717, loss_ce: 0.052052
[14:55:23.515] iteration 5563 : loss : 0.195884, loss_ce: 0.044693
[14:55:23.830] iteration 5564 : loss : 0.085355, loss_ce: 0.016800
[14:55:24.144] iteration 5565 : loss : 0.135021, loss_ce: 0.056072
[14:55:24.458] iteration 5566 : loss : 0.102974, loss_ce: 0.056847
[14:55:24.773] iteration 5567 : loss : 0.171965, loss_ce: 0.017774
[14:55:25.088] iteration 5568 : loss : 0.164411, loss_ce: 0.054307
[14:55:25.402] iteration 5569 : loss : 0.233717, loss_ce: 0.026641
[14:55:25.717] iteration 5570 : loss : 0.098466, loss_ce: 0.025207
[14:55:26.031] iteration 5571 : loss : 0.097250, loss_ce: 0.024091
[14:55:26.345] iteration 5572 : loss : 0.177440, loss_ce: 0.048049
[14:55:26.659] iteration 5573 : loss : 0.185839, loss_ce: 0.055239
[14:55:26.973] iteration 5574 : loss : 0.123632, loss_ce: 0.038108
[14:55:27.287] iteration 5575 : loss : 0.124077, loss_ce: 0.048242
[14:55:27.601] iteration 5576 : loss : 0.129097, loss_ce: 0.043889
[14:55:27.915] iteration 5577 : loss : 0.114486, loss_ce: 0.044155
[14:55:28.230] iteration 5578 : loss : 0.112710, loss_ce: 0.040486
[14:55:28.544] iteration 5579 : loss : 0.097749, loss_ce: 0.047387
[14:55:28.617] iteration 5580 : loss : 0.305561, loss_ce: 0.015747
[14:55:46.857] iteration 5581 : loss : 0.175910, loss_ce: 0.038874
[14:55:48.510] iteration 5582 : loss : 0.153910, loss_ce: 0.030097
[14:55:49.142] iteration 5583 : loss : 0.119924, loss_ce: 0.063607
[14:55:49.990] iteration 5584 : loss : 0.191552, loss_ce: 0.047319
[14:55:51.190] iteration 5585 : loss : 0.168336, loss_ce: 0.018443
[14:55:52.436] iteration 5586 : loss : 0.155424, loss_ce: 0.057474
[14:55:53.848] iteration 5587 : loss : 0.105886, loss_ce: 0.031418
[14:55:54.629] iteration 5588 : loss : 0.136371, loss_ce: 0.026165
[14:55:55.479] iteration 5589 : loss : 0.184528, loss_ce: 0.040956
[14:55:56.582] iteration 5590 : loss : 0.080975, loss_ce: 0.024204
[14:55:57.146] iteration 5591 : loss : 0.142847, loss_ce: 0.026751
[14:55:57.801] iteration 5592 : loss : 0.124552, loss_ce: 0.047207
[14:55:58.604] iteration 5593 : loss : 0.135958, loss_ce: 0.035586
[14:55:59.378] iteration 5594 : loss : 0.174931, loss_ce: 0.051556
[14:56:00.079] iteration 5595 : loss : 0.144854, loss_ce: 0.059024
[14:56:00.637] iteration 5596 : loss : 0.148096, loss_ce: 0.059768
[14:56:01.306] iteration 5597 : loss : 0.116365, loss_ce: 0.044834
[14:56:02.269] iteration 5598 : loss : 0.112507, loss_ce: 0.034765
[14:56:02.784] iteration 5599 : loss : 0.197718, loss_ce: 0.030754
[14:56:03.330] iteration 5600 : loss : 0.124172, loss_ce: 0.048890
[14:56:04.346] iteration 5601 : loss : 0.123334, loss_ce: 0.038924
[14:56:06.004] iteration 5602 : loss : 0.102193, loss_ce: 0.019989
[14:56:06.966] iteration 5603 : loss : 0.130091, loss_ce: 0.039046
[14:56:08.246] iteration 5604 : loss : 0.150836, loss_ce: 0.035438
[14:56:10.053] iteration 5605 : loss : 0.164109, loss_ce: 0.038011
[14:56:11.913] iteration 5606 : loss : 0.092550, loss_ce: 0.041916
[14:56:12.527] iteration 5607 : loss : 0.117025, loss_ce: 0.024567
[14:56:13.602] iteration 5608 : loss : 0.068726, loss_ce: 0.021349
[14:56:14.979] iteration 5609 : loss : 0.140078, loss_ce: 0.045782
[14:56:16.325] iteration 5610 : loss : 0.148659, loss_ce: 0.018505
[14:56:16.791] iteration 5611 : loss : 0.095974, loss_ce: 0.023541
[14:56:17.834] iteration 5612 : loss : 0.121243, loss_ce: 0.039642
[14:56:18.284] iteration 5613 : loss : 0.149465, loss_ce: 0.057197
[14:56:18.799] iteration 5614 : loss : 0.104590, loss_ce: 0.035582
[14:56:19.286] iteration 5615 : loss : 0.116987, loss_ce: 0.023398
[14:56:20.057] iteration 5616 : loss : 0.168150, loss_ce: 0.045840
[14:56:20.486] iteration 5617 : loss : 0.132095, loss_ce: 0.034775
[14:56:20.981] iteration 5618 : loss : 0.094637, loss_ce: 0.028561
[14:56:21.414] iteration 5619 : loss : 0.131733, loss_ce: 0.059468
[14:56:21.830] iteration 5620 : loss : 0.145580, loss_ce: 0.041640
[14:56:22.209] iteration 5621 : loss : 0.206288, loss_ce: 0.088041
[14:56:22.522] iteration 5622 : loss : 0.101156, loss_ce: 0.025271
[14:56:22.834] iteration 5623 : loss : 0.116317, loss_ce: 0.033371
[14:56:23.147] iteration 5624 : loss : 0.220115, loss_ce: 0.088119
[14:56:23.461] iteration 5625 : loss : 0.109459, loss_ce: 0.042196
[14:56:23.774] iteration 5626 : loss : 0.110916, loss_ce: 0.046657
[14:56:24.087] iteration 5627 : loss : 0.156492, loss_ce: 0.039614
[14:56:24.401] iteration 5628 : loss : 0.099329, loss_ce: 0.031245
[14:56:24.713] iteration 5629 : loss : 0.131920, loss_ce: 0.039185
[14:56:25.026] iteration 5630 : loss : 0.107203, loss_ce: 0.043200
[14:56:25.339] iteration 5631 : loss : 0.084768, loss_ce: 0.040771
[14:56:25.651] iteration 5632 : loss : 0.110200, loss_ce: 0.041031
[14:56:25.963] iteration 5633 : loss : 0.090069, loss_ce: 0.024736
[14:56:26.276] iteration 5634 : loss : 0.168668, loss_ce: 0.054557
[14:56:26.589] iteration 5635 : loss : 0.124200, loss_ce: 0.032166
[14:56:26.901] iteration 5636 : loss : 0.136326, loss_ce: 0.018306
[14:56:27.214] iteration 5637 : loss : 0.159415, loss_ce: 0.027142
[14:56:27.527] iteration 5638 : loss : 0.147190, loss_ce: 0.021520
[14:56:27.840] iteration 5639 : loss : 0.174913, loss_ce: 0.023974
[14:56:28.153] iteration 5640 : loss : 0.104541, loss_ce: 0.037494
[14:56:28.486] iteration 5641 : loss : 0.195393, loss_ce: 0.056983
[14:56:28.798] iteration 5642 : loss : 0.073616, loss_ce: 0.018400
[14:56:29.111] iteration 5643 : loss : 0.163512, loss_ce: 0.045362
[14:56:29.422] iteration 5644 : loss : 0.125715, loss_ce: 0.036743
[14:56:29.735] iteration 5645 : loss : 0.122373, loss_ce: 0.041889
[14:56:30.047] iteration 5646 : loss : 0.106347, loss_ce: 0.031951
[14:56:30.359] iteration 5647 : loss : 0.084420, loss_ce: 0.034027
[14:56:30.672] iteration 5648 : loss : 0.128115, loss_ce: 0.056533
[14:56:30.984] iteration 5649 : loss : 0.111417, loss_ce: 0.035857
[14:56:31.297] iteration 5650 : loss : 0.144381, loss_ce: 0.063563
[14:56:31.609] iteration 5651 : loss : 0.153498, loss_ce: 0.043351
[14:56:31.921] iteration 5652 : loss : 0.170086, loss_ce: 0.030578
[14:56:32.234] iteration 5653 : loss : 0.135881, loss_ce: 0.026342
[14:56:32.547] iteration 5654 : loss : 0.119303, loss_ce: 0.038520
[14:56:32.859] iteration 5655 : loss : 0.124848, loss_ce: 0.040295
[14:56:33.172] iteration 5656 : loss : 0.128768, loss_ce: 0.042917
[14:56:33.485] iteration 5657 : loss : 0.170116, loss_ce: 0.037716
[14:56:33.798] iteration 5658 : loss : 0.152364, loss_ce: 0.081588
[14:56:34.110] iteration 5659 : loss : 0.137909, loss_ce: 0.061747
[14:56:34.423] iteration 5660 : loss : 0.095444, loss_ce: 0.037112
[14:56:34.749] iteration 5661 : loss : 0.111502, loss_ce: 0.044444
[14:56:35.062] iteration 5662 : loss : 0.120861, loss_ce: 0.043377
[14:56:35.377] iteration 5663 : loss : 0.117485, loss_ce: 0.044040
[14:56:35.690] iteration 5664 : loss : 0.113521, loss_ce: 0.035146
[14:56:36.003] iteration 5665 : loss : 0.176243, loss_ce: 0.032490
[14:56:36.316] iteration 5666 : loss : 0.131601, loss_ce: 0.057806
[14:56:36.629] iteration 5667 : loss : 0.111202, loss_ce: 0.042930
[14:56:36.941] iteration 5668 : loss : 0.127048, loss_ce: 0.037091
[14:56:37.257] iteration 5669 : loss : 0.134809, loss_ce: 0.037760
[14:56:37.571] iteration 5670 : loss : 0.099886, loss_ce: 0.044745
[14:56:37.886] iteration 5671 : loss : 0.127529, loss_ce: 0.032940
[14:56:38.200] iteration 5672 : loss : 0.118536, loss_ce: 0.039762
[14:56:38.274] iteration 5673 : loss : 0.187597, loss_ce: 0.036676
[14:56:54.310] iteration 5674 : loss : 0.099183, loss_ce: 0.028728
[14:56:55.161] iteration 5675 : loss : 0.117350, loss_ce: 0.025958
[14:56:56.491] iteration 5676 : loss : 0.096145, loss_ce: 0.029076
[14:56:57.229] iteration 5677 : loss : 0.168565, loss_ce: 0.050236
[14:56:58.231] iteration 5678 : loss : 0.158464, loss_ce: 0.046416
[14:56:59.196] iteration 5679 : loss : 0.119829, loss_ce: 0.054903
[14:57:00.025] iteration 5680 : loss : 0.098781, loss_ce: 0.039451
[14:57:00.623] iteration 5681 : loss : 0.116221, loss_ce: 0.038976
[14:57:01.368] iteration 5682 : loss : 0.127592, loss_ce: 0.039035
[14:57:02.428] iteration 5683 : loss : 0.167451, loss_ce: 0.035052
[14:57:03.709] iteration 5684 : loss : 0.130968, loss_ce: 0.033805
[14:57:04.189] iteration 5685 : loss : 0.109759, loss_ce: 0.026647
[14:57:04.529] iteration 5686 : loss : 0.147837, loss_ce: 0.028962
[14:57:04.949] iteration 5687 : loss : 0.100970, loss_ce: 0.032949
[14:57:05.609] iteration 5688 : loss : 0.122971, loss_ce: 0.042797
[14:57:07.286] iteration 5689 : loss : 0.089922, loss_ce: 0.044028
[14:57:08.128] iteration 5690 : loss : 0.108923, loss_ce: 0.036150
[14:57:08.958] iteration 5691 : loss : 0.109730, loss_ce: 0.048896
[14:57:09.916] iteration 5692 : loss : 0.129778, loss_ce: 0.025060
[14:57:11.068] iteration 5693 : loss : 0.090429, loss_ce: 0.025103
[14:57:11.711] iteration 5694 : loss : 0.087453, loss_ce: 0.021121
[14:57:12.109] iteration 5695 : loss : 0.104900, loss_ce: 0.031935
[14:57:12.643] iteration 5696 : loss : 0.101113, loss_ce: 0.033355
[14:57:13.769] iteration 5697 : loss : 0.134396, loss_ce: 0.045452
[14:57:14.280] iteration 5698 : loss : 0.116261, loss_ce: 0.047713
[14:57:14.995] iteration 5699 : loss : 0.128305, loss_ce: 0.046618
[14:57:16.126] iteration 5700 : loss : 0.125673, loss_ce: 0.031356
[14:57:16.603] iteration 5701 : loss : 0.092587, loss_ce: 0.031647
[14:57:17.796] iteration 5702 : loss : 0.131194, loss_ce: 0.042438
[14:57:19.668] iteration 5703 : loss : 0.107860, loss_ce: 0.050589
[14:57:20.440] iteration 5704 : loss : 0.149614, loss_ce: 0.037717
[14:57:21.194] iteration 5705 : loss : 0.102569, loss_ce: 0.039436
[14:57:22.138] iteration 5706 : loss : 0.108792, loss_ce: 0.024789
[14:57:22.937] iteration 5707 : loss : 0.141598, loss_ce: 0.060888
[14:57:23.899] iteration 5708 : loss : 0.104850, loss_ce: 0.012640
[14:57:25.589] iteration 5709 : loss : 0.087038, loss_ce: 0.041765
[14:57:26.650] iteration 5710 : loss : 0.142316, loss_ce: 0.029720
[14:57:27.665] iteration 5711 : loss : 0.074672, loss_ce: 0.026663
[14:57:28.449] iteration 5712 : loss : 0.148220, loss_ce: 0.040868
[14:57:28.889] iteration 5713 : loss : 0.105145, loss_ce: 0.030667
[14:57:29.441] iteration 5714 : loss : 0.086900, loss_ce: 0.032825
[14:57:30.039] iteration 5715 : loss : 0.196738, loss_ce: 0.027089
[14:57:30.411] iteration 5716 : loss : 0.163448, loss_ce: 0.042451
[14:57:30.771] iteration 5717 : loss : 0.116337, loss_ce: 0.034967
[14:57:31.129] iteration 5718 : loss : 0.101319, loss_ce: 0.031700
[14:57:31.444] iteration 5719 : loss : 0.093579, loss_ce: 0.029152
[14:57:31.758] iteration 5720 : loss : 0.109786, loss_ce: 0.038836
[14:57:32.092] iteration 5721 : loss : 0.122918, loss_ce: 0.054215
[14:57:32.406] iteration 5722 : loss : 0.103008, loss_ce: 0.052114
[14:57:32.720] iteration 5723 : loss : 0.172972, loss_ce: 0.055335
[14:57:33.036] iteration 5724 : loss : 0.129412, loss_ce: 0.039970
[14:57:33.350] iteration 5725 : loss : 0.107975, loss_ce: 0.021595
[14:57:33.665] iteration 5726 : loss : 0.150489, loss_ce: 0.029043
[14:57:33.979] iteration 5727 : loss : 0.110730, loss_ce: 0.032660
[14:57:34.293] iteration 5728 : loss : 0.138363, loss_ce: 0.034345
[14:57:34.608] iteration 5729 : loss : 0.138441, loss_ce: 0.031973
[14:57:34.923] iteration 5730 : loss : 0.066878, loss_ce: 0.020708
[14:57:35.238] iteration 5731 : loss : 0.077119, loss_ce: 0.027001
[14:57:35.552] iteration 5732 : loss : 0.101984, loss_ce: 0.036794
[14:57:35.867] iteration 5733 : loss : 0.090958, loss_ce: 0.034665
[14:57:36.182] iteration 5734 : loss : 0.118264, loss_ce: 0.032024
[14:57:36.496] iteration 5735 : loss : 0.130318, loss_ce: 0.013652
[14:57:36.811] iteration 5736 : loss : 0.221600, loss_ce: 0.018729
[14:57:37.125] iteration 5737 : loss : 0.104181, loss_ce: 0.045867
[14:57:37.441] iteration 5738 : loss : 0.099330, loss_ce: 0.029375
[14:57:37.755] iteration 5739 : loss : 0.128741, loss_ce: 0.047550
[14:57:38.069] iteration 5740 : loss : 0.179137, loss_ce: 0.028129
[14:57:38.392] iteration 5741 : loss : 0.136755, loss_ce: 0.038748
[14:57:38.707] iteration 5742 : loss : 0.099466, loss_ce: 0.036185
[14:57:39.022] iteration 5743 : loss : 0.092259, loss_ce: 0.020865
[14:57:39.336] iteration 5744 : loss : 0.134442, loss_ce: 0.048190
[14:57:39.650] iteration 5745 : loss : 0.152754, loss_ce: 0.036209
[14:57:39.964] iteration 5746 : loss : 0.108450, loss_ce: 0.052473
[14:57:40.279] iteration 5747 : loss : 0.152493, loss_ce: 0.049705
[14:57:40.594] iteration 5748 : loss : 0.098272, loss_ce: 0.046236
[14:57:40.909] iteration 5749 : loss : 0.078025, loss_ce: 0.018104
[14:57:41.225] iteration 5750 : loss : 0.102860, loss_ce: 0.047741
[14:57:41.539] iteration 5751 : loss : 0.102160, loss_ce: 0.036069
[14:57:41.854] iteration 5752 : loss : 0.090426, loss_ce: 0.031326
[14:57:42.168] iteration 5753 : loss : 0.098863, loss_ce: 0.024848
[14:57:42.482] iteration 5754 : loss : 0.129841, loss_ce: 0.039621
[14:57:42.796] iteration 5755 : loss : 0.098253, loss_ce: 0.037410
[14:57:43.110] iteration 5756 : loss : 0.111603, loss_ce: 0.039533
[14:57:43.425] iteration 5757 : loss : 0.119546, loss_ce: 0.026891
[14:57:43.740] iteration 5758 : loss : 0.154679, loss_ce: 0.023497
[14:57:44.054] iteration 5759 : loss : 0.133199, loss_ce: 0.042718
[14:57:44.368] iteration 5760 : loss : 0.112145, loss_ce: 0.020962
[14:57:44.695] iteration 5761 : loss : 0.093976, loss_ce: 0.047365
[14:57:45.009] iteration 5762 : loss : 0.091581, loss_ce: 0.017458
[14:57:45.325] iteration 5763 : loss : 0.097794, loss_ce: 0.031923
[14:57:45.639] iteration 5764 : loss : 0.072268, loss_ce: 0.021076
[14:57:45.955] iteration 5765 : loss : 0.136124, loss_ce: 0.032712
[14:57:46.028] iteration 5766 : loss : 0.413484, loss_ce: 0.001617
[14:58:06.904] iteration 5767 : loss : 0.137791, loss_ce: 0.039264
[14:58:07.528] iteration 5768 : loss : 0.084101, loss_ce: 0.030406
[14:58:08.231] iteration 5769 : loss : 0.124257, loss_ce: 0.035362
[14:58:09.232] iteration 5770 : loss : 0.110940, loss_ce: 0.040068
[14:58:10.358] iteration 5771 : loss : 0.092490, loss_ce: 0.022071
[14:58:11.624] iteration 5772 : loss : 0.105300, loss_ce: 0.049566
[14:58:12.190] iteration 5773 : loss : 0.198697, loss_ce: 0.042237
[14:58:12.794] iteration 5774 : loss : 0.112181, loss_ce: 0.016245
[14:58:14.064] iteration 5775 : loss : 0.096823, loss_ce: 0.047835
[14:58:14.573] iteration 5776 : loss : 0.088170, loss_ce: 0.029896
[14:58:15.277] iteration 5777 : loss : 0.123928, loss_ce: 0.039973
[14:58:15.850] iteration 5778 : loss : 0.145461, loss_ce: 0.014363
[14:58:16.397] iteration 5779 : loss : 0.163069, loss_ce: 0.056166
[14:58:17.090] iteration 5780 : loss : 0.209942, loss_ce: 0.042943
[14:58:17.955] iteration 5781 : loss : 0.173474, loss_ce: 0.022361
[14:58:18.604] iteration 5782 : loss : 0.144308, loss_ce: 0.026181
[14:58:19.590] iteration 5783 : loss : 0.121413, loss_ce: 0.033656
[14:58:20.434] iteration 5784 : loss : 0.172129, loss_ce: 0.014805
[14:58:21.216] iteration 5785 : loss : 0.086989, loss_ce: 0.021419
[14:58:22.226] iteration 5786 : loss : 0.156643, loss_ce: 0.046309
[14:58:23.250] iteration 5787 : loss : 0.082326, loss_ce: 0.018149
[14:58:24.335] iteration 5788 : loss : 0.092514, loss_ce: 0.035106
[14:58:24.933] iteration 5789 : loss : 0.133635, loss_ce: 0.023693
[14:58:25.689] iteration 5790 : loss : 0.135740, loss_ce: 0.037863
[14:58:27.329] iteration 5791 : loss : 0.106224, loss_ce: 0.028634
[14:58:28.443] iteration 5792 : loss : 0.114799, loss_ce: 0.045600
[14:58:29.123] iteration 5793 : loss : 0.105865, loss_ce: 0.047584
[14:58:30.155] iteration 5794 : loss : 0.098043, loss_ce: 0.025682
[14:58:30.838] iteration 5795 : loss : 0.162999, loss_ce: 0.039107
[14:58:31.475] iteration 5796 : loss : 0.112585, loss_ce: 0.040982
[14:58:32.170] iteration 5797 : loss : 0.104373, loss_ce: 0.054603
[14:58:32.981] iteration 5798 : loss : 0.105933, loss_ce: 0.041893
[14:58:33.724] iteration 5799 : loss : 0.156304, loss_ce: 0.032841
[14:58:34.780] iteration 5800 : loss : 0.146253, loss_ce: 0.037464
[14:58:35.838] iteration 5801 : loss : 0.139708, loss_ce: 0.044075
[14:58:36.665] iteration 5802 : loss : 0.103804, loss_ce: 0.040624
[14:58:37.069] iteration 5803 : loss : 0.117401, loss_ce: 0.042785
[14:58:37.562] iteration 5804 : loss : 0.103749, loss_ce: 0.026232
[14:58:38.132] iteration 5805 : loss : 0.131032, loss_ce: 0.056234
[14:58:38.533] iteration 5806 : loss : 0.115995, loss_ce: 0.039146
[14:58:38.891] iteration 5807 : loss : 0.096342, loss_ce: 0.036405
[14:58:39.249] iteration 5808 : loss : 0.083666, loss_ce: 0.027164
[14:58:39.605] iteration 5809 : loss : 0.145066, loss_ce: 0.058908
[14:58:39.940] iteration 5810 : loss : 0.134351, loss_ce: 0.028154
[14:58:40.254] iteration 5811 : loss : 0.097754, loss_ce: 0.032824
[14:58:40.567] iteration 5812 : loss : 0.200587, loss_ce: 0.034794
[14:58:40.879] iteration 5813 : loss : 0.114500, loss_ce: 0.042184
[14:58:41.191] iteration 5814 : loss : 0.106825, loss_ce: 0.034127
[14:58:41.504] iteration 5815 : loss : 0.147208, loss_ce: 0.046313
[14:58:41.817] iteration 5816 : loss : 0.084046, loss_ce: 0.040151
[14:58:42.130] iteration 5817 : loss : 0.085431, loss_ce: 0.041060
[14:58:42.443] iteration 5818 : loss : 0.102084, loss_ce: 0.046748
[14:58:42.755] iteration 5819 : loss : 0.076867, loss_ce: 0.035072
[14:58:43.068] iteration 5820 : loss : 0.119057, loss_ce: 0.039212
[14:58:43.402] iteration 5821 : loss : 0.109988, loss_ce: 0.032360
[14:58:43.715] iteration 5822 : loss : 0.102846, loss_ce: 0.046442
[14:58:44.027] iteration 5823 : loss : 0.125631, loss_ce: 0.029702
[14:58:44.340] iteration 5824 : loss : 0.167430, loss_ce: 0.038718
[14:58:44.653] iteration 5825 : loss : 0.145862, loss_ce: 0.016446
[14:58:44.966] iteration 5826 : loss : 0.124950, loss_ce: 0.048538
[14:58:45.279] iteration 5827 : loss : 0.136876, loss_ce: 0.055934
[14:58:45.591] iteration 5828 : loss : 0.127894, loss_ce: 0.026143
[14:58:45.904] iteration 5829 : loss : 0.135951, loss_ce: 0.043093
[14:58:46.217] iteration 5830 : loss : 0.124368, loss_ce: 0.035324
[14:58:46.531] iteration 5831 : loss : 0.122085, loss_ce: 0.023858
[14:58:46.843] iteration 5832 : loss : 0.214744, loss_ce: 0.035679
[14:58:47.155] iteration 5833 : loss : 0.167297, loss_ce: 0.041375
[14:58:47.468] iteration 5834 : loss : 0.197539, loss_ce: 0.031574
[14:58:47.781] iteration 5835 : loss : 0.122943, loss_ce: 0.030391
[14:58:48.094] iteration 5836 : loss : 0.123453, loss_ce: 0.032811
[14:58:48.407] iteration 5837 : loss : 0.163616, loss_ce: 0.069216
[14:58:48.720] iteration 5838 : loss : 0.110491, loss_ce: 0.039960
[14:58:49.034] iteration 5839 : loss : 0.155038, loss_ce: 0.014786
[14:58:49.346] iteration 5840 : loss : 0.139914, loss_ce: 0.056670
[14:58:49.668] iteration 5841 : loss : 0.121710, loss_ce: 0.049506
[14:58:49.981] iteration 5842 : loss : 0.154557, loss_ce: 0.062574
[14:58:50.293] iteration 5843 : loss : 0.132939, loss_ce: 0.056452
[14:58:50.606] iteration 5844 : loss : 0.093028, loss_ce: 0.039457
[14:58:50.919] iteration 5845 : loss : 0.122970, loss_ce: 0.042015
[14:58:51.231] iteration 5846 : loss : 0.173667, loss_ce: 0.054186
[14:58:51.544] iteration 5847 : loss : 0.164154, loss_ce: 0.048687
[14:58:51.857] iteration 5848 : loss : 0.108202, loss_ce: 0.040958
[14:58:52.170] iteration 5849 : loss : 0.149408, loss_ce: 0.047646
[14:58:52.483] iteration 5850 : loss : 0.121954, loss_ce: 0.030631
[14:58:52.796] iteration 5851 : loss : 0.131234, loss_ce: 0.050346
[14:58:53.111] iteration 5852 : loss : 0.147524, loss_ce: 0.037242
[14:58:53.426] iteration 5853 : loss : 0.111776, loss_ce: 0.037768
[14:58:53.741] iteration 5854 : loss : 0.092312, loss_ce: 0.035375
[14:58:54.055] iteration 5855 : loss : 0.112827, loss_ce: 0.025681
[14:58:54.368] iteration 5856 : loss : 0.106362, loss_ce: 0.029830
[14:58:54.681] iteration 5857 : loss : 0.171237, loss_ce: 0.031174
[14:58:54.995] iteration 5858 : loss : 0.133378, loss_ce: 0.050867
[14:58:55.068] iteration 5859 : loss : 0.119623, loss_ce: 0.050072
[14:59:09.881] iteration 5860 : loss : 0.115819, loss_ce: 0.029964
[14:59:10.907] iteration 5861 : loss : 0.130103, loss_ce: 0.043120
[14:59:11.775] iteration 5862 : loss : 0.127264, loss_ce: 0.055424
[14:59:12.716] iteration 5863 : loss : 0.113551, loss_ce: 0.047779
[14:59:14.211] iteration 5864 : loss : 0.109632, loss_ce: 0.031927
[14:59:15.867] iteration 5865 : loss : 0.088981, loss_ce: 0.039400
[14:59:16.887] iteration 5866 : loss : 0.124580, loss_ce: 0.055158
[14:59:17.273] iteration 5867 : loss : 0.136042, loss_ce: 0.039808
[14:59:17.614] iteration 5868 : loss : 0.197755, loss_ce: 0.038029
[14:59:17.943] iteration 5869 : loss : 0.169351, loss_ce: 0.024148
[14:59:18.269] iteration 5870 : loss : 0.133501, loss_ce: 0.050743
[14:59:19.273] iteration 5871 : loss : 0.114516, loss_ce: 0.060627
[14:59:20.054] iteration 5872 : loss : 0.118504, loss_ce: 0.036348
[14:59:20.564] iteration 5873 : loss : 0.112816, loss_ce: 0.039058
[14:59:20.885] iteration 5874 : loss : 0.153805, loss_ce: 0.035870
[14:59:21.212] iteration 5875 : loss : 0.111152, loss_ce: 0.027019
[14:59:21.541] iteration 5876 : loss : 0.116559, loss_ce: 0.033360
[14:59:22.260] iteration 5877 : loss : 0.076587, loss_ce: 0.045010
[14:59:23.632] iteration 5878 : loss : 0.081397, loss_ce: 0.030970
[14:59:25.084] iteration 5879 : loss : 0.105263, loss_ce: 0.016432
[14:59:26.321] iteration 5880 : loss : 0.115929, loss_ce: 0.046514
[14:59:27.022] iteration 5881 : loss : 0.155185, loss_ce: 0.040912
[14:59:27.802] iteration 5882 : loss : 0.093006, loss_ce: 0.032053
[14:59:28.418] iteration 5883 : loss : 0.121123, loss_ce: 0.049810
[14:59:29.892] iteration 5884 : loss : 0.171811, loss_ce: 0.033659
[14:59:31.019] iteration 5885 : loss : 0.131066, loss_ce: 0.055735
[14:59:31.483] iteration 5886 : loss : 0.098114, loss_ce: 0.027336
[14:59:32.714] iteration 5887 : loss : 0.135308, loss_ce: 0.043814
[14:59:33.802] iteration 5888 : loss : 0.104350, loss_ce: 0.031861
[14:59:34.452] iteration 5889 : loss : 0.127791, loss_ce: 0.051618
[14:59:35.163] iteration 5890 : loss : 0.108817, loss_ce: 0.031122
[14:59:35.574] iteration 5891 : loss : 0.146036, loss_ce: 0.036635
[14:59:36.514] iteration 5892 : loss : 0.123763, loss_ce: 0.031022
[14:59:37.235] iteration 5893 : loss : 0.094930, loss_ce: 0.035836
[14:59:39.486] iteration 5894 : loss : 0.111205, loss_ce: 0.052899
[14:59:39.982] iteration 5895 : loss : 0.131462, loss_ce: 0.049638
[14:59:40.722] iteration 5896 : loss : 0.127563, loss_ce: 0.036513
[14:59:41.203] iteration 5897 : loss : 0.078755, loss_ce: 0.022172
[14:59:41.699] iteration 5898 : loss : 0.090578, loss_ce: 0.023543
[14:59:42.216] iteration 5899 : loss : 0.074229, loss_ce: 0.031085
[14:59:42.905] iteration 5900 : loss : 0.087615, loss_ce: 0.022987
[14:59:43.599] iteration 5901 : loss : 0.233481, loss_ce: 0.028134
[14:59:44.617] iteration 5902 : loss : 0.076325, loss_ce: 0.027466
[14:59:45.374] iteration 5903 : loss : 0.106196, loss_ce: 0.027873
[14:59:46.413] iteration 5904 : loss : 0.101661, loss_ce: 0.034054
[14:59:47.169] iteration 5905 : loss : 0.107511, loss_ce: 0.035251
[14:59:47.590] iteration 5906 : loss : 0.099678, loss_ce: 0.033803
[14:59:47.991] iteration 5907 : loss : 0.096590, loss_ce: 0.035430
[14:59:48.379] iteration 5908 : loss : 0.091591, loss_ce: 0.037031
[14:59:48.696] iteration 5909 : loss : 0.108407, loss_ce: 0.023873
[14:59:49.010] iteration 5910 : loss : 0.098025, loss_ce: 0.023888
[14:59:49.324] iteration 5911 : loss : 0.066734, loss_ce: 0.021909
[14:59:49.638] iteration 5912 : loss : 0.142996, loss_ce: 0.046875
[14:59:49.952] iteration 5913 : loss : 0.130435, loss_ce: 0.035683
[14:59:50.267] iteration 5914 : loss : 0.091352, loss_ce: 0.026763
[14:59:50.582] iteration 5915 : loss : 0.093475, loss_ce: 0.027552
[14:59:50.897] iteration 5916 : loss : 0.180105, loss_ce: 0.029951
[14:59:51.211] iteration 5917 : loss : 0.148940, loss_ce: 0.056003
[14:59:51.524] iteration 5918 : loss : 0.104797, loss_ce: 0.034883
[14:59:51.839] iteration 5919 : loss : 0.118928, loss_ce: 0.062754
[14:59:52.153] iteration 5920 : loss : 0.081776, loss_ce: 0.030440
[14:59:52.488] iteration 5921 : loss : 0.171432, loss_ce: 0.026390
[14:59:52.802] iteration 5922 : loss : 0.095636, loss_ce: 0.032748
[14:59:53.116] iteration 5923 : loss : 0.123181, loss_ce: 0.012525
[14:59:53.430] iteration 5924 : loss : 0.156505, loss_ce: 0.047483
[14:59:53.745] iteration 5925 : loss : 0.128477, loss_ce: 0.037339
[14:59:54.058] iteration 5926 : loss : 0.126036, loss_ce: 0.013894
[14:59:54.373] iteration 5927 : loss : 0.104353, loss_ce: 0.025490
[14:59:54.687] iteration 5928 : loss : 0.127085, loss_ce: 0.035121
[14:59:55.002] iteration 5929 : loss : 0.108196, loss_ce: 0.029841
[14:59:55.316] iteration 5930 : loss : 0.136549, loss_ce: 0.036941
[14:59:55.630] iteration 5931 : loss : 0.136276, loss_ce: 0.029489
[14:59:55.945] iteration 5932 : loss : 0.159995, loss_ce: 0.061970
[14:59:56.259] iteration 5933 : loss : 0.191038, loss_ce: 0.045642
[14:59:56.574] iteration 5934 : loss : 0.125716, loss_ce: 0.035500
[14:59:56.890] iteration 5935 : loss : 0.176142, loss_ce: 0.034773
[14:59:57.204] iteration 5936 : loss : 0.090259, loss_ce: 0.017776
[14:59:57.519] iteration 5937 : loss : 0.093506, loss_ce: 0.042906
[14:59:57.835] iteration 5938 : loss : 0.169344, loss_ce: 0.084870
[14:59:58.149] iteration 5939 : loss : 0.135341, loss_ce: 0.044832
[14:59:58.464] iteration 5940 : loss : 0.128003, loss_ce: 0.035269
[14:59:58.790] iteration 5941 : loss : 0.113924, loss_ce: 0.037045
[14:59:59.106] iteration 5942 : loss : 0.126001, loss_ce: 0.046508
[14:59:59.420] iteration 5943 : loss : 0.164033, loss_ce: 0.067360
[14:59:59.734] iteration 5944 : loss : 0.174512, loss_ce: 0.056289
[15:00:00.050] iteration 5945 : loss : 0.153272, loss_ce: 0.050882
[15:00:00.364] iteration 5946 : loss : 0.099797, loss_ce: 0.020756
[15:00:00.680] iteration 5947 : loss : 0.146856, loss_ce: 0.020912
[15:00:00.996] iteration 5948 : loss : 0.074603, loss_ce: 0.019434
[15:00:01.310] iteration 5949 : loss : 0.110439, loss_ce: 0.024867
[15:00:01.625] iteration 5950 : loss : 0.142112, loss_ce: 0.050857
[15:00:01.941] iteration 5951 : loss : 0.108908, loss_ce: 0.040338
[15:00:02.014] iteration 5952 : loss : 0.290096, loss_ce: 0.008779
[15:00:18.093] iteration 5953 : loss : 0.164299, loss_ce: 0.060102
[15:00:18.688] iteration 5954 : loss : 0.133358, loss_ce: 0.038559
[15:00:19.145] iteration 5955 : loss : 0.119912, loss_ce: 0.039883
[15:00:19.943] iteration 5956 : loss : 0.145853, loss_ce: 0.038036
[15:00:21.167] iteration 5957 : loss : 0.126760, loss_ce: 0.057330
[15:00:22.526] iteration 5958 : loss : 0.131908, loss_ce: 0.027878
[15:00:23.471] iteration 5959 : loss : 0.122593, loss_ce: 0.038903
[15:00:24.373] iteration 5960 : loss : 0.078932, loss_ce: 0.022000
[15:00:25.662] iteration 5961 : loss : 0.074698, loss_ce: 0.023982
[15:00:26.471] iteration 5962 : loss : 0.114855, loss_ce: 0.037766
[15:00:27.694] iteration 5963 : loss : 0.117898, loss_ce: 0.040275
[15:00:28.797] iteration 5964 : loss : 0.099824, loss_ce: 0.028113
[truncated: 2,120,289 more chars]
