# Supplementary material for: MSR-UNet: enhancing multi-scale and long-range dependencies in medical image segmentation
Source: PeerJ Comput Sci. 2024 Dec 3;10:e2563. doi: 10.7717/peerj-cs.2563 (PMC11623095; doi:10.7717/peerj-cs.2563)
Supplement: Supplemental Information 1 [file peerj-cs-10-2563-s001.zip › MSR-UNet-main/networks/segformer.py]

import torch
from torch import nn
from torch.nn import functional as F
from typing import Tuple

from networks.MSR import MSRAttention


# from networks.favit import Attention


class EfficientSelfAtten(nn.Module):
    def __init__(self, dim, head, reduction_ratio):
        super().__init__()
        self.head = head
        self.reduction_ratio = reduction_ratio 
        self.scale = (dim // head) ** -0.5
        self.q = nn.Linear(dim, dim, bias=True)
        self.kv = nn.Linear(dim, dim*2, bias=True)
        self.proj = nn.Linear(dim, dim)

        if reduction_ratio > 1:
            self.sr = nn.Conv2d(dim, dim, reduction_ratio, reduction_ratio)
            self.norm = nn.LayerNorm(dim)

    def forward(self, x: torch.Tensor, H, W) -> torch.Tensor:
        B, N, C = x.shape
        q = self.q(x).reshape(B, N, self.head, C // self.head).permute(0, 2, 1, 3)

        if self.reduction_ratio > 1:
            p_x = x.clone().permute(0, 2, 1).reshape(B, C, H, W)
            sp_x = self.sr(p_x).reshape(B, C, -1).permute(0, 2, 1)
            x = self.norm(sp_x)
            
        kv = self.kv(x).reshape(B, -1, 2, self.head, C // self.head).permute(2, 0, 3, 1, 4)
        k, v = kv[0], kv[1]

        attn = (q @ k.transpose(-2, -1)) * self.scale
        attn_score = attn.softmax(dim=-1)

        x_atten = (attn_score @ v).transpose(1, 2).reshape(B, N, C)
        out = self.proj(x_atten)

        return out


class SelfAtten(nn.Module):
    def __init__(self, dim, head):
        super().__init__()
        self.head = head
        self.scale = (dim // head) ** -0.5
        self.q = nn.Linear(dim, dim, bias=True)
        self.kv = nn.Linear(dim, dim*2, bias=True)
        self.proj = nn.Linear(dim, dim)


    def forward(self, x: torch.Tensor) -> torch.Tensor:
        B, N, C = x.shape
        q = self.q(x).reshape(B, N, self.head, C // self.head).permute(0, 2, 1, 3)
            
        kv = self.kv(x).reshape(B, -1, 2, self.head, C // self.head).permute(2, 0, 3, 1, 4)
        k, v = kv[0], kv[1]

        attn = (q @ k.transpose(-2, -1)) * self.scale
        attn_score = attn.softmax(dim=-1)

        x_atten = (attn_score @ v).transpose(1, 2).reshape(B, N, C)
        out = self.proj(x_atten)

        return out

class Scale_reduce(nn.Module):
    def __init__(self, dim, reduction_ratio):
        super().__init__()
        self.dim = dim
        self.reduction_ratio = reduction_ratio
        if(len(self.reduction_ratio)==4):
            self.sr0 = nn.Conv2d(dim, dim, reduction_ratio[3], reduction_ratio[3])
            self.sr1 = nn.Conv2d(dim*2, dim*2, reduction_ratio[2], reduction_ratio[2])
            self.sr2 = nn.Conv2d(dim*5, dim*5, reduction_ratio[1], reduction_ratio[1])
        
        elif(len(self.reduction_ratio)==3):
            self.sr0 = nn.Conv2d(dim*2, dim*2, reduction_ratio[2], reduction_ratio[2])
            self.sr1 = nn.Conv2d(dim*5, dim*5, reduction_ratio[1], reduction_ratio[1])
        
        self.norm = nn.LayerNorm(dim)
    
    def forward(self, x: torch.Tensor) -> torch.Tensor:
        B, N, C = x.shape
        if(len(self.reduction_ratio)==4):
            tem0 = x[:,:3136,:].reshape(B, 56, 56, C).permute(0, 3, 1, 2) 
            tem1 = x[:,3136:4704,:].reshape(B, 28, 28, C*2).permute(0, 3, 1, 2)
            tem2 = x[:,4704:5684,:].reshape(B, 14, 14, C*5).permute(0, 3, 1, 2)
            tem3 = x[:,5684:6076,:]

            sr_0 = self.sr0(tem0).reshape(B, C, -1).permute(0, 2, 1)
            sr_1 = self.sr1(tem1).reshape(B, C, -1).permute(0, 2, 1)
            sr_2 = self.sr2(tem2).reshape(B, C, -1).permute(0, 2, 1)

            reduce_out = self.norm(torch.cat([sr_0, sr_1, sr_2, tem3], -2))
        
        if(len(self.reduction_ratio)==3):
            tem0 = x[:,:1568,:].reshape(B, 28, 28, C*2).permute(0, 3, 1, 2) 
            tem1 = x[:,1568:2548,:].reshape(B, 14, 14, C*5).permute(0, 3, 1, 2)
            tem2 = x[:,2548:2940,:]

            sr_0 = self.sr0(tem0).reshape(B, C, -1).permute(0, 2, 1)
            sr_1 = self.sr1(tem1).reshape(B, C, -1).permute(0, 2, 1)
            
            reduce_out = self.norm(torch.cat([sr_0, sr_1, tem2], -2))
        
        return reduce_out

        


class M_EfficientSelfAtten(nn.Module):
    def __init__(self, dim, head, reduction_ratio):
        super().__init__()
        self.head = head
        self.reduction_ratio = reduction_ratio # list[1  2  4  8]
        self.scale = (dim // head) ** -0.5
        self.q = nn.Linear(dim, dim, bias=True)
        self.kv = nn.Linear(dim, dim*2, bias=True)
        self.proj = nn.Linear(dim, dim)
        
        if reduction_ratio is not None:
            self.scale_reduce = Scale_reduce(dim,reduction_ratio)

    def forward(self, x: torch.Tensor) -> torch.Tensor:
        B, N, C = x.shape
        q = self.q(x).reshape(B, N, self.head, C // self.head).permute(0, 2, 1, 3)

        if self.reduction_ratio is not None:
            x = self.scale_reduce(x)
            
        kv = self.kv(x).reshape(B, -1, 2, self.head, C // self.head).permute(2, 0, 3, 1, 4)
        k, v = kv[0], kv[1]

        attn = (q @ k.transpose(-2, -1)) * self.scale
        attn_score = attn.softmax(dim=-1)

        x_atten = (attn_score @ v).transpose(1, 2).reshape(B, N, C)
        out = self.proj(x_atten)


        return out


class LocalEnhance_EfficientSelfAtten(nn.Module):
    def __init__(self, dim, head, reduction_ratio):
        super().__init__()
        self.head = head
        self.reduction_ratio = reduction_ratio 
        self.scale = (dim // head) ** -0.5
        self.q = nn.Linear(dim, dim, bias=True)
        self.kv = nn.Linear(dim, dim*2, bias=True)
        self.proj = nn.Linear(dim, dim)
        self.local_pos = DWConv(dim)

        if reduction_ratio > 1:
            self.sr = nn.Conv2d(dim, dim, reduction_ratio, reduction_ratio)
            self.norm = nn.LayerNorm(dim)

    def forward(self, x: torch.Tensor, H, W) -> torch.Tensor:
        B, N, C = x.shape
        q = self.q(x).reshape(B, N, self.head, C // self.head).permute(0, 2, 1, 3)

        if self.reduction_ratio > 1:
            p_x = x.clone().permute(0, 2, 1).reshape(B, C, H, W)
            sp_x = self.sr(p_x).reshape(B, C, -1).permute(0, 2, 1)
            x = self.norm(sp_x)
            
        kv = self.kv(x).reshape(B, -1, 2, self.head, C // self.head).permute(2, 0, 3, 1, 4)
        k, v = kv[0], kv[1]

        attn = (q @ k.transpose(-2, -1)) * self.scale
        attn_score = attn.softmax(dim=-1)
        local_v = v.permute(0, 2, 1, 3).reshape(B, N, C)
        local_pos = self.local_pos(local_v).reshape(B, -1, self.head, C//self.head).permute(0, 2, 1, 3) 
        x_atten = ((attn_score @ v) + local_pos).transpose(1, 2).reshape(B, N, C)
        out = self.proj(x_atten)

        return out


class DWConv(nn.Module):
    def __init__(self, dim):
        super().__init__()
        self.dwconv = nn.Conv2d(dim, dim, 3, 1, 1, groups=dim)

    def forward(self, x: torch.Tensor, H, W) -> torch.Tensor:
        B, N, C = x.shape
        tx = x.transpose(1, 2).view(B, C, H, W)
        conv_x = self.dwconv(tx)
        return conv_x.flatten(2).transpose(1, 2)


class MixFFN(nn.Module):
    def __init__(self, c1, c2):
        super().__init__()
        self.fc1 = nn.Linear(c1, c2)
        self.dwconv = DWConv(c2)
        self.act = nn.GELU()
        self.fc2 = nn.Linear(c2, c1)
        
    def forward(self, x: torch.Tensor, H, W) -> torch.Tensor:
        ax = self.act(self.dwconv(self.fc1(x), H, W))
        out = self.fc2(ax)
        return out

class MixFFN_skip(nn.Module):
    def __init__(self, c1, c2):
        super().__init__()
        self.fc1 = nn.Linear(c1, c2)
        self.dwconv = DWConv(c2)
        self.act = nn.GELU()
        self.fc2 = nn.Linear(c2, c1)
        self.norm1 = nn.LayerNorm(c2)
        self.norm2 = nn.LayerNorm(c2)
        self.norm3 = nn.LayerNorm(c2)
    def forward(self, x: torch.Tensor, H, W) -> torch.Tensor:
        ax = self.act(self.norm1(self.dwconv(self.fc1(x), H, W)+self.fc1(x)))
        out = self.fc2(ax)
        return out

class MLP_FFN(nn.Module):
    def __init__(self, c1, c2):
        super().__init__()
        self.fc1 = nn.Linear(c1, c2)
        self.act = nn.GELU()
        self.fc2 = nn.Linear(c2, c1)

    def forward(self, x):
        x = self.fc1(x)
        x = self.act(x)
        x = self.fc2(x)
        return x

class MixD_FFN(nn.Module):
    def __init__(self, c1, c2, fuse_mode = "add"):
        super().__init__()
        self.fc1 = nn.Linear(c1, c2)
        self.dwconv = DWConv(c2)
        self.act = nn.GELU()
        self.fc2 = nn.Linear(c2, c1) if fuse_mode=="add" else nn.Linear(c2*2, c1)
        self.fuse_mode = fuse_mode

    def forward(self, x):
        ax = self.dwconv(self.fc1(x), H, W)
        fuse = self.act(ax+self.fc1(x)) if self.fuse_mode=="add" else self.act(torch.cat([ax, self.fc1(x)],2))
        out = self.fc2(ax) 
        return out


class OverlapPatchEmbeddings(nn.Module):
    def __init__(self, img_size=224, patch_size=7, stride=4, padding=1, in_ch=3, dim=768):
        super().__init__()
        self.num_patches = (img_size // patch_size) ** 2
        self.proj = nn.Conv2d(in_ch, dim, patch_size, stride, padding)
        self.norm = nn.LayerNorm(dim)

    def forward(self, x: torch.Tensor) -> torch.Tensor:
        px = self.proj(x)
        _, _, H, W = px.shape
        fx = px.flatten(2).transpose(1, 2)
        nfx = self.norm(fx)
        return nfx, H, W


class TransformerBlock(nn.Module):

    def __init__(self, dim, head,mlp_ratio=4., qkv_bias=False,qk_scale = None, drop=0., attn_drop=0.,
                 drop_path=0., act_layer=nn.GELU, norm_layer=nn.LayerNorm,
                 reduction_ratio=1, sr_ratio = 1,token_mlp='mix'):
        super().__init__()
        self.norm1 = nn.LayerNorm(dim)
        #Attention(
            # dim,
            # num_heads=num_heads, qkv_bias=qkv_bias, qk_scale=qk_scale,
            # attn_drop=attn_drop, proj_drop=drop, sr_ratio=sr_ratio)
        self.attn = MSRAttention(dim,num_heads=head, qkv_bias=qkv_bias,qk_scale=qk_scale,
                              attn_drop=attn_drop, proj_drop=drop,sr_ratio=sr_ratio
                                  )
        self.norm2 = nn.LayerNorm(dim)
        if token_mlp=='mix':
            self.mlp = MixFFN(dim, int(dim*4))  
        elif token_mlp=='mix_skip':
            self.mlp = MixFFN_skip(dim, int(dim*4)) 
        else:
            self.mlp = MLP_FFN(dim, int(dim*4))

    def forward(self, x: torch.Tensor, H, W) -> torch.Tensor:
        # tx = x + self.attn(self.norm1(x), H, W)
        # y = x + self.attn1(self.norm1(x), H, W)
        # mx = y + self.ffn(self.norm2(tx), H, W)
        # x = x + self.drop_path(self.attn(self.norm1(x), H, W))
        # x = x + self.drop_path(self.mlp(self.norm2(x), H, W))
        tx = x + self.attn(self.norm1(x), H, W)
        mx = tx + self.mlp(self.norm2(tx), H, W)
        return mx


class FuseTransformerBlock(nn.Module):
    def __init__(self, dim, head, reduction_ratio=1, fuse_mode = "add"):
        super().__init__()
        self.norm1 = nn.LayerNorm(dim)
        self.attn = EfficientSelfAtten(dim, head, reduction_ratio)
        self.norm2 = nn.LayerNorm(dim)
        self.mlp = MixD_FFN(dim, int(dim*4), fuse_mode)

    def forward(self, x: torch.Tensor, H, W) -> torch.Tensor:
        tx = x + self.attn(self.norm1(x), H, W)
        mx = tx + self.mlp(self.norm2(tx), H, W)
        return mx


class MLP(nn.Module):
    def __init__(self, dim, embed_dim):
        super().__init__()
        self.proj = nn.Linear(dim, embed_dim)

    def forward(self, x: torch.Tensor) -> torch.Tensor:
        x = x.flatten(2).transpose(1, 2)
        return self.proj(x)


class ConvModule(nn.Module):
    def __init__(self, c1, c2, k):
        super().__init__()
        self.conv = nn.Conv2d(c1, c2, k, bias=False)
        self.bn = nn.BatchNorm2d(c2)
        self.activate = nn.ReLU(True)

    def forward(self, x: torch.Tensor) -> torch.Tensor:
        return self.activate(self.bn(self.conv(x)))


class MiT(nn.Module):
    def __init__(self, image_size, dims, layers, token_mlp='mix_skip'):
        super().__init__()
        patch_sizes = [7, 3, 3, 3]
        strides = [4, 2, 2, 2]
        padding_sizes = [3, 1, 1, 1]
        reduction_ratios = [8, 4, 2, 1]
        heads = [1, 2, 5, 8]

        # patch_embed
        self.patch_embed1 = OverlapPatchEmbeddings(image_size, patch_sizes[0], strides[0], padding_sizes[0], 3, dims[0])
        self.patch_embed2 = OverlapPatchEmbeddings(image_size//4, patch_sizes[1], strides[1],  padding_sizes[1],dims[0], dims[1])
        self.patch_embed3 = OverlapPatchEmbeddings(image_size//8, patch_sizes[2], strides[2],  padding_sizes[2],dims[1], dims[2])
        self.patch_embed4 = OverlapPatchEmbeddings(image_size//16, patch_sizes[3], strides[3],  padding_sizes[3],dims[2], dims[3])
        
        # transformer encoder
        self.block1 = nn.ModuleList([
            TransformerBlock(dims[0], heads[0], reduction_ratios[0],token_mlp)
        for _ in range(layers[0])])
        self.norm1 = nn.LayerNorm(dims[0])

        self.block2 = nn.ModuleList([
            TransformerBlock(dims[1], heads[1], reduction_ratios[1],token_mlp)
        for _ in range(layers[1])])
        self.norm2 = nn.LayerNorm(dims[1])

        self.block3 = nn.ModuleList([
            TransformerBlock(dims[2], heads[2], reduction_ratios[2], token_mlp)
        for _ in range(layers[2])])
        self.norm3 = nn.LayerNorm(dims[2])

        self.block4 = nn.ModuleList([
            TransformerBlock(dims[3], heads[3], reduction_ratios[3], token_mlp)
        for _ in range(layers[3])])
        self.norm4 = nn.LayerNorm(dims[3])

        # self.head = nn.Linear(dims[3], num_classes)


    def forward(self, x: torch.Tensor) -> torch.Tensor:
        B = x.shape[0]
        outs = []

        # stage 1
        x, H, W = self.patch_embed1(x)
        for blk in self.block1:
            x = blk(x, H, W)
        x = self.norm1(x)
        x = x.reshape(B, H, W, -1).permute(0, 3, 1, 2).contiguous()
        outs.append(x)

        # stage 2
        x, H, W = self.patch_embed2(x)
        for blk in self.block2:
            x = blk(x, H, W)
        x = self.norm2(x)
        x = x.reshape(B, H, W, -1).permute(0, 3, 1, 2).contiguous()
        outs.append(x)

        # stage 3
        x, H, W = self.patch_embed3(x)
        for blk in self.block3:
            x = blk(x, H, W)
        x = self.norm3(x)
        x = x.reshape(B, H, W, -1).permute(0, 3, 1, 2).contiguous()
        outs.append(x)

        # stage 4
        x, H, W = self.patch_embed4(x)
        for blk in self.block4:
            x = blk(x, H, W)
        x = self.norm4(x)
        x = x.reshape(B, H, W, -1).permute(0, 3, 1, 2).contiguous()
        outs.append(x)

        return outs


class FuseMiT(nn.Module):
    def __init__(self, image_size, dims, layers, fuse_mode='add'):
        super().__init__()
        patch_sizes = [7, 3, 3, 3]
        strides = [4, 2, 2, 2]
        padding_sizes = [3, 1, 1, 1]
        reduction_ratios = [8, 4, 2, 1]
        heads = [1, 2, 5, 8]

        # patch_embed
        self.patch_embed1 = OverlapPatchEmbeddings(image_size, patch_sizes[0], strides[0], padding_sizes[0], 3, dims[0])
        self.patch_embed2 = OverlapPatchEmbeddings(image_size//4, patch_sizes[1], strides[1],  padding_sizes[1],dims[0], dims[1])
        self.patch_embed3 = OverlapPatchEmbeddings(image_size//8, patch_sizes[2], strides[2],  padding_sizes[2],dims[1], dims[2])
        self.patch_embed4 = OverlapPatchEmbeddings(image_size//16, patch_sizes[3], strides[3],  padding_sizes[3],dims[2], dims[3])
        
        # transformer encoder
        self.block1 = nn.ModuleList([
            FuseTransformerBlock(dims[0], heads[0], reduction_ratios[0],fuse_mode)
        for _ in range(layers[0])])
        self.norm1 = nn.LayerNorm(dims[0])

        self.block2 = nn.ModuleList([
            FuseTransformerBlock(dims[1], heads[1], reduction_ratios[1],fuse_mode)
        for _ in range(layers[1])])
        self.norm2 = nn.LayerNorm(dims[1])

        self.block3 = nn.ModuleList([
            FuseTransformerBlock(dims[2], heads[2], reduction_ratios[2], fuse_mode)
        for _ in range(layers[2])])
        self.norm3 = nn.LayerNorm(dims[2])

        self.block4 = nn.ModuleList([
            FuseTransformerBlock(dims[3], heads[3], reduction_ratios[3], fuse_mode)
        for _ in range(layers[3])])
        self.norm4 = nn.LayerNorm(dims[3])

        # self.head = nn.Linear(dims[3], num_classes)


    def forward(self, x: torch.Tensor) -> torch.Tensor:
        B = x.shape[0]
        outs = []

        # stage 1
        x, H, W = self.patch_embed1(x)
        for blk in self.block1:
            x = blk(x, H, W)
        x = self.norm1(x)
        x = x.reshape(B, H, W, -1).permute(0, 3, 1, 2).contiguous()
        outs.append(x)

        # stage 2
        x, H, W = self.patch_embed2(x)
        for blk in self.block2:
            x = blk(x, H, W)
        x = self.norm2(x)
        x = x.reshape(B, H, W, -1).permute(0, 3, 1, 2).contiguous()
        outs.append(x)

        # stage 3
        x, H, W = self.patch_embed3(x)
        for blk in self.block3:
            x = blk(x, H, W)
        x = self.norm3(x)
        x = x.reshape(B, H, W, -1).permute(0, 3, 1, 2).contiguous()
        outs.append(x)

        # stage 4
        x, H, W = self.patch_embed4(x)
        for blk in self.block4:
            x = blk(x, H, W)
        x = self.norm4(x)
        x = x.reshape(B, H, W, -1).permute(0, 3, 1, 2).contiguous()
        outs.append(x)

        return outs


class Decoder(nn.Module):
    def __init__(self, dims, embed_dim, num_classes):
        super().__init__()

        self.linear_c1 = MLP(dims[0], embed_dim)
        self.linear_c2 = MLP(dims[1], embed_dim)
        self.linear_c3 = MLP(dims[2], embed_dim)
        self.linear_c4 = MLP(dims[3], embed_dim)

        self.linear_fuse = ConvModule(embed_dim*4, embed_dim, 1)
        self.linear_pred = nn.Conv2d(embed_dim, num_classes, 1)

        self.conv_seg = nn.Conv2d(128, num_classes, 1)

        self.dropout = nn.Dropout2d(0.1)

    def forward(self, inputs: Tuple[torch.Tensor, torch.Tensor, torch.Tensor, torch.Tensor]) -> torch.Tensor:
        c1, c2, c3, c4 = inputs
        n = c1.shape[0]
        c1f = self.linear_c1(c1).permute(0, 2, 1).reshape(n, -1, c1.shape[2], c1.shape[3])
        
        c2f = self.linear_c2(c2).permute(0, 2, 1).reshape(n, -1, c2.shape[2], c2.shape[3])
        c2f = F.interpolate(c2f, size=c1.shape[2:], mode='bilinear', align_corners=False)

        c3f = self.linear_c3(c3).permute(0, 2, 1).reshape(n, -1, c3.shape[2], c3.shape[3])
        c3f = F.interpolate(c3f, size=c1.shape[2:], mode='bilinear', align_corners=False)

        c4f = self.linear_c4(c4).permute(0, 2, 1).reshape(n, -1, c4.shape[2], c4.shape[3])
        c4f = F.interpolate(c4f, size=c1.shape[2:], mode='bilinear', align_corners=False)

        c = self.linear_fuse(torch.cat([c4f, c3f, c2f, c1f], dim=1))
        c = self.dropout(c)
        return self.linear_pred(c)


segformer_settings = {
    'B0': [[32, 64, 160, 256], [2, 2, 2, 2], 256],        # [channel dimensions, num encoder layers, embed dim]
    'B1': [[64, 128, 320, 512], [2, 2, 2, 2], 256],
    'B2': [[64, 128, 320, 512], [3, 4, 6, 3], 768],
    'B3': [[64, 128, 320, 512], [3, 4, 18, 3], 768],
    'B4': [[64, 128, 320, 512], [3, 8, 27, 3], 768],
    'B5': [[64, 128, 320, 512], [3, 6, 40, 3], 768]
}


class SegFormer(nn.Module):
    def __init__(self, model_name: str = 'B0', num_classes: int = 19, image_size: int = 224) -> None:
        super().__init__()
        assert model_name in segformer_settings.keys(), f"SegFormer model name should be in {list(segformer_settings.keys())}"
        dims, layers, embed_dim = segformer_settings[model_name]

        self.backbone = MiT(image_size, dims, layers)
        self.decode_head = Decoder(dims, embed_dim, num_classes)

    def init_weights(self, pretrained: str = None) -> None:
        if pretrained:
            self.backbone.load_state_dict(torch.load(pretrained, map_location='cpu'), strict=False)
        else:
            for m in self.modules():
                if isinstance(m, nn.Linear):
                    nn.init.xavier_uniform_(m.weight)
                    if m.bias is not None:
                        nn.init.zeros_(m.bias)
                elif isinstance(m, nn.LayerNorm):
                    nn.init.ones_(m.weight)
                    nn.init.zeros_(m.bias)
                elif isinstance(m, nn.Conv2d):
                    nn.init.xavier_uniform_(m.weight)
                    if m.bias is not None:
                        nn.init.zeros_(m.bias)


    def forward(self, x: torch.Tensor) -> torch.Tensor:
        if x.size()[1] == 1:
            x = x.repeat(1,3,1,1)
        encoder_outs = self.backbone(x)
        return self.decode_head(encoder_outs)
