# Supplementary material for: MSR-UNet: enhancing multi-scale and long-range dependencies in medical image segmentation
Source: PeerJ Comput Sci. 2024 Dec 3;10:e2563. doi: 10.7717/peerj-cs.2563 (PMC11623095; doi:10.7717/peerj-cs.2563)
Supplement: Supplemental Information 1 [file peerj-cs-10-2563-s001.zip › MSR-UNet-main/train.py]

import argparse
import logging
import os
import random
import numpy as np
import torch
import torch.backends.cudnn as cudnn
# from networks.segformer import MySegFormer as ViT_seg
from networks.MISSFormer import MISSFormer
from trainer import trainer_synapse
import warnings
warnings.filterwarnings('ignore')

parser = argparse.ArgumentParser()
parser.add_argument('--root_path', type=str,
                    default='/dataset/Synapse/', help='root dir for data')
parser.add_argument('--dataset', type=str,
                    default='Synapse', help='experiment_name')
parser.add_argument('--list_dir', type=str,
                    default='./lists/lists_Synapse', help='list dir')
parser.add_argument('--num_classes', type=int,
                    default=9, help='output channel of network')
parser.add_argument('--output_dir', type=str, 
                    default='./model_out',help='output dir')
parser.add_argument('--max_iterations', type=int,
                    default=90000, help='maximum epoch number to train')
parser.add_argument('--max_epochs', type=int,
                    default=400, help='maximum epoch number to train')
parser.add_argument('--batch_size', type=int,
                    default=24, help='batch_size per gpu')
parser.add_argument('--n_gpu', type=int, default=1, help='total gpu')
parser.add_argument('--deterministic', type=int,  default=1,
                    help='whether use deterministic training')
parser.add_argument('--base_lr', type=float,  default=0.05,
                    help='segmentation network learning rate')
parser.add_argument('--img_size', type=int,
                    default=224, help='input patch size of network input')
parser.add_argument('--seed', type=int,
                    default=1234, help='random seed')
# parser.add_argument('--cfg', type=str, required=True, metavar="FILE", help='path to config file', )
parser.add_argument(
        "--opts",
        help="Modify config options by adding 'KEY VALUE' pairs. ",
        default=None,
        nargs='+',
    )
parser.add_argument('--zip', action='store_true', help='use zipped dataset instead of folder dataset')
parser.add_argument('--cache-mode', type=str, default='part', choices=['no', 'full', 'part'],
                    help='no: no cache, '
                            'full: cache all data, '
                            'part: sharding the dataset into nonoverlapping pieces and only cache one piece')
parser.add_argument('--resume', help='resume from checkpoint')
parser.add_argument('--accumulation-steps', type=int, help="gradient accumulation steps")
parser.add_argument('--use-checkpoint', action='store_true',
                    help="whether to use gradient checkpointing to save memory")
parser.add_argument('--amp-opt-level', type=str, default='O1', choices=['O0', 'O1', 'O2'],
                    help='mixed precision opt level, if O0, no amp is used')
parser.add_argument('--tag', help='tag of experiment')
parser.add_argument('--eval', action='store_true', help='Perform evaluation only')
parser.add_argument('--throughput', action='store_true', help='Test throughput only')

args = parser.parse_args()
if args.dataset == "Synapse":
    args.root_path = os.path.join(args.root_path, "train_npz")
# config = get_config(args)


if __name__ == "__main__":
    os.environ["CUDA_VISIBLE_DEVICES"] = '0'
    if not args.deterministic:
        cudnn.benchmark = True
        cudnn.deterministic = False
    else:
        cudnn.benchmark = False
        cudnn.deterministic = True

    random.seed(args.seed)
    np.random.seed(args.seed)
    torch.manual_seed(args.seed)
    torch.cuda.manual_seed(args.seed)

    dataset_name = args.dataset
    dataset_config = {
        'Synapse': {
            'root_path': args.root_path,
            'list_dir': './lists/lists_Synapse',
            'num_classes': 9,
        },
    }

    if args.batch_size != 24 and args.batch_size % 5 == 0:
        args.base_lr *= args.batch_size / 24
    args.num_classes = dataset_config[dataset_name]['num_classes']
    args.root_path = dataset_config[dataset_name]['root_path']
    args.list_dir = dataset_config[dataset_name]['list_dir']

    if not os.path.exists(args.output_dir):
        os.makedirs(args.output_dir)

    net = MISSFormer(num_classes=args.num_classes).cuda(0)


    trainer = {'Synapse': trainer_synapse,}
    trainer[dataset_name](args, net, args.output_dir)
